# Supplementary material for: Pituitary Tumor Transforming Gene 1 Orchestrates Gene Regulatory Variation in Mouse Ventral Midbrain During Aging
Source: Front Genet. 2020 Sep 23;11:566734. doi: 10.3389/fgene.2020.566734 (PMC7538689; doi:10.3389/fgene.2020.566734)
Supplement: Supplementary file 1 [file Table_2.xlsx]

## Sheet: AJ vs. BL
	ensembl	baseMean	log2FoldChange	lfcSE	pvalue	padj	fdr	sig	external_gene_name
1	ENSMUSG00000000365	24.3024	-2.4721	0.30143	6.98978e-18	3.2777e-16	TRUE	TRUE	Rnf17
2	ENSMUSG00000000560	3142.1	1.21239	0.128622	3.02134e-22	1.97547e-20	TRUE	TRUE	Gabra2
3	ENSMUSG00000000673	5.2235	-1.06589	0.417991	0.000131942	0.0012485	TRUE	TRUE	Haao
4	ENSMUSG00000000739	8.9105	-1.95411	0.362585	1.52086e-09	3.32896e-08	TRUE	TRUE	Sult5a1
5	ENSMUSG00000000983	17.8829	-1.0604	0.235238	3.59216e-07	5.71703e-06	TRUE	TRUE	Wfdc18
6	ENSMUSG00000002324	258.593	-4.75759	0.355438	1.30153e-41	2.34174e-39	TRUE	TRUE	Rec8
7	ENSMUSG00000002791	8.93997	1.00532	0.29602	1.8139e-05	0.000210123	TRUE	TRUE	Pdxk-ps
8	ENSMUSG00000003271	63.9128	-1.1105	0.170946	6.05608e-12	1.71278e-10	TRUE	TRUE	Sult2b1
9	ENSMUSG00000003882	19.706	1.64553	0.230158	2.75979e-14	9.64369e-13	TRUE	TRUE	Il7r
10	ENSMUSG00000004415	217.735	-1.24411	0.114407	1.06129e-28	1.02116e-26	TRUE	TRUE	Col26a1
11	ENSMUSG00000005202	3.75795	1.98444	0.642112	1.83733e-05	0.000212448	TRUE	TRUE	Shbg
12	ENSMUSG00000005320	11.5203	1.22676	0.20631	1.66372e-10	4.06226e-09	TRUE	TRUE	Fgfr4
13	ENSMUSG00000005474	7.35737	5.33818	0.686123	6.97819e-16	2.75318e-14	TRUE	TRUE	Myl10
14	ENSMUSG00000005628	20.3703	2.01683	0.252795	3.13408e-17	1.37796e-15	TRUE	TRUE	Tmod4
15	ENSMUSG00000005681	18.5837	-5.27247	0.415878	8.94914e-38	1.35946e-35	TRUE	TRUE	Apoa2
16	ENSMUSG00000006154	111.918	-2.9198	0.319993	5.19018e-21	3.05498e-19	TRUE	TRUE	Eps8l1
17	ENSMUSG00000006638	178.305	1.97622	0.155771	1.48163e-38	2.33462e-36	TRUE	TRUE	Abhd1
18	ENSMUSG00000007035	34.7004	2.42191	0.179301	4.12277e-43	7.86396e-41	TRUE	TRUE	Msh5
19	ENSMUSG00000007107	8.94169	2.94448	0.364056	4.23576e-17	1.84317e-15	TRUE	TRUE	Atp1a4
20	ENSMUSG00000007946	1.32153	2.24863	1.00632	0.000113651	0.00109544	TRUE	TRUE	Phox2a
21	ENSMUSG00000009356	73.0277	-1.09451	0.116133	3.51594e-22	2.29295e-20	TRUE	TRUE	Lpo
22	ENSMUSG00000009628	78.7387	-1.15225	0.230978	3.55552e-08	6.59358e-07	TRUE	TRUE	Tex15
23	ENSMUSG00000010342	24.888	-1.07876	0.19348	1.74057e-09	3.77406e-08	TRUE	TRUE	Tex14
24	ENSMUSG00000010651	29.3955	1.77171	0.22287	4.91238e-17	2.11942e-15	TRUE	TRUE	Acaa1b
25	ENSMUSG00000012889	5.38349	-1.08281	0.420565	0.000123155	0.00117544	TRUE	TRUE	Podnl1
26	ENSMUSG00000013936	22.6181	-1.4722	0.297709	2.7928e-08	5.25597e-07	TRUE	TRUE	Myl2
27	ENSMUSG00000014503	16.3222	-1.08309	0.177839	8.33726e-11	2.08382e-09	TRUE	TRUE	Pkd2l2
28	ENSMUSG00000015533	10.396	1.88242	0.309616	2.75292e-11	7.2073e-10	TRUE	TRUE	Itga2
29	ENSMUSG00000015852	289.512	-1.75764	0.101552	1.1059e-68	6.23459e-66	TRUE	TRUE	Fcrls
30	ENSMUSG00000017002	24.6851	2.13582	0.235357	2.39545e-21	1.45383e-19	TRUE	TRUE	Slpi
31	ENSMUSG00000017007	47.8913	1.59145	0.186338	4.77192e-19	2.4407e-17	TRUE	TRUE	Rbpjl
32	ENSMUSG00000018752	6.39799	-1.00752	0.325086	3.95746e-05	0.000429965	TRUE	TRUE	Tnfsfm13
33	ENSMUSG00000019122	30.7643	-1.72492	0.247288	8.49671e-14	2.84371e-12	TRUE	TRUE	Ccl9
34	ENSMUSG00000019935	110.269	-1.26637	0.298939	8.85818e-07	1.33684e-05	TRUE	TRUE	Slc17a8
35	ENSMUSG00000020014	567.661	1.391	0.176635	1.75163e-16	7.22554e-15	TRUE	TRUE	Cfap54
36	ENSMUSG00000020017	5.09636	1.87001	0.333812	4.86064e-10	1.12202e-08	TRUE	TRUE	Hal
37	ENSMUSG00000020019	471.485	1.00719	0.0648751	2.17246e-55	6.64015e-53	TRUE	TRUE	Ntn4
38	ENSMUSG00000020268	291.671	-1.46592	0.142132	2.85965e-26	2.37857e-24	TRUE	TRUE	Lyrm7
39	ENSMUSG00000020415	335.487	-5.43982	0.193685	1.47435e-174	4.67534e-171	TRUE	TRUE	Pttg1
40	ENSMUSG00000020447	31.8376	1.51579	0.146307	1.59253e-26	1.34669e-24	TRUE	TRUE	Npc1l1
41	ENSMUSG00000020534	62.5883	1.06908	0.18324	3.96997e-10	9.25682e-09	TRUE	TRUE	Shmt1
42	ENSMUSG00000020622	1.11442	2.2911	1.20656	0.000215276	0.00191626	TRUE	TRUE	Nt5c1b
43	ENSMUSG00000020793	4.45717	1.59361	0.498815	1.78271e-05	0.000206793	TRUE	TRUE	Galr2
44	ENSMUSG00000020826	19.7349	-1.13239	0.193036	3.04646e-10	7.18935e-09	TRUE	TRUE	Nos2
45	ENSMUSG00000020867	15.5509	1.68358	0.272158	1.79701e-11	4.81906e-10	TRUE	TRUE	Spata20
46	ENSMUSG00000021298	4.42329	-1.15876	0.668766	0.00058706	0.00462849	TRUE	TRUE	Gpr132
47	ENSMUSG00000021414	22.0126	-1.12527	0.176681	1.36331e-11	3.70695e-10	TRUE	TRUE	Fam217a
48	ENSMUSG00000021499	19.5314	1.04646	0.236217	5.04237e-07	7.88655e-06	TRUE	TRUE	Catsper3
49	ENSMUSG00000021590	6.16431	1.24231	0.310222	2.17663e-06	3.04572e-05	TRUE	TRUE	Spata9
50	ENSMUSG00000021702	60.6654	1.80921	0.211856	3.35648e-19	1.73423e-17	TRUE	TRUE	Thbs4
51	ENSMUSG00000021758	64.4912	-2.56237	0.196023	1.82707e-40	3.13182e-38	TRUE	TRUE	Ddx4
52	ENSMUSG00000021763	436.259	1.47798	0.180899	1.35826e-17	6.20858e-16	TRUE	TRUE	BC067074
53	ENSMUSG00000021880	21.617	-3.9996	0.299052	2.1202e-41	3.76136e-39	TRUE	TRUE	Rnase6
54	ENSMUSG00000022193	446.031	-1.18478	0.103077	1.06968e-31	1.17986e-29	TRUE	TRUE	Psmb5
55	ENSMUSG00000022468	137.25	-3.12375	0.203296	3.67339e-54	1.04708e-51	TRUE	TRUE	Endou
56	ENSMUSG00000022584	17.288	5.15434	0.416589	4.65572e-36	6.59838e-34	TRUE	TRUE	Ly6c2
57	ENSMUSG00000022586	2.21969	3.05333	0.61884	3.74302e-08	6.916e-07	TRUE	TRUE	Ly6i
58	ENSMUSG00000022659	1.6618	1.53722	0.836998	0.000338086	0.00284475	TRUE	TRUE	Gcsam
59	ENSMUSG00000022667	8.68032	1.0179	0.27817	8.327e-06	0.000102947	TRUE	TRUE	Cd200r1
60	ENSMUSG00000022863	8.42153	-1.45146	0.364665	1.84927e-06	2.62971e-05	TRUE	TRUE	Btg3
61	ENSMUSG00000023047	32.5265	-1.45372	0.184642	1.58443e-16	6.57862e-15	TRUE	TRUE	Amhr2
62	ENSMUSG00000023122	1.9544	-2.14223	1.61179	0.000658636	0.00511759	TRUE	TRUE	Sult1c2
63	ENSMUSG00000023236	9377.61	1.15935	0.0746055	1.49936e-55	4.6387e-53	TRUE	TRUE	Scg5
64	ENSMUSG00000023345	91.0968	-1.0762	0.119061	1.30662e-20	7.53355e-19	TRUE	TRUE	Poc1a
65	ENSMUSG00000023577	4.40525	4.39673	0.620758	2.42677e-13	7.72456e-12	TRUE	TRUE	Iqcf3
66	ENSMUSG00000023806	57.0444	-1.37637	0.143106	3.6949e-23	2.57516e-21	TRUE	TRUE	Rsph3b
67	ENSMUSG00000023908	66.1339	-1.5462	0.12369	2.99218e-37	4.46521e-35	TRUE	TRUE	Pkmyt1
68	ENSMUSG00000023918	46.1269	-1.89364	0.119657	4.65009e-58	1.66152e-55	TRUE	TRUE	Adgrf4
69	ENSMUSG00000023995	2.21227	-2.30545	0.73915	1.62798e-05	0.000190061	TRUE	TRUE	Tspo2
70	ENSMUSG00000024026	3296.05	1.60874	0.0942123	8.06561e-67	4.01209e-64	TRUE	TRUE	Glo1
71	ENSMUSG00000024027	96.5787	1.07301	0.166192	8.22804e-12	2.29634e-10	TRUE	TRUE	Glp1r
72	ENSMUSG00000024114	117.97	4.55673	0.23978	3.28768e-81	2.87604e-78	TRUE	TRUE	Prss41
73	ENSMUSG00000024121	858.305	-2.42275	0.251554	1.65762e-23	1.19128e-21	TRUE	TRUE	Atp6v0c
74	ENSMUSG00000024174	58.9781	-1.08861	0.0983422	1.4735e-29	1.49525e-27	TRUE	TRUE	Pot1b
75	ENSMUSG00000024306	1.44632	3.12788	0.738278	7.61763e-07	1.16067e-05	TRUE	TRUE	Ccdc178
76	ENSMUSG00000024414	594.415	-1.34352	0.0967505	4.67181e-45	9.71469e-43	TRUE	TRUE	Mrpl27
77	ENSMUSG00000024575	5.49829	1.35148	0.315789	6.69089e-07	1.02998e-05	TRUE	TRUE	Pde6a
78	ENSMUSG00000024658	10.3543	-1.13202	0.254436	4.31757e-07	6.80749e-06	TRUE	TRUE	Gm9750
79	ENSMUSG00000024678	1.75031	-2.68052	0.901357	2.3649e-05	0.000266645	TRUE	TRUE	Ms4a4d
80	ENSMUSG00000024903	2.70863	-1.85245	0.759688	8.52589e-05	0.000854914	TRUE	TRUE	Lao1
81	ENSMUSG00000025081	19.4754	-2.2998	0.253379	2.65138e-21	1.5939e-19	TRUE	TRUE	Tdrd1
82	ENSMUSG00000025194	10.5889	-1.46959	0.285779	1.03071e-08	2.03804e-07	TRUE	TRUE	Abcc2
83	ENSMUSG00000025418	3.36822	-1.09647	0.655739	0.000707475	0.00544372	TRUE	TRUE	Bsnd
84	ENSMUSG00000025479	4.76696	-4.93247	0.647244	3.40079e-15	1.29542e-13	TRUE	TRUE	Cyp2e1
85	ENSMUSG00000025573	2.93885	-2.31865	0.764894	2.0216e-05	0.000231749	TRUE	TRUE	6030468B19Rik
86	ENSMUSG00000025726	13.7567	4.23457	0.359513	1.15573e-32	1.35114e-30	TRUE	TRUE	Slc28a1
87	ENSMUSG00000025784	71.7213	1.34172	0.264366	1.77802e-08	3.42495e-07	TRUE	TRUE	Clec3b
88	ENSMUSG00000025877	42.07	-1.22751	0.134742	5.68412e-21	3.33797e-19	TRUE	TRUE	Hk3
89	ENSMUSG00000026114	60.8883	1.46467	0.248502	1.55402e-10	3.8054e-09	TRUE	TRUE	Cnga3
90	ENSMUSG00000026285	8.0013	3.47298	0.332665	2.97508e-26	2.4665e-24	TRUE	TRUE	Pdcd1
91	ENSMUSG00000026418	110.869	-3.28402	0.170415	1.68278e-83	1.70762e-80	TRUE	TRUE	Tnni1
92	ENSMUSG00000026516	1923.26	-1.00819	0.0597037	5.2439e-65	2.35178e-62	TRUE	TRUE	Nvl
93	ENSMUSG00000026535	6.86918	2.73062	0.54804	2.01817e-08	3.87578e-07	TRUE	TRUE	Ifi202b
94	ENSMUSG00000026582	1.44657	-2.64401	1.5242	0.000262039	0.00227038	TRUE	TRUE	Sele
95	ENSMUSG00000026602	12.7265	1.01244	0.738352	0.00137282	0.00964736	TRUE	TRUE	Nphs2
96	ENSMUSG00000026668	13.8441	-1.27225	0.403793	2.73973e-05	0.000305916	TRUE	TRUE	Ucma
97	ENSMUSG00000026697	214.64	-4.60635	0.350598	3.85617e-40	6.52182e-38	TRUE	TRUE	Myoc
98	ENSMUSG00000026822	11.5598	-4.14122	0.680636	1.73846e-10	4.22441e-09	TRUE	TRUE	Lcn2
99	ENSMUSG00000026896	124.551	-1.07039	0.116881	4.40546e-21	2.61127e-19	TRUE	TRUE	Ifih1
100	ENSMUSG00000027171	47.0881	-1.44954	0.355292	1.28378e-06	1.87821e-05	TRUE	TRUE	Prrg4
101	ENSMUSG00000027209	41.4329	3.49364	0.289037	2.45808e-34	3.23104e-32	TRUE	TRUE	Fam227b
102	ENSMUSG00000027236	418.688	-1.09379	0.0933716	9.00186e-33	1.06218e-30	TRUE	TRUE	Eif3j1
103	ENSMUSG00000027249	3.45884	2.82211	0.533013	4.61848e-09	9.5724e-08	TRUE	TRUE	F2
104	ENSMUSG00000027315	52.847	-2.05083	0.305536	4.0252e-13	1.25603e-11	TRUE	TRUE	Spint1
105	ENSMUSG00000027481	3.172	1.09317	0.47622	0.000215936	0.00192011	TRUE	TRUE	Bpifb2
106	ENSMUSG00000027514	5.07865	-1.24465	0.529362	0.000164177	0.00151731	TRUE	TRUE	Zbp1
107	ENSMUSG00000027715	118.905	1.4086	0.122163	4.91855e-32	5.49686e-30	TRUE	TRUE	Ccna2
108	ENSMUSG00000027718	5.6886	3.25276	0.449733	4.93973e-14	1.68209e-12	TRUE	TRUE	Il21
109	ENSMUSG00000027843	52.13	1.03607	0.144401	5.99687e-14	2.03117e-12	TRUE	TRUE	Ptpn22
110	ENSMUSG00000027848	388.88	-1.03443	0.12326	4.08344e-18	1.94723e-16	TRUE	TRUE	Olfml3
111	ENSMUSG00000028003	30.3104	1.34531	0.402618	1.54724e-05	0.000181303	TRUE	TRUE	Lrat
112	ENSMUSG00000028028	325.503	1.36682	0.139707	7.43458e-24	5.49877e-22	TRUE	TRUE	Alpk1
113	ENSMUSG00000028081	2696.36	-1.90363	0.123928	6.65173e-55	1.96218e-52	TRUE	TRUE	Rps3a1
114	ENSMUSG00000028133	324.62	1.02368	0.0786346	8.71411e-40	1.4544e-37	TRUE	TRUE	Rwdd3
115	ENSMUSG00000028174	8.1372	-1.73437	0.528334	1.26073e-05	0.000150581	TRUE	TRUE	Rpe65
116	ENSMUSG00000028177	2.84026	-1.49701	0.596323	9.32123e-05	0.000922271	TRUE	TRUE	1810013D15Rik
117	ENSMUSG00000028393	972.512	1.51934	0.104117	1.34832e-49	3.38668e-47	TRUE	TRUE	Alad
118	ENSMUSG00000028571	20.6622	2.94388	0.494953	1.42946e-10	3.50715e-09	TRUE	TRUE	Cyp2j13
119	ENSMUSG00000028573	289.826	-1.98309	0.104716	1.16385e-81	1.05449e-78	TRUE	TRUE	Fggy
120	ENSMUSG00000028575	22.1769	-2.05007	0.22606	2.51273e-21	1.52137e-19	TRUE	TRUE	Eqtn
121	ENSMUSG00000028825	7.48544	-1.88208	0.376242	1.25267e-08	2.45967e-07	TRUE	TRUE	Rhd
122	ENSMUSG00000028836	28.5836	4.46489	0.326625	3.27464e-43	6.2935e-41	TRUE	TRUE	Slc30a2
123	ENSMUSG00000028862	91.446	-1.14011	0.282047	2.10967e-06	2.96019e-05	TRUE	TRUE	Map3k6
124	ENSMUSG00000028979	66.4708	3.15397	0.222639	2.01042e-46	4.51347e-44	TRUE	TRUE	Masp2
125	ENSMUSG00000028989	18.411	1.73536	0.197193	3.79166e-20	2.10945e-18	TRUE	TRUE	Angptl7
126	ENSMUSG00000029074	8.44419	1.68846	0.570409	2.96338e-05	0.000328863	TRUE	TRUE	Ttll10
127	ENSMUSG00000029299	7.77004	-2.02948	0.329034	1.45808e-11	3.9477e-10	TRUE	TRUE	Abcg3
128	ENSMUSG00000029307	106.688	-1.02641	0.191411	5.9286e-09	1.21293e-07	TRUE	TRUE	Dmp1
129	ENSMUSG00000029369	1.68118	-2.5923	0.812606	1.40259e-05	0.000166194	TRUE	TRUE	Afm
130	ENSMUSG00000029526	6.01877	4.81733	0.549203	2.73786e-19	1.42329e-17	TRUE	TRUE	1700123K08Rik
131	ENSMUSG00000029607	12.3042	1.56404	0.225594	1.49828e-13	4.86681e-12	TRUE	TRUE	Ankrd61
132	ENSMUSG00000029844	5.60873	-1.06085	0.406708	0.000117145	0.0011257	TRUE	TRUE	Hoxa1
133	ENSMUSG00000030054	5.1139	-1.50344	0.369251	1.23774e-06	1.814e-05	TRUE	TRUE	Gp9
134	ENSMUSG00000030187	9.31879	-1.0571	0.405719	0.000118302	0.0011351	TRUE	TRUE	Klra2
135	ENSMUSG00000030344	15.6498	-1.11289	0.204107	3.31231e-09	6.96766e-08	TRUE	TRUE	Akap3
136	ENSMUSG00000030359	1.85004	1.11878	0.929585	0.00164337	0.0112769	TRUE	TRUE	Pzp
137	ENSMUSG00000030423	597.026	-1.10644	0.0740116	1.32382e-51	3.65044e-49	TRUE	TRUE	Pop4
138	ENSMUSG00000030468	3.00963	1.31443	0.367174	8.11105e-06	0.000100473	TRUE	TRUE	Siglecg
139	ENSMUSG00000030532	754.92	1.25696	0.0765211	8.82546e-62	3.39232e-59	TRUE	TRUE	Hddc3
140	ENSMUSG00000030553	39.4029	-1.08127	0.208687	1.4538e-08	2.83269e-07	TRUE	TRUE	Pgpep1l
141	ENSMUSG00000030577	4.6004	-1.65227	0.401911	8.93185e-07	1.34716e-05	TRUE	TRUE	Cd22
142	ENSMUSG00000030670	5.51255	-3.15675	0.511948	5.25612e-11	1.33076e-09	TRUE	TRUE	Cyp2r1
143	ENSMUSG00000030674	18.3055	-2.08802	0.338521	1.44529e-11	3.91727e-10	TRUE	TRUE	Qprt
144	ENSMUSG00000030761	454.677	-2.84437	0.211987	3.43242e-42	6.40273e-40	TRUE	TRUE	Myo7a
145	ENSMUSG00000030769	105.726	1.66216	0.131481	3.9651e-38	6.17121e-36	TRUE	TRUE	Slc5a11
146	ENSMUSG00000030789	15.2489	1.23684	0.254281	5.8666e-08	1.05628e-06	TRUE	TRUE	Itgax
147	ENSMUSG00000030825	7.49773	1.00426	0.259372	4.22787e-06	5.54873e-05	TRUE	TRUE	Hsd17b14
148	ENSMUSG00000030838	94.1581	2.90243	0.243249	6.35668e-34	8.18592e-32	TRUE	TRUE	Ush1c
149	ENSMUSG00000030887	9.84665	2.1022	0.242179	8.24056e-20	4.45746e-18	TRUE	TRUE	Pdzd9
150	ENSMUSG00000031073	12.5751	2.1757	0.298705	6.92519e-15	2.57603e-13	TRUE	TRUE	Fgf15
151	ENSMUSG00000031089	1.42325	1.73123	0.970699	0.00033138	0.00280133	TRUE	TRUE	Slc6a14
152	ENSMUSG00000031273	46.6304	-3.11752	0.316945	8.56644e-24	6.28099e-22	TRUE	TRUE	Col4a6
153	ENSMUSG00000031389	244.693	1.16906	0.106432	3.49391e-29	3.47596e-27	TRUE	TRUE	Arhgap4
154	ENSMUSG00000031494	7.96319	1.22398	0.297664	1.49897e-06	2.17211e-05	TRUE	TRUE	Cd209a
155	ENSMUSG00000031548	250.567	1.0338	0.15256	1.00828e-12	3.05605e-11	TRUE	TRUE	Sfrp1
156	ENSMUSG00000031552	9.37897	-1.14601	0.282894	2.03268e-06	2.86643e-05	TRUE	TRUE	Adam18
157	ENSMUSG00000031594	9.88039	-5.73513	0.640729	2.36328e-20	1.32642e-18	TRUE	TRUE	Fgl1
158	ENSMUSG00000031613	117.871	-1.63458	0.0969657	3.14574e-65	1.47786e-62	TRUE	TRUE	Hpgd
159	ENSMUSG00000031722	2.54872	-1.87859	0.755652	7.62896e-05	0.000775397	TRUE	TRUE	Hp
160	ENSMUSG00000031780	23.7556	1.61221	0.161998	8.60733e-25	6.71875e-23	TRUE	TRUE	Ccl17
161	ENSMUSG00000032021	7.96616	1.0249	0.36911	8.37348e-05	0.000842629	TRUE	TRUE	Crtam
162	ENSMUSG00000032254	38.0591	-1.16983	0.174465	1.38602e-12	4.13669e-11	TRUE	TRUE	Kif23
163	ENSMUSG00000032323	23.4455	-5.07895	0.426243	1.32312e-33	1.67831e-31	TRUE	TRUE	Cyp11a1
164	ENSMUSG00000032346	12.3385	-4.59852	0.45753	1.69931e-24	1.31032e-22	TRUE	TRUE	Ooep
165	ENSMUSG00000032363	20.9677	1.65818	0.216711	6.21364e-16	2.45919e-14	TRUE	TRUE	Adamts7
166	ENSMUSG00000032446	11.516	1.96335	0.709915	4.0192e-05	0.000435949	TRUE	TRUE	Eomes
167	ENSMUSG00000032494	18.6831	-2.65573	0.201899	7.59986e-41	1.32966e-38	TRUE	TRUE	Tdgf1
168	ENSMUSG00000032556	147.297	-1.31948	0.199181	1.91981e-12	5.68303e-11	TRUE	TRUE	Bfsp2
169	ENSMUSG00000032889	18.3876	5.21968	0.420468	2.62529e-36	3.76277e-34	TRUE	TRUE	Gm6685
170	ENSMUSG00000032915	1.34464	-1.48539	1.02925	0.000746023	0.00570916	TRUE	TRUE	Adgre4
171	ENSMUSG00000033170	580	1.5016	0.117668	1.19653e-38	1.9091e-36	TRUE	TRUE	Card10
172	ENSMUSG00000033177	79.2802	1.69825	0.100832	3.57004e-65	1.64669e-62	TRUE	TRUE	Tmprss7
173	ENSMUSG00000033207	86.1088	1.10785	0.292467	5.19569e-06	6.69084e-05	TRUE	TRUE	Mamdc2
174	ENSMUSG00000033222	118.321	-1.16213	0.112457	3.78836e-26	3.10022e-24	TRUE	TRUE	Ttf2
175	ENSMUSG00000033268	10.5419	1.78481	0.316623	4.32796e-10	1.00454e-08	TRUE	TRUE	Duox1
176	ENSMUSG00000033450	43.0136	1.66232	0.19675	9.224e-19	4.63374e-17	TRUE	TRUE	Tagap
177	ENSMUSG00000033498	13.0957	-2.93528	0.367271	9.02394e-17	3.81547e-15	TRUE	TRUE	Strc
178	ENSMUSG00000033788	217.277	-1.04849	0.106807	8.21432e-24	6.04026e-22	TRUE	TRUE	Dysf
179	ENSMUSG00000033826	117.04	2.38982	0.127931	2.0049e-79	1.64072e-76	TRUE	TRUE	Dnah8
180	ENSMUSG00000034107	43.0159	-1.06613	0.209563	2.38421e-08	4.55117e-07	TRUE	TRUE	Ano7
181	ENSMUSG00000034282	252.845	-2.36054	0.192141	2.83819e-36	4.04507e-34	TRUE	TRUE	Evpl
182	ENSMUSG00000034681	1024.67	-1.19354	0.0547999	2.82756e-106	3.58662e-103	TRUE	TRUE	Rnps1
183	ENSMUSG00000034764	1.44349	1.03304	0.767638	0.00139974	0.00981195	TRUE	TRUE	1700006J14Rik
184	ENSMUSG00000034795	37.7785	-1.93808	0.213113	2.08513e-21	1.26853e-19	TRUE	TRUE	Ccdc122
185	ENSMUSG00000035004	19.752	-1.0496	0.181904	5.91147e-10	1.35228e-08	TRUE	TRUE	Igsf6
186	ENSMUSG00000035208	39.0146	-2.02202	0.229412	2.53739e-20	1.41786e-18	TRUE	TRUE	Slfn8
187	ENSMUSG00000035435	15.862	-1.03718	0.306814	1.85482e-05	0.000214276	TRUE	TRUE	Abca17
188	ENSMUSG00000035498	22.8146	-1.24679	0.336986	6.03441e-06	7.67738e-05	TRUE	TRUE	Cdcp1
189	ENSMUSG00000035560	2.52394	3.90498	0.665238	5.81882e-10	1.33229e-08	TRUE	TRUE	Wdr20rt
190	ENSMUSG00000036138	1302.27	-1.07845	0.0988968	9.22476e-29	8.93217e-27	TRUE	TRUE	Acaa1a
191	ENSMUSG00000036168	4.77702	-2.36827	0.41666	3.10405e-10	7.31845e-09	TRUE	TRUE	Ccdc38
192	ENSMUSG00000036322	9.73839	5.95447	0.658612	8.13998e-21	4.75814e-19	TRUE	TRUE	H2-Ea-ps
193	ENSMUSG00000036655	10.6286	-1.07143	0.215351	4.14384e-08	7.62017e-07	TRUE	TRUE	Colec11
194	ENSMUSG00000036905	810.403	-1.04378	0.100858	3.67829e-26	3.01989e-24	TRUE	TRUE	C1qb
195	ENSMUSG00000037034	4.41349	-2.18885	0.522343	4.96227e-07	7.77086e-06	TRUE	TRUE	Pax1
196	ENSMUSG00000037053	0.812172	-2.69192	1.15586	8.83049e-05	0.000880585	TRUE	TRUE	Azgp1
197	ENSMUSG00000037418	74.205	-4.82059	0.284129	2.50512e-65	1.1991e-62	TRUE	TRUE	Best1
198	ENSMUSG00000037432	4.51255	1.21128	0.320013	4.76471e-06	6.19242e-05	TRUE	TRUE	Fer1l5
199	ENSMUSG00000037440	3.85085	1.23956	0.657117	0.00040294	0.0033232	TRUE	TRUE	Vnn1
200	ENSMUSG00000037578	127.586	-2.0682	0.201886	2.60265e-26	2.17193e-24	TRUE	TRUE	Pkd2l1
201	ENSMUSG00000037847	136.322	-1.29253	0.0922953	9.7776e-46	2.12007e-43	TRUE	TRUE	Nmrk1
202	ENSMUSG00000037860	91.0804	-1.1988	0.094682	7.28644e-38	1.1203e-35	TRUE	TRUE	Aim2
203	ENSMUSG00000038045	7.23837	2.25182	0.29514	5.26229e-16	2.10235e-14	TRUE	TRUE	Sult6b1
204	ENSMUSG00000038141	612.059	-1.12326	0.0957018	6.68348e-33	7.96024e-31	TRUE	TRUE	Tmem181a
205	ENSMUSG00000038147	65.5659	-1.33511	0.15121	6.11228e-20	3.34186e-18	TRUE	TRUE	Cd84
206	ENSMUSG00000038167	7.33437	1.17351	0.376269	3.27188e-05	0.00035995	TRUE	TRUE	Plekhg6
207	ENSMUSG00000038188	44.5501	-1.50818	0.136876	1.34646e-29	1.38293e-27	TRUE	TRUE	Scarf1
208	ENSMUSG00000038311	1.2548	4.2069	0.810655	2.28622e-08	4.3707e-07	TRUE	TRUE	2410017I17Rik
209	ENSMUSG00000038379	10.9015	1.1434	0.237596	8.41297e-08	1.47599e-06	TRUE	TRUE	Ttk
210	ENSMUSG00000038422	204.194	1.53081	0.0882012	7.5325e-69	4.343e-66	TRUE	TRUE	Hdhd3
211	ENSMUSG00000038541	1.39696	2.50171	0.723706	6.77197e-06	8.51751e-05	TRUE	TRUE	Srd5a2
212	ENSMUSG00000038560	38.3191	1.95076	0.270746	1.26514e-14	4.59162e-13	TRUE	TRUE	Sp6
213	ENSMUSG00000038567	5.77549	1.12111	0.380938	5.2439e-05	0.000552002	TRUE	TRUE	Cyp24a1
214	ENSMUSG00000038572	2.19629	2.77152	0.667307	7.89482e-07	1.20074e-05	TRUE	TRUE	Bpifb5
215	ENSMUSG00000038751	1.97433	-2.17894	0.836481	5.39857e-05	0.000565935	TRUE	TRUE	Ptk6
216	ENSMUSG00000038775	112.716	-2.11827	0.200486	8.97563e-28	8.1033e-26	TRUE	TRUE	Vill
217	ENSMUSG00000038793	14.9171	-4.55491	0.42394	1.22548e-27	1.09469e-25	TRUE	TRUE	Lefty1
218	ENSMUSG00000039146	5.28972	5.22721	0.604234	5.66077e-19	2.8837e-17	TRUE	TRUE	Ifi44l
219	ENSMUSG00000039168	155.156	-1.01634	0.108174	5.05379e-22	3.24582e-20	TRUE	TRUE	Dap
220	ENSMUSG00000039179	346.9	-3.53829	0.204912	1.8875e-67	9.57678e-65	TRUE	TRUE	Tekt5
221	ENSMUSG00000039246	226.103	1.03644	0.0932662	9.60228e-30	9.94287e-28	TRUE	TRUE	Lyplal1
222	ENSMUSG00000040084	66.9382	-3.86764	0.385935	2.74309e-24	2.08977e-22	TRUE	TRUE	Bub1b
223	ENSMUSG00000040174	380.301	1.05707	0.0889315	1.21045e-33	1.54311e-31	TRUE	TRUE	Alkbh3
224	ENSMUSG00000040219	281.175	1.01468	0.072867	4.07692e-45	8.54771e-43	TRUE	TRUE	Ttc12
225	ENSMUSG00000040264	24.3128	7.99361	0.790662	1.84571e-26	1.55386e-24	TRUE	TRUE	Gbp2b
226	ENSMUSG00000040714	59.0059	1.35798	0.18847	3.07798e-14	1.06966e-12	TRUE	TRUE	Klc3
227	ENSMUSG00000040752	53.4732	4.72277	0.350486	3.97175e-42	7.35469e-40	TRUE	TRUE	Myh6
228	ENSMUSG00000040866	4.65995	-1.20214	0.47038	0.000113337	0.00109283	TRUE	TRUE	Rsph6a
229	ENSMUSG00000040899	29.2949	6.94116	0.650718	2.22821e-28	2.08589e-26	TRUE	TRUE	Ccr6
230	ENSMUSG00000040919	3.85555	-2.56649	0.567232	1.45596e-07	2.46406e-06	TRUE	TRUE	4930505A04Rik
231	ENSMUSG00000040987	77.9314	-1.38802	0.155225	2.03068e-20	1.14992e-18	TRUE	TRUE	Mill2
232	ENSMUSG00000041144	306.999	-1.73636	0.210355	4.22595e-18	2.01141e-16	TRUE	TRUE	Dnah7b
233	ENSMUSG00000041377	62.8411	-1.02194	0.13418	2.23244e-15	8.59404e-14	TRUE	TRUE	Ninj2
234	ENSMUSG00000041491	458.798	1.326	0.0495449	5.57779e-159	1.28639e-155	TRUE	TRUE	Cep78
235	ENSMUSG00000041538	22.8869	1.44003	0.168899	7.242e-19	3.65981e-17	TRUE	TRUE	H2-Ob
236	ENSMUSG00000041596	37.8092	-3.27038	0.363807	3.23902e-20	1.80595e-18	TRUE	TRUE	Nlrp5-ps
237	ENSMUSG00000041674	30.7784	-2.46578	0.168481	5.32966e-50	1.36574e-47	TRUE	TRUE	BC006965
238	ENSMUSG00000041921	660.885	-1.3863	0.0946683	8.36926e-50	2.1232e-47	TRUE	TRUE	Metap1d
239	ENSMUSG00000042385	27.7077	1.07671	0.282758	4.98936e-06	6.44805e-05	TRUE	TRUE	Gzmk
240	ENSMUSG00000042417	12.8129	-1.20899	0.334698	8.21846e-06	0.000101655	TRUE	TRUE	Ccno
241	ENSMUSG00000042759	40.9255	1.33188	0.154422	3.72826e-19	1.91462e-17	TRUE	TRUE	Apobr
242	ENSMUSG00000042828	29.3236	1.09759	0.161573	8.31904e-13	2.54579e-11	TRUE	TRUE	Trim72
243	ENSMUSG00000042861	3.09192	-4.07381	0.639721	3.02295e-11	7.86557e-10	TRUE	TRUE	Kcna10
244	ENSMUSG00000043122	4.52688	3.7524	0.60678	8.49557e-11	2.11921e-09	TRUE	TRUE	A530016L24Rik
245	ENSMUSG00000043192	242.2	1.32944	0.19446	4.44669e-13	1.38415e-11	TRUE	TRUE	Gm1840
246	ENSMUSG00000043263	4.05892	-1.19603	0.491417	0.000146458	0.00137002	TRUE	TRUE	Ifi209
247	ENSMUSG00000043424	77.6984	4.3729	0.361205	2.13657e-34	2.82305e-32	TRUE	TRUE	Eif3j2
248	ENSMUSG00000043592	12.6284	1.70867	0.394621	3.45584e-07	5.52434e-06	TRUE	TRUE	Unc5cl
249	ENSMUSG00000043747	10.5108	-2.74852	0.281336	7.99268e-24	5.89437e-22	TRUE	TRUE	1520401A03Rik
250	ENSMUSG00000043986	2.4258	1.32453	0.734611	0.000431624	0.00353678	TRUE	TRUE	Spata31d1d
251	ENSMUSG00000044083	6.08716	2.76008	0.463512	1.03598e-10	2.56908e-09	TRUE	TRUE	Efcab8
252	ENSMUSG00000044141	4.84151	-2.51816	0.496788	1.03191e-08	2.03882e-07	TRUE	TRUE	E130201H02Rik
253	ENSMUSG00000044176	50.3699	-1.50761	0.260183	2.60859e-10	6.21966e-09	TRUE	TRUE	Spink10
254	ENSMUSG00000044254	16.2142	-1.08683	0.316802	1.55471e-05	0.000182093	TRUE	TRUE	Pcsk9
255	ENSMUSG00000044265	2.08776	-2.42499	0.901997	4.38852e-05	0.000472348	TRUE	TRUE	Olfm5
256	ENSMUSG00000044338	19.458	1.85314	0.276854	5.14708e-13	1.59629e-11	TRUE	TRUE	Aplnr
257	ENSMUSG00000044350	110.102	-1.4502	0.144414	4.79953e-25	3.758e-23	TRUE	TRUE	Lacc1
258	ENSMUSG00000044424	0.664074	-2.4811	1.08602	9.89234e-05	0.000970137	TRUE	TRUE	Gm9493
259	ENSMUSG00000044534	12.9175	1.96509	0.297653	8.78459e-13	2.67856e-11	TRUE	TRUE	Ackr2
260	ENSMUSG00000044573	712.743	-1.39507	0.109297	1.43298e-38	2.27207e-36	TRUE	TRUE	Acp1
261	ENSMUSG00000044827	38.2833	2.05447	0.142318	6.34452e-49	1.51844e-46	TRUE	TRUE	Tlr1
262	ENSMUSG00000044881	161.235	1.08768	0.109108	1.72519e-24	1.32625e-22	TRUE	TRUE	Coa4
263	ENSMUSG00000044957	0.900604	1.01306	0.983947	0.00259282	0.0164649	TRUE	TRUE	Pp2d1
264	ENSMUSG00000045075	19.4486	-3.47953	0.283271	2.20038e-35	3.05035e-33	TRUE	TRUE	Gm9796
265	ENSMUSG00000045106	8.15132	-1.48959	0.288874	9.27669e-09	1.85307e-07	TRUE	TRUE	Ccdc73
266	ENSMUSG00000045257	242.381	-1.04232	0.122372	1.38534e-18	6.82419e-17	TRUE	TRUE	Morn2
267	ENSMUSG00000045288	23.7336	1.13109	0.150651	4.49244e-15	1.70103e-13	TRUE	TRUE	Ush1g
268	ENSMUSG00000045327	31.6182	-1.6651	0.154423	1.31359e-28	1.25753e-26	TRUE	TRUE	6330549D23Rik
269	ENSMUSG00000045350	8.54304	-2.80237	0.387276	2.28829e-14	8.05154e-13	TRUE	TRUE	Fam186a
270	ENSMUSG00000045392	3.52065	-4.61761	0.660891	4.36469e-13	1.36029e-11	TRUE	TRUE	Olfr1033
271	ENSMUSG00000045464	103.361	-1.47891	0.104964	2.05882e-46	4.58161e-44	TRUE	TRUE	2810002D19Rik
272	ENSMUSG00000045509	39.1981	-1.12129	0.20351	2.39127e-09	5.11933e-08	TRUE	TRUE	Gpr150
273	ENSMUSG00000045662	16.6622	-1.35237	0.260771	9.88752e-09	1.9658e-07	TRUE	TRUE	Henmt1
274	ENSMUSG00000045679	32.5374	1.63309	0.250562	2.27513e-12	6.71136e-11	TRUE	TRUE	Pqlc3
275	ENSMUSG00000045744	32.9318	2.08425	0.180235	1.29752e-32	1.50995e-30	TRUE	TRUE	Bricd5
276	ENSMUSG00000045868	2.16679	-5.01893	0.649393	1.38048e-15	5.38326e-14	TRUE	TRUE	Gvin1
277	ENSMUSG00000046082	4.64591	-3.71334	0.620672	2.76188e-10	6.55437e-09	TRUE	TRUE	Tmem174
278	ENSMUSG00000046101	32.2135	-4.376	0.317652	7.91875e-44	1.56946e-41	TRUE	TRUE	Mcmdc2
279	ENSMUSG00000046152	233.632	-1.15096	0.101827	9.94935e-31	1.06053e-28	TRUE	TRUE	Fut10
280	ENSMUSG00000046337	6.23169	-1.3562	0.328486	1.20182e-06	1.77055e-05	TRUE	TRUE	Fam178b
281	ENSMUSG00000046561	67.2855	-1.30464	0.162463	5.80749e-17	2.4929e-15	TRUE	TRUE	Arsj
282	ENSMUSG00000046637	69.4132	1.55415	0.171168	4.2138e-21	2.50351e-19	TRUE	TRUE	Ttc34
283	ENSMUSG00000046688	318.954	1.20981	0.126692	9.31999e-23	6.30503e-21	TRUE	TRUE	Tifa
284	ENSMUSG00000046748	3.09745	2.05006	0.448405	9.45012e-08	1.64657e-06	TRUE	TRUE	Tmem45a2
285	ENSMUSG00000047034	2.22551	1.91655	0.522778	3.59261e-06	4.78406e-05	TRUE	TRUE	Ankrd33
286	ENSMUSG00000047109	21.6074	-1.15564	0.287604	2.26777e-06	3.16452e-05	TRUE	TRUE	Cldn14
287	ENSMUSG00000047257	13.2969	-1.43845	0.274615	6.56543e-09	1.33247e-07	TRUE	TRUE	Prss45
288	ENSMUSG00000047281	25.1666	-1.05244	0.190017	2.20213e-09	4.73038e-08	TRUE	TRUE	Sfn
289	ENSMUSG00000047369	106.807	2.73264	0.165023	8.01502e-63	3.22751e-60	TRUE	TRUE	Dnah14
290	ENSMUSG00000047502	529.985	1.1466	0.162591	1.2722e-13	4.20788e-12	TRUE	TRUE	Mroh7
291	ENSMUSG00000047515	35.4028	1.26174	0.181385	2.14432e-13	6.85128e-12	TRUE	TRUE	BC049715
292	ENSMUSG00000047798	32.5497	2.83969	0.241951	5.65892e-33	6.86895e-31	TRUE	TRUE	Cd300lf
293	ENSMUSG00000047828	7.4073	-2.07751	0.346091	4.05329e-11	1.03954e-09	TRUE	TRUE	A730018C14Rik
294	ENSMUSG00000047841	5.64386	-1.08195	0.489825	0.000259558	0.00225196	TRUE	TRUE	Fndc11
295	ENSMUSG00000048411	0.908732	-1.71955	1.34048	0.000888281	0.0066201	TRUE	TRUE	Gm597
296	ENSMUSG00000048502	3.23376	-4.44228	0.648104	1.17848e-12	3.54228e-11	TRUE	TRUE	Duxbl1
297	ENSMUSG00000048544	15.5525	-1.51251	0.193681	2.35598e-16	9.62461e-15	TRUE	TRUE	5930422O12Rik
298	ENSMUSG00000048581	267.929	1.24455	0.0998417	8.1773e-37	1.2061e-34	TRUE	TRUE	E130311K13Rik
299	ENSMUSG00000048699	33.5404	-1.2368	0.535966	0.000180468	0.00164806	TRUE	TRUE	Krt90
300	ENSMUSG00000048758	567.009	-1.54625	0.111864	7.56559e-45	1.54783e-42	TRUE	TRUE	Rpl29
301	ENSMUSG00000048856	82.8061	-1.37956	0.103976	2.01782e-41	3.60494e-39	TRUE	TRUE	Slc25a47
302	ENSMUSG00000048905	321.347	1.22359	0.137926	4.98493e-20	2.74323e-18	TRUE	TRUE	4930539E08Rik
303	ENSMUSG00000048949	16.6888	1.30358	0.185943	1.36708e-13	4.47503e-12	TRUE	TRUE	Gm6206
304	ENSMUSG00000048992	7.35829	5.30712	0.620972	1.30195e-18	6.42591e-17	TRUE	TRUE	Prss32
305	ENSMUSG00000049123	75.1232	1.91623	0.282416	2.59245e-13	8.21073e-12	TRUE	TRUE	Catsperg2
306	ENSMUSG00000049130	11.9268	-1.65216	0.261391	7.99883e-12	2.23483e-10	TRUE	TRUE	C5ar1
307	ENSMUSG00000049620	8.05903	4.18165	0.488294	2.25744e-18	1.09711e-16	TRUE	TRUE	Prss33
308	ENSMUSG00000049723	1.49967	1.14817	0.979347	0.00168945	0.0115463	TRUE	TRUE	Mmp12
309	ENSMUSG00000050014	9.19642	-3.27226	0.355976	5.10098e-21	3.00946e-19	TRUE	TRUE	Apol10b
310	ENSMUSG00000050211	656.94	2.01186	0.167093	4.54481e-35	6.19878e-33	TRUE	TRUE	Pla2g4e
311	ENSMUSG00000050370	7.2972	-1.95732	0.460143	3.9475e-07	6.25901e-06	TRUE	TRUE	Ch25h
312	ENSMUSG00000050377	21.3518	1.44907	0.523286	5.60994e-05	0.000585914	TRUE	TRUE	Il31ra
313	ENSMUSG00000050550	44.8695	6.01823	0.342857	3.00447e-70	1.77257e-67	TRUE	TRUE	Gm11868
314	ENSMUSG00000050936	9.1635	3.57154	0.32324	4.51826e-29	4.47749e-27	TRUE	TRUE	Gm42743
315	ENSMUSG00000051237	4.19093	3.49153	0.505159	6.26082e-13	1.93696e-11	TRUE	TRUE	9230109A22Rik
316	ENSMUSG00000051378	5.78798	1.38195	0.338316	1.37284e-06	2.00044e-05	TRUE	TRUE	Kif18b
317	ENSMUSG00000051498	25.5779	1.22947	0.150859	2.4483e-17	1.08776e-15	TRUE	TRUE	Tlr6
318	ENSMUSG00000051805	2.32902	-2.60846	0.651944	1.23467e-06	1.81054e-05	TRUE	TRUE	A530095I07Rik
319	ENSMUSG00000052234	15.0828	-4.59783	0.490265	1.22615e-21	7.60541e-20	TRUE	TRUE	Epx
320	ENSMUSG00000052270	35.0269	2.63992	0.238193	6.59985e-30	6.89019e-28	TRUE	TRUE	Fpr2
321	ENSMUSG00000052407	85.5913	-1.30866	0.118439	1.396e-29	1.4223e-27	TRUE	TRUE	Ccdc171
322	ENSMUSG00000052605	74.4144	-2.81394	0.2006	7.19744e-46	1.58776e-43	TRUE	TRUE	Isoc2b
323	ENSMUSG00000052730	0.744579	-1.32598	1.26196	0.00183004	0.0123343	TRUE	TRUE	Gm5111
324	ENSMUSG00000053182	10.3806	-4.20246	0.470426	8.706e-20	4.68922e-18	TRUE	TRUE	Gm609
325	ENSMUSG00000053541	2.04849	1.66174	0.916879	0.000326009	0.00276052	TRUE	TRUE	Gm4759
326	ENSMUSG00000054003	46.4415	1.03318	0.144263	6.62414e-14	2.22875e-12	TRUE	TRUE	Tdrd9
327	ENSMUSG00000054128	1.98494	4.47037	0.669604	3.89433e-12	1.12395e-10	TRUE	TRUE	H2-T3
328	ENSMUSG00000054161	2.26243	-1.16653	0.809543	0.000998397	0.00731041	TRUE	TRUE	Fam83e
329	ENSMUSG00000054418	13.0179	-1.7374	0.239669	1.15034e-14	4.19297e-13	TRUE	TRUE	2900041M22Rik
330	ENSMUSG00000054435	15.3962	1.50121	0.177071	9.73468e-19	4.87099e-17	TRUE	TRUE	Gimap4
331	ENSMUSG00000054514	13.5027	-1.06828	0.201467	7.81763e-09	1.57401e-07	TRUE	TRUE	Atad3aos
332	ENSMUSG00000054889	133.678	2.31745	0.372573	1.14483e-11	3.13304e-10	TRUE	TRUE	Dsp
333	ENSMUSG00000054901	68.7091	-1.5062	0.196013	6.36362e-16	2.51462e-14	TRUE	TRUE	Arhgef33
334	ENSMUSG00000054966	48.2055	1.34754	0.272038	3.24372e-08	6.04184e-07	TRUE	TRUE	Lmntd1
335	ENSMUSG00000055177	7.76833	1.29254	0.271398	8.80734e-08	1.54092e-06	TRUE	TRUE	Cstl1
336	ENSMUSG00000055323	23.222	-1.80707	0.193281	2.20668e-22	1.46165e-20	TRUE	TRUE	Gm9967
337	ENSMUSG00000055341	25.0344	1.38638	0.186522	5.4292e-15	2.04352e-13	TRUE	TRUE	Zfp457
338	ENSMUSG00000055560	63.6189	2.17604	0.101718	3.33479e-103	4.02859e-100	TRUE	TRUE	Zfp459
339	ENSMUSG00000056032	12.953	-6.20028	0.664557	4.16319e-22	2.68743e-20	TRUE	TRUE	BC018473
340	ENSMUSG00000056116	377.767	-4.15036	0.179845	1.99419e-118	3.16191e-115	TRUE	TRUE	H2-T22
341	ENSMUSG00000056133	0.787013	2.23455	1.28086	0.000293203	0.002507	TRUE	TRUE	Unc93a2
342	ENSMUSG00000056144	35.988	-1.91675	0.159459	6.12733e-35	8.26831e-33	TRUE	TRUE	Trim34a
343	ENSMUSG00000056155	15.8521	1.02962	0.183852	1.59774e-09	3.48821e-08	TRUE	TRUE	Nanos3
344	ENSMUSG00000056569	4.82212	1.67446	0.542394	2.19507e-05	0.000249046	TRUE	TRUE	Mpz
345	ENSMUSG00000056586	3.86444	-1.52252	0.591712	8.00448e-05	0.000808382	TRUE	TRUE	Zar1l
346	ENSMUSG00000056598	265.397	-1.49147	0.132548	1.01263e-30	1.07488e-28	TRUE	TRUE	Drc3
347	ENSMUSG00000056880	18.9739	-1.69593	0.280843	4.42206e-11	1.1286e-09	TRUE	TRUE	Gadl1
348	ENSMUSG00000057058	72.557	-1.08546	0.177744	7.50431e-11	1.87748e-09	TRUE	TRUE	Skap1
349	ENSMUSG00000057465	2.7942	-1.22472	0.523441	0.000171538	0.00157615	TRUE	TRUE	Saa2
350	ENSMUSG00000057596	51.894	-2.48539	0.21546	2.81716e-32	3.24857e-30	TRUE	TRUE	Trim30d
351	ENSMUSG00000057710	1.67464	3.20856	0.80488	1.89024e-06	2.67699e-05	TRUE	TRUE	9630041A04Rik
352	ENSMUSG00000057802	27.8041	1.53545	0.172185	1.91197e-20	1.08755e-18	TRUE	TRUE	Gm10030
353	ENSMUSG00000057899	33.9342	-1.30014	0.148537	1.27707e-19	6.80628e-18	TRUE	TRUE	Adgrf2
354	ENSMUSG00000058246	85.0807	-2.24599	0.134245	1.79136e-64	7.70254e-62	TRUE	TRUE	Gm10037
355	ENSMUSG00000058357	0.896996	2.93806	0.799803	4.28324e-06	5.61268e-05	TRUE	TRUE	Gm6612
356	ENSMUSG00000058581	9.08425	2.83469	0.3091	2.86138e-21	1.71608e-19	TRUE	TRUE	Gm5801
357	ENSMUSG00000058741	11.5147	-1.97408	0.305089	2.10467e-12	6.22301e-11	TRUE	TRUE	Prr19
358	ENSMUSG00000058818	11.5973	-1.20383	0.2844	9.64536e-07	1.44618e-05	TRUE	TRUE	Pirb
359	ENSMUSG00000058900	62.3314	-1.37303	0.127781	3.51299e-28	3.2526e-26	TRUE	TRUE	Rsl1
360	ENSMUSG00000059040	376.899	8.13029	0.306273	9.47914e-158	2.00397e-154	TRUE	TRUE	Eno1b
361	ENSMUSG00000059089	4.61109	-1.38956	0.43422	2.14285e-05	0.000243885	TRUE	TRUE	Fcgr4
362	ENSMUSG00000059422	2.4718	2.25329	0.633135	4.77662e-06	6.20247e-05	TRUE	TRUE	Gm8116
363	ENSMUSG00000059481	9.86814	1.59258	0.244394	2.45654e-12	7.21297e-11	TRUE	TRUE	Plg
364	ENSMUSG00000059631	33.5263	1.13058	0.215757	1.01329e-08	2.00673e-07	TRUE	TRUE	1500035N22Rik
365	ENSMUSG00000059751	304.333	7.60636	0.488229	6.45725e-57	2.12745e-54	TRUE	TRUE	Rps3a3
366	ENSMUSG00000060019	14.1015	-2.78413	0.438744	9.63413e-12	2.6595e-10	TRUE	TRUE	Gm10073
367	ENSMUSG00000060096	44.1979	4.7758	0.546009	3.50603e-19	1.80782e-17	TRUE	TRUE	Amd-ps3
368	ENSMUSG00000060224	119.252	1.54057	0.14409	4.49977e-28	4.12111e-26	TRUE	TRUE	Pyroxd2
369	ENSMUSG00000060441	9.29424	-3.25295	0.393394	1.60639e-17	7.26426e-16	TRUE	TRUE	Trim5
370	ENSMUSG00000060461	3.04029	-4.02426	0.636061	3.88912e-11	9.99626e-10	TRUE	TRUE	Dppa5a
371	ENSMUSG00000060470	21.8367	1.04591	0.228737	2.74717e-07	4.45038e-06	TRUE	TRUE	Adgrg3
372	ENSMUSG00000060586	43.9456	-1.32962	0.291232	2.05495e-07	3.40956e-06	TRUE	TRUE	H2-Eb1
373	ENSMUSG00000060636	1254.98	-1.78455	0.164935	7.17319e-29	6.97228e-27	TRUE	TRUE	Rpl35a
374	ENSMUSG00000060787	0.944918	3.04047	1.0888	3.52619e-05	0.000385586	TRUE	TRUE	Olfr464
375	ENSMUSG00000060913	1.89362	2.84479	0.698174	1.11174e-06	1.64838e-05	TRUE	TRUE	Trim55
376	ENSMUSG00000060938	1959.11	-3.68304	0.0776789	0	0	TRUE	TRUE	Rpl26
377	ENSMUSG00000061062	35.1213	3.36375	0.214788	5.28993e-56	1.65679e-53	TRUE	TRUE	Gm10093
378	ENSMUSG00000061311	15.6509	1.60004	0.254946	1.15983e-11	3.17066e-10	TRUE	TRUE	Rag1
379	ENSMUSG00000061728	9.18071	1.2766	0.238299	4.47427e-09	9.31714e-08	TRUE	TRUE	Btnl7-ps
380	ENSMUSG00000061897	13.8106	3.07554	0.359166	1.0149e-18	5.04845e-17	TRUE	TRUE	Gm14292
381	ENSMUSG00000062017	0.660113	1.29171	1.08162	0.00141231	0.00988385	TRUE	TRUE	Abca14
382	ENSMUSG00000062132	12.7592	1.05178	0.437701	0.000181688	0.00165587	TRUE	TRUE	Arhgap33os
383	ENSMUSG00000062257	3804.97	-1.32442	0.0820234	7.63057e-60	2.8055e-57	TRUE	TRUE	Opcml
384	ENSMUSG00000062310	6.86398	2.73106	0.335815	1.95649e-17	8.75381e-16	TRUE	TRUE	Glrp1
385	ENSMUSG00000062353	282.706	8.29928	0.235808	6.43483e-274	4.08113e-270	TRUE	TRUE	Gm15772
386	ENSMUSG00000062554	8.57639	2.78933	0.720716	2.16179e-06	3.02662e-05	TRUE	TRUE	Gm12751
387	ENSMUSG00000062585	19.326	1.45213	0.335958	4.91306e-07	7.7033e-06	TRUE	TRUE	Cnr2
388	ENSMUSG00000062611	1.20397	-3.25205	0.786169	1.17902e-06	1.74203e-05	TRUE	TRUE	Rps3a2
389	ENSMUSG00000062704	5.99408	-2.45443	0.467731	3.81331e-09	7.98184e-08	TRUE	TRUE	9430002A10Rik
390	ENSMUSG00000062939	5.77728	1.35231	0.359998	4.482e-06	5.86405e-05	TRUE	TRUE	Stat4
391	ENSMUSG00000063171	303.878	-2.19806	0.188978	6.2049e-33	7.46029e-31	TRUE	TRUE	Rps4l
392	ENSMUSG00000063253	2209.94	-1.33487	0.0771588	2.94738e-68	1.55775e-65	TRUE	TRUE	Scoc
393	ENSMUSG00000063320	106.784	-1.15683	0.0792579	2.39252e-49	5.83615e-47	TRUE	TRUE	1190007I07Rik
394	ENSMUSG00000064193	70.782	5.7657	0.322174	8.98016e-73	6.15724e-70	TRUE	TRUE	Gm4735
395	ENSMUSG00000064330	7.12343	-1.78434	0.342645	4.69196e-09	9.71676e-08	TRUE	TRUE	Pde6h
396	ENSMUSG00000064360	5.84733	-4.95433	0.757767	7.47412e-12	2.0945e-10	TRUE	TRUE	mt-Nd3
397	ENSMUSG00000065987	4.85756	1.42274	0.553087	8.7673e-05	0.000874971	TRUE	TRUE	Cd209b
398	ENSMUSG00000066057	292.217	-1.88729	0.186517	1.0405e-25	8.43338e-24	TRUE	TRUE	Gm1976
399	ENSMUSG00000066058	18.4163	-4.13722	0.378161	1.70746e-28	1.60431e-26	TRUE	TRUE	Cldn19
400	ENSMUSG00000066060	0.940359	-1.34301	1.13723	0.00138986	0.00975362	TRUE	TRUE	Gm12866
401	ENSMUSG00000066107	7.29856	6.33227	0.662734	4.15049e-23	2.88476e-21	TRUE	TRUE	Gm12666
402	ENSMUSG00000066180	1.60536	1.82105	0.850126	0.00015735	0.00146113	TRUE	TRUE	Gm10155
403	ENSMUSG00000066258	55.3917	-8.55618	0.597704	3.53092e-49	8.53105e-47	TRUE	TRUE	Trim12a
404	ENSMUSG00000066363	3.17183	-2.44459	0.935505	5.13828e-05	0.00054246	TRUE	TRUE	Serpina3f
405	ENSMUSG00000066553	237.436	5.20731	0.27164	8.24658e-83	7.74843e-80	TRUE	TRUE	Gm6969
406	ENSMUSG00000066652	3.99077	-3.19484	0.655538	5.78023e-08	1.04147e-06	TRUE	TRUE	Lefty2
407	ENSMUSG00000066677	1.37999	-2.34435	0.893217	5.05677e-05	0.000535414	TRUE	TRUE	Ifi208
408	ENSMUSG00000066838	378.456	-1.59651	0.105923	9.03212e-53	2.54595e-50	TRUE	TRUE	Zfp772
409	ENSMUSG00000067017	61.1951	5.51223	0.352555	3.86776e-56	1.22651e-53	TRUE	TRUE	Gm3608
410	ENSMUSG00000067189	94.0675	5.4991	0.411338	8.47557e-42	1.54688e-39	TRUE	TRUE	Gm7335
411	ENSMUSG00000067203	25.1649	-2.40456	0.25065	2.32592e-23	1.64822e-21	TRUE	TRUE	H2-K2
412	ENSMUSG00000067212	171.32	-1.1684	0.124323	4.16178e-22	2.68743e-20	TRUE	TRUE	H2-T23
413	ENSMUSG00000067235	23.1674	1.08149	0.263633	1.78161e-06	2.54062e-05	TRUE	TRUE	H2-Q10
414	ENSMUSG00000067341	6.63078	-1.90541	0.393769	2.80103e-08	5.26366e-07	TRUE	TRUE	H2-Eb2
415	ENSMUSG00000067547	23.9215	1.96423	0.191066	1.84976e-26	1.55386e-24	TRUE	TRUE	Gm7666
416	ENSMUSG00000067642	1.29946	3.52193	0.751003	1.71043e-07	2.86604e-06	TRUE	TRUE	Adgrf3
417	ENSMUSG00000067736	1.47444	3.60588	0.792514	3.17268e-07	5.09739e-06	TRUE	TRUE	Gm10222
418	ENSMUSG00000067771	0.586359	-2.53934	1.17833	0.000125521	0.001196	TRUE	TRUE	Gm14685
419	ENSMUSG00000068299	316.453	-1.21978	0.094206	1.77129e-39	2.9179e-37	TRUE	TRUE	Nat8f4
420	ENSMUSG00000068303	23.1348	5.21102	0.300341	2.42821e-68	1.31067e-65	TRUE	TRUE	Spr-ps1
421	ENSMUSG00000068392	1.2652	1.45329	0.97804	0.000703137	0.00541198	TRUE	TRUE	Rnase13
422	ENSMUSG00000068877	6.87491	4.11193	0.509719	1.44416e-16	6.00921e-15	TRUE	TRUE	Selenbp2
423	ENSMUSG00000069117	485.165	9.8097	0.631314	1.6166e-57	5.618e-55	TRUE	TRUE	Gm10260
424	ENSMUSG00000069588	13.0087	1.97519	0.236925	1.63659e-18	7.99974e-17	TRUE	TRUE	Gm11733
425	ENSMUSG00000069899	5.71154	1.72334	0.306067	4.84534e-10	1.1195e-08	TRUE	TRUE	Gm12166
426	ENSMUSG00000069917	11.056	-6.09906	0.743998	1.04962e-17	4.83262e-16	TRUE	TRUE	Hba-a2
427	ENSMUSG00000070166	1.5683	-2.79769	0.81418	7.84236e-06	9.74304e-05	TRUE	TRUE	Gm25821
428	ENSMUSG00000070392	2.46281	-4.45887	0.682448	1.00019e-11	2.75503e-10	TRUE	TRUE	Gm20634
429	ENSMUSG00000070421	12.5063	-1.01204	0.337012	4.99506e-05	0.000529322	TRUE	TRUE	Olfr658
430	ENSMUSG00000070683	1.7594	-2.60208	0.777809	9.43532e-06	0.000115356	TRUE	TRUE	Lactbl1
431	ENSMUSG00000070732	2.71688	1.48461	0.718803	0.000227481	0.00200659	TRUE	TRUE	Rbm44
432	ENSMUSG00000070873	5.78085	-1.56094	0.378909	9.60156e-07	1.44046e-05	TRUE	TRUE	Lilra5
433	ENSMUSG00000071036	2.26176	1.07232	0.647737	0.000751839	0.00574673	TRUE	TRUE	Gm10309
434	ENSMUSG00000071230	3.28488	1.00925	0.692285	0.00117576	0.00843075	TRUE	TRUE	Npw
435	ENSMUSG00000071470	17.7422	7.7505	0.607237	1.36635e-39	2.26556e-37	TRUE	TRUE	Ccnb1ip1
436	ENSMUSG00000071551	4.62358	-1.8618	0.539091	7.15958e-06	8.96503e-05	TRUE	TRUE	Akr1c19
437	ENSMUSG00000071568	4.81589	1.72295	0.39153	2.51546e-07	4.11177e-06	TRUE	TRUE	Gm5874
438	ENSMUSG00000071633	6.29039	-2.26389	0.416761	1.20579e-09	2.6646e-08	TRUE	TRUE	Gm4952
439	ENSMUSG00000071716	0.954449	-1.91507	1.22043	0.000461134	0.00375554	TRUE	TRUE	Apol7e
440	ENSMUSG00000071867	18.7932	5.6664	0.582157	1.6004e-23	1.16001e-21	TRUE	TRUE	Gm6304
441	ENSMUSG00000071984	564.02	1.52095	0.164036	7.56074e-22	4.74773e-20	TRUE	TRUE	Fndc1
442	ENSMUSG00000072115	24.1749	-2.21144	0.187278	7.75705e-34	9.93882e-32	TRUE	TRUE	Ang
443	ENSMUSG00000072423	1.96423	2.01422	0.64236	1.62155e-05	0.000189397	TRUE	TRUE	Psmb11
444	ENSMUSG00000072492	17.5247	1.38313	0.204677	6.99871e-13	2.15474e-11	TRUE	TRUE	Gm10364
445	ENSMUSG00000072494	205.301	-1.18391	0.0727513	1.1958e-60	4.46122e-58	TRUE	TRUE	Ppp1r3e
446	ENSMUSG00000072572	220.569	-1.75752	0.0991244	6.57649e-72	4.17097e-69	TRUE	TRUE	Slc39a2
447	ENSMUSG00000072573	1.52211	-2.97836	1.06046	3.41705e-05	0.000374459	TRUE	TRUE	Gm10369
448	ENSMUSG00000072620	24.6041	-1.17628	0.22317	8.14884e-09	1.6381e-07	TRUE	TRUE	Slfn2
449	ENSMUSG00000072844	17.6568	-3.56152	0.491469	6.29977e-14	2.12525e-12	TRUE	TRUE	G530011O06Rik
450	ENSMUSG00000073063	3.85164	1.42294	0.528682	6.81072e-05	0.000696979	TRUE	TRUE	Hbq1b
451	ENSMUSG00000073079	49.8301	-3.02684	0.322817	6.14383e-22	3.92601e-20	TRUE	TRUE	Srp54a
452	ENSMUSG00000073158	11.0191	-1.30588	0.245955	5.53452e-09	1.13688e-07	TRUE	TRUE	9030624G23Rik
453	ENSMUSG00000073164	11.8033	-6.4527	0.658721	3.39128e-24	2.54537e-22	TRUE	TRUE	2410018L13Rik
454	ENSMUSG00000073399	52.6946	-1.23512	0.477263	0.000102398	0.00099791	TRUE	TRUE	Trim40
455	ENSMUSG00000073402	11.1389	5.89252	0.552515	8.67264e-28	7.85773e-26	TRUE	TRUE	Gm8909
456	ENSMUSG00000073403	24.8854	7.17553	0.629415	4.68326e-32	5.25706e-30	TRUE	TRUE	Gm10499
457	ENSMUSG00000073407	11.1981	4.65375	0.40395	1.925e-31	2.09593e-29	TRUE	TRUE	Gm6034
458	ENSMUSG00000073437	132.882	1.50253	0.101602	7.77938e-51	2.11855e-48	TRUE	TRUE	D330041H03Rik
459	ENSMUSG00000073489	7.02289	-1.58645	0.416446	2.87921e-06	3.90811e-05	TRUE	TRUE	Ifi204
460	ENSMUSG00000073491	2.32257	-2.82623	0.799513	6.05748e-06	7.69901e-05	TRUE	TRUE	Ifi213
461	ENSMUSG00000073492	2.78329	-3.09869	0.65745	1.07996e-07	1.86759e-06	TRUE	TRUE	Gm10521
462	ENSMUSG00000073607	14.1056	-4.32862	0.429475	1.45887e-24	1.12835e-22	TRUE	TRUE	Gm10548
463	ENSMUSG00000073609	211.926	-1.11051	0.0660807	1.88585e-64	7.97368e-62	TRUE	TRUE	D2hgdh
464	ENSMUSG00000073643	1770.57	1.7029	0.0481399	1.27098e-275	1.07478e-271	TRUE	TRUE	Wdfy1
465	ENSMUSG00000073647	106.362	1.39567	0.131745	1.71557e-27	1.50596e-25	TRUE	TRUE	Gm10557
466	ENSMUSG00000073705	98.1599	1.53434	0.15637	4.04823e-24	3.02948e-22	TRUE	TRUE	Cenps
467	ENSMUSG00000073888	372.003	-2.8421	0.0932216	3.05395e-205	1.10679e-201	TRUE	TRUE	Ccl27a
468	ENSMUSG00000073902	3.68547	-2.60543	0.542799	4.25885e-08	7.81785e-07	TRUE	TRUE	Gm1966
469	ENSMUSG00000073929	11.436	-6.53809	0.615509	6.17776e-28	5.61733e-26	TRUE	TRUE	Trim30e-ps1
470	ENSMUSG00000074139	0.626271	2.25663	1.62366	0.000559784	0.00444481	TRUE	TRUE	1700057G04Rik
471	ENSMUSG00000074210	8.28759	1.0192	0.234644	7.32544e-07	1.11817e-05	TRUE	TRUE	E130208F15Rik
472	ENSMUSG00000074269	20.6493	1.38526	0.233419	1.39326e-10	3.43162e-09	TRUE	TRUE	Rec114
473	ENSMUSG00000074280	265.56	7.96536	0.428236	1.287e-79	1.08833e-76	TRUE	TRUE	Gm6166
474	ENSMUSG00000074342	32.2628	-1.70799	0.210509	1.42176e-17	6.47551e-16	TRUE	TRUE	I830077J02Rik
475	ENSMUSG00000074361	9.60125	-1.90075	0.305458	1.10353e-11	3.02654e-10	TRUE	TRUE	C5ar2
476	ENSMUSG00000074384	105.294	1.19855	0.110995	2.58902e-28	2.4059e-26	TRUE	TRUE	AI429214
477	ENSMUSG00000074472	6.28804	-4.52711	0.605477	1.29656e-14	4.69221e-13	TRUE	TRUE	Zfp872
478	ENSMUSG00000074704	30.1722	-1.05894	0.203724	1.36549e-08	2.66881e-07	TRUE	TRUE	Rad21l
479	ENSMUSG00000074782	74.6656	-1.85018	0.179371	1.43112e-26	1.21425e-24	TRUE	TRUE	4833422C13Rik
480	ENSMUSG00000074847	7.76546	-1.38441	0.369687	4.48586e-06	5.86608e-05	TRUE	TRUE	Gm10775
481	ENSMUSG00000074896	217.345	-1.74135	0.222002	1.19762e-16	5.03018e-15	TRUE	TRUE	Ifit3
482	ENSMUSG00000075044	1.98705	1.42575	0.744725	0.000318824	0.00270239	TRUE	TRUE	Slc22a29
483	ENSMUSG00000075217	68.3251	1.24507	0.184396	9.06529e-13	2.76083e-11	TRUE	TRUE	4833423E24Rik
484	ENSMUSG00000075276	0.966731	2.81438	0.806561	6.83552e-06	8.59317e-05	TRUE	TRUE	Gm13653
485	ENSMUSG00000075277	8.63631	-2.63778	0.50619	5.65279e-09	1.15837e-07	TRUE	TRUE	Haglr
486	ENSMUSG00000075391	165.262	6.0969	0.165601	4.97135e-298	6.3059e-294	TRUE	TRUE	Gm13443
487	ENSMUSG00000075437	16.1137	-2.13167	0.312039	1.76812e-13	5.70678e-12	TRUE	TRUE	Gm11681
488	ENSMUSG00000075514	207.318	1.04434	0.0976766	9.6895e-28	8.68597e-26	TRUE	TRUE	Gm13375
489	ENSMUSG00000075602	487.999	-1.78115	0.16629	2.34502e-28	2.18716e-26	TRUE	TRUE	Ly6a
490	ENSMUSG00000075610	1.32368	-2.20735	1.00591	0.000124148	0.00118447	TRUE	TRUE	Tmem92
491	ENSMUSG00000076436	1.34252	1.33821	1.03828	0.00112802	0.00813412	TRUE	TRUE	Oxct2a
492	ENSMUSG00000076612	2.87707	-3.98519	0.682009	6.94635e-10	1.57905e-08	TRUE	TRUE	Ighg2c
493	ENSMUSG00000076617	284.412	-1.4595	0.122568	5.20176e-34	6.73283e-32	TRUE	TRUE	Ighm
494	ENSMUSG00000076758	1.12289	2.53383	1.18368	0.000129102	0.00122483	TRUE	TRUE	Trav1
495	ENSMUSG00000076858	0.866889	-1.09968	1.08458	0.00242277	0.0155896	TRUE	TRUE	Trav3-4
496	ENSMUSG00000076903	1.37054	2.15421	0.981275	0.000125545	0.001196	TRUE	TRUE	Traj26
497	ENSMUSG00000076928	110.169	1.40649	0.18886	4.69764e-15	1.77607e-13	TRUE	TRUE	Trac
498	ENSMUSG00000077925	14.1429	1.02173	0.175991	4.95235e-10	1.14215e-08	TRUE	TRUE	Mir453
499	ENSMUSG00000078249	150.773	6.27138	0.391601	3.94136e-59	1.42841e-56	TRUE	TRUE	Hmga1b
500	ENSMUSG00000078480	35.8672	2.08045	0.193907	1.54119e-28	1.46436e-26	TRUE	TRUE	Mrpl48-ps
501	ENSMUSG00000078486	24.7172	-2.05041	0.229862	9.71864e-21	5.64192e-19	TRUE	TRUE	Perm1
502	ENSMUSG00000078487	1.34289	1.24774	0.892066	0.000991983	0.0072733	TRUE	TRUE	Ankrd65
503	ENSMUSG00000078521	5.93698	-1.67391	0.310262	1.95117e-09	4.21269e-08	TRUE	TRUE	Aunip
504	ENSMUSG00000078552	78.5283	-1.71066	0.162969	2.59903e-27	2.25033e-25	TRUE	TRUE	Dcdc2b
505	ENSMUSG00000078648	8.21381	1.1469	0.291899	3.12839e-06	4.21253e-05	TRUE	TRUE	Gm17546
506	ENSMUSG00000078700	144.915	-1.66442	0.101	1.64852e-62	6.53456e-60	TRUE	TRUE	D030028A08Rik
507	ENSMUSG00000078722	2.20183	-1.23982	0.853391	0.000903164	0.00670736	TRUE	TRUE	Gm12394
508	ENSMUSG00000078926	6.93382	-3.77293	0.695796	6.32768e-09	1.28834e-07	TRUE	TRUE	Cdc20b
509	ENSMUSG00000078952	80.2876	-1.16862	0.16727	1.97251e-13	6.34227e-12	TRUE	TRUE	Lncenc1
510	ENSMUSG00000079103	14.4873	-3.57118	0.320143	1.38891e-29	1.42077e-27	TRUE	TRUE	Tgm7
511	ENSMUSG00000079137	1.23077	-2.92279	0.758547	2.46593e-06	3.41661e-05	TRUE	TRUE	Rpl27-ps1
512	ENSMUSG00000079223	5.15044	5.45247	0.662518	1.64905e-17	7.43068e-16	TRUE	TRUE	Gm8778
513	ENSMUSG00000079363	140.354	1.0286	0.232021	5.04211e-07	7.88655e-06	TRUE	TRUE	Gbp4
514	ENSMUSG00000079450	30.7764	-7.78694	0.592777	1.01554e-41	1.84024e-39	TRUE	TRUE	Cldn34c1
515	ENSMUSG00000079491	64.4239	2.26229	0.176029	1.93937e-39	3.17419e-37	TRUE	TRUE	H2-T10
516	ENSMUSG00000079492	2.08978	1.81515	1.07149	0.000377957	0.00314064	TRUE	TRUE	Gm11127
517	ENSMUSG00000079494	31.2734	-2.19804	0.210305	3.12393e-27	2.68647e-25	TRUE	TRUE	Nat8f5
518	ENSMUSG00000079528	1.04291	-1.00102	1.06936	0.00315767	0.0194104	TRUE	TRUE	Clnkos
519	ENSMUSG00000079547	20.645	-2.46856	0.244417	1.68901e-25	1.35168e-23	TRUE	TRUE	H2-DMb1
520	ENSMUSG00000079575	19.4395	3.35015	0.241915	2.33304e-44	4.69736e-42	TRUE	TRUE	Rbpj-ps3
521	ENSMUSG00000079845	8.64061	-2.55172	0.489016	4.93089e-09	1.01866e-07	TRUE	TRUE	Xlr4a
522	ENSMUSG00000079941	61.5885	4.63583	0.369263	7.15635e-37	1.06169e-34	TRUE	TRUE	Gm11273
523	ENSMUSG00000079993	1.35983	3.36722	0.74466	3.0552e-07	4.92736e-06	TRUE	TRUE	Gm11799
524	ENSMUSG00000080242	803.103	6.95743	0.313344	5.08693e-111	7.5912e-108	TRUE	TRUE	Atp6v0c-ps2
525	ENSMUSG00000080893	273.403	6.12811	0.180283	1.42504e-254	6.0253e-251	TRUE	TRUE	Gm15920
526	ENSMUSG00000080895	2.48946	-1.2367	1.04171	0.00150403	0.0104422	TRUE	TRUE	Gm11645
527	ENSMUSG00000081316	1.22755	3.89383	0.685257	1.66421e-09	3.62398e-08	TRUE	TRUE	Gm16205
528	ENSMUSG00000081355	6.00192	2.73179	0.438635	1.86317e-11	4.99121e-10	TRUE	TRUE	Gm15264
529	ENSMUSG00000081436	4.27972	1.02075	0.354051	6.58918e-05	0.000676765	TRUE	TRUE	Gm5912
530	ENSMUSG00000081470	4.19024	1.79479	0.513229	6.54546e-06	8.24897e-05	TRUE	TRUE	Gm14131
531	ENSMUSG00000081613	2.09952	2.58392	0.757619	7.87687e-06	9.77634e-05	TRUE	TRUE	Gm12109
532	ENSMUSG00000081669	1.05686	1.0069	1.00091	0.00273434	0.0172256	TRUE	TRUE	Npm3-ps1
533	ENSMUSG00000081730	1.6568	2.09898	0.627837	9.08498e-06	0.000111503	TRUE	TRUE	Gm13785
534	ENSMUSG00000081788	44.9762	3.15914	0.275899	2.96378e-31	3.19949e-29	TRUE	TRUE	Gm5898
535	ENSMUSG00000081809	16.997	-1.39874	0.194581	3.24347e-14	1.12103e-12	TRUE	TRUE	Gm15539
536	ENSMUSG00000081855	2.00333	-3.15054	1.00567	1.75163e-05	0.000203559	TRUE	TRUE	Rpl17-ps5
537	ENSMUSG00000081887	7.99345	-1.07672	0.229351	1.55329e-07	2.61657e-06	TRUE	TRUE	Gm12097
538	ENSMUSG00000081965	10.6827	-1.68147	0.265447	6.98802e-12	1.96322e-10	TRUE	TRUE	Gm11620
539	ENSMUSG00000082049	2.41622	3.40999	0.735191	1.96105e-07	3.26228e-06	TRUE	TRUE	Gm12105
540	ENSMUSG00000082145	22.8099	5.58287	0.486601	1.49189e-31	1.63843e-29	TRUE	TRUE	Gm12312
541	ENSMUSG00000082149	1.15961	1.4737	1.05293	0.000818822	0.00617867	TRUE	TRUE	Gm13002
542	ENSMUSG00000082190	0.656156	2.58167	1.1768	0.000115824	0.0011138	TRUE	TRUE	Gm13641
543	ENSMUSG00000082192	54.9147	6.48533	0.476176	8.96906e-44	1.76385e-41	TRUE	TRUE	Gm14719
544	ENSMUSG00000082286	437.925	-1.16027	0.124182	7.05763e-22	4.48734e-20	TRUE	TRUE	Pisd-ps1
545	ENSMUSG00000082305	9.40743	5.62854	0.587104	6.94125e-23	4.75926e-21	TRUE	TRUE	Gm2420
546	ENSMUSG00000082319	203.521	5.05398	0.259756	3.66244e-85	3.87135e-82	TRUE	TRUE	Gm8822
547	ENSMUSG00000082406	1.39094	-1.5592	0.927178	0.000447573	0.00365448	TRUE	TRUE	Gm5401
548	ENSMUSG00000082431	135.72	5.00782	0.303196	4.09882e-62	1.59974e-59	TRUE	TRUE	Tdpx-ps1
549	ENSMUSG00000082491	11.0475	1.20733	0.290177	1.27017e-06	1.85937e-05	TRUE	TRUE	Gm5909
550	ENSMUSG00000082791	27.7664	1.87743	0.160065	2.06901e-33	2.58565e-31	TRUE	TRUE	Gm4875
551	ENSMUSG00000082815	24.2963	5.36478	0.48499	1.97847e-29	1.99968e-27	TRUE	TRUE	Gm5678
552	ENSMUSG00000082896	34.6122	2.59658	0.192806	1.00804e-42	1.8943e-40	TRUE	TRUE	Gm5844
553	ENSMUSG00000082902	1.50218	-2.8501	0.941335	2.13561e-05	0.00024317	TRUE	TRUE	Ccl19-ps1
554	ENSMUSG00000082908	60.3629	5.58513	0.333103	3.65706e-64	1.49639e-61	TRUE	TRUE	Gm13736
555	ENSMUSG00000082922	8.84833	-3.66926	0.489494	1.09148e-14	3.98414e-13	TRUE	TRUE	Gm6939
556	ENSMUSG00000082935	11.6973	1.34618	0.204651	2.51019e-12	7.36196e-11	TRUE	TRUE	Gm7658
557	ENSMUSG00000082956	0.782523	3.22003	0.847803	3.37351e-06	4.51802e-05	TRUE	TRUE	Naip3
558	ENSMUSG00000083019	32.4274	7.24456	0.760695	1.65173e-23	1.19042e-21	TRUE	TRUE	Gm6222
559	ENSMUSG00000083064	13.3141	1.404	0.199577	9.71786e-14	3.24385e-12	TRUE	TRUE	Gm7785
560	ENSMUSG00000083083	3.16555	-1.09177	0.43822	0.000145286	0.00136006	TRUE	TRUE	Gm15382
561	ENSMUSG00000083090	0.803813	2.33604	0.999106	9.10395e-05	0.0009043	TRUE	TRUE	Gm11736
562	ENSMUSG00000083107	2.06113	4.38539	0.636757	9.57247e-13	2.90483e-11	TRUE	TRUE	Gm5303
563	ENSMUSG00000083193	6.20048	1.94043	0.341653	2.94707e-10	6.96778e-09	TRUE	TRUE	4930595D18Rik
564	ENSMUSG00000083353	4.56766	-3.36313	0.535827	3.46627e-11	8.9639e-10	TRUE	TRUE	Gm12540
565	ENSMUSG00000083623	26.3292	6.37024	0.515373	1.43413e-36	2.10303e-34	TRUE	TRUE	Gm7224
566	ENSMUSG00000083773	1889.19	8.27393	0.473342	5.6329e-71	3.40241e-68	TRUE	TRUE	Gm13394
567	ENSMUSG00000083798	19.8407	2.89935	0.241653	2.85458e-34	3.73288e-32	TRUE	TRUE	Gm14584
568	ENSMUSG00000083816	12.9274	-1.67903	0.230065	8.777e-15	3.25057e-13	TRUE	TRUE	Gm13033
569	ENSMUSG00000083819	7.37361	2.65155	0.385731	2.29982e-13	7.32967e-12	TRUE	TRUE	Gm11977
570	ENSMUSG00000083856	30.9014	2.32885	0.139184	1.9388e-64	8.06318e-62	TRUE	TRUE	Gm13886
571	ENSMUSG00000083902	4.43433	2.0584	0.37381	7.61438e-10	1.72012e-08	TRUE	TRUE	Gm15975
572	ENSMUSG00000084020	37.8943	3.90602	0.363903	1.63996e-27	1.44962e-25	TRUE	TRUE	Wsb2-ps
573	ENSMUSG00000084215	27.1844	6.47617	0.673133	1.82034e-23	1.30085e-21	TRUE	TRUE	Gm11814
574	ENSMUSG00000084277	3.98409	4.8585	0.5682	1.8288e-18	8.9221e-17	TRUE	TRUE	Gm11702
575	ENSMUSG00000084329	9.926	1.55393	0.298203	6.30022e-09	1.28481e-07	TRUE	TRUE	Gm6733
576	ENSMUSG00000084342	12.6218	3.6795	0.314693	3.11949e-32	3.58093e-30	TRUE	TRUE	Gm11224
577	ENSMUSG00000084349	224.351	4.82755	0.26757	1.55508e-73	1.09585e-70	TRUE	TRUE	Rpl3-ps1
578	ENSMUSG00000084370	1.66124	2.51512	0.879541	3.02088e-05	0.000334804	TRUE	TRUE	Gm15442
579	ENSMUSG00000084648	0.636948	1.01467	1.18902	0.00366805	0.0219528	TRUE	TRUE	Gm24378
580	ENSMUSG00000084754	4.20135	-3.3019	0.516754	1.58695e-11	4.28292e-10	TRUE	TRUE	Gm12532
581	ENSMUSG00000084803	11.4504	-1.35494	0.390579	1.07367e-05	0.000130014	TRUE	TRUE	5830444B04Rik
582	ENSMUSG00000084826	15.3542	-1.07389	0.411649	0.000115567	0.00111241	TRUE	TRUE	AI847159
583	ENSMUSG00000084836	2.5079	1.26668	0.534939	0.0001552	0.00144445	TRUE	TRUE	Gm16274
584	ENSMUSG00000084873	4.41937	-1.04292	0.449869	0.00021785	0.00193442	TRUE	TRUE	C030047K22Rik
585	ENSMUSG00000084897	1.45941	1.32347	0.752423	0.000469211	0.00381275	TRUE	TRUE	Gm14226
586	ENSMUSG00000084938	2.58676	-1.36223	0.480288	5.25899e-05	0.000553131	TRUE	TRUE	BB557941
587	ENSMUSG00000084939	1.29048	-3.57025	0.737866	9.29256e-08	1.62357e-06	TRUE	TRUE	Gm830
588	ENSMUSG00000084960	1.56982	-1.18572	0.962688	0.00145008	0.0101175	TRUE	TRUE	B430010I23Rik
589	ENSMUSG00000084974	3.49421	-1.11687	0.533363	0.000311961	0.0026513	TRUE	TRUE	Gm15567
590	ENSMUSG00000085051	8.58288	-2.52315	0.35898	6.32837e-14	2.13206e-12	TRUE	TRUE	Gm11542
591	ENSMUSG00000085105	20.9995	-2.61335	0.298406	7.64536e-20	4.15321e-18	TRUE	TRUE	Gm12758
592	ENSMUSG00000085171	4.10546	-4.65747	0.615952	6.40715e-15	2.39034e-13	TRUE	TRUE	D830026I12Rik
593	ENSMUSG00000085184	19.1268	1.16885	0.163167	5.54212e-14	1.87965e-12	TRUE	TRUE	4933439K11Rik
594	ENSMUSG00000085203	0.585848	-1.22251	1.21742	0.00219364	0.0144023	TRUE	TRUE	Gm12927
595	ENSMUSG00000085235	9.89107	-6.46332	0.630363	3.29134e-26	2.71981e-24	TRUE	TRUE	Gm12576
596	ENSMUSG00000085238	17.1246	-1.50067	0.195703	7.2855e-16	2.86552e-14	TRUE	TRUE	4930479D17Rik
597	ENSMUSG00000085249	3.45693	-2.48871	0.547972	1.2662e-07	2.1573e-06	TRUE	TRUE	Gm12847
598	ENSMUSG00000085295	1.62317	2.69611	0.61	2.56553e-07	4.18284e-06	TRUE	TRUE	4930430E12Rik
599	ENSMUSG00000085307	15.447	-1.38137	0.221592	2.21277e-11	5.85357e-10	TRUE	TRUE	Gm11525
600	ENSMUSG00000085331	7.78559	-1.76026	0.311509	4.11605e-10	9.57112e-09	TRUE	TRUE	Gm11274
601	ENSMUSG00000085351	4.34025	-2.13652	0.429638	1.34039e-08	2.62379e-07	TRUE	TRUE	Gm12472
602	ENSMUSG00000085445	3.1973	-4.71459	0.657059	1.0852e-13	3.6082e-12	TRUE	TRUE	Gm16348
603	ENSMUSG00000085472	4.92519	1.91879	0.34657	6.80708e-10	1.54878e-08	TRUE	TRUE	Gm15691
604	ENSMUSG00000085527	44.814	-1.19118	0.169356	1.36974e-13	4.47797e-12	TRUE	TRUE	Gm15535
605	ENSMUSG00000085558	294.476	1.46323	0.223495	2.5186e-12	7.3781e-11	TRUE	TRUE	4930412C18Rik
606	ENSMUSG00000085601	18.8292	-1.40708	0.173234	2.2983e-17	1.0229e-15	TRUE	TRUE	Gm4969
607	ENSMUSG00000085639	2.71505	-2.58207	0.796797	1.23327e-05	0.000147509	TRUE	TRUE	Gm15410
608	ENSMUSG00000085658	16.3527	-1.70051	0.245631	1.27656e-13	4.21681e-12	TRUE	TRUE	Gm15704
609	ENSMUSG00000085666	28.4254	8.34295	0.617424	3.3191e-44	6.6301e-42	TRUE	TRUE	Gm9855
610	ENSMUSG00000085705	8.79709	-2.93405	0.326736	1.98969e-20	1.12923e-18	TRUE	TRUE	Gm16046
611	ENSMUSG00000085730	8.21697	-2.09387	0.431288	2.42225e-08	4.61336e-07	TRUE	TRUE	Gm13307
612	ENSMUSG00000085773	8.68498	-3.71895	0.43711	3.38777e-18	1.62466e-16	TRUE	TRUE	Gm16233
613	ENSMUSG00000085833	10.3318	-2.71497	0.304311	2.16652e-20	1.22139e-18	TRUE	TRUE	Gm13003
614	ENSMUSG00000085872	1.78908	-1.0738	0.75335	0.00114724	0.00825892	TRUE	TRUE	Gm11505
615	ENSMUSG00000085882	128.621	-2.51523	0.160087	4.46789e-57	1.51128e-54	TRUE	TRUE	2610507I01Rik
616	ENSMUSG00000085890	7.83184	-1.24775	0.324332	3.7357e-06	4.95146e-05	TRUE	TRUE	Tnfsf13os
617	ENSMUSG00000085912	27.7311	1.48189	0.184479	4.15784e-17	1.81238e-15	TRUE	TRUE	Trp53cor1
618	ENSMUSG00000085980	30.4363	1.13595	0.29398	3.94405e-06	5.20714e-05	TRUE	TRUE	Gm12408
619	ENSMUSG00000085985	0.962431	3.68316	0.768899	1.22688e-07	2.09736e-06	TRUE	TRUE	Gm11682
620	ENSMUSG00000086021	10.114	-2.91036	0.374433	4.88965e-16	1.95655e-14	TRUE	TRUE	Gm15767
621	ENSMUSG00000086111	2.71223	-3.23859	0.675312	8.59244e-08	1.50436e-06	TRUE	TRUE	Gm15326
622	ENSMUSG00000086175	1.3068	3.12215	0.760903	1.21881e-06	1.79142e-05	TRUE	TRUE	Gm15802
623	ENSMUSG00000086188	9.56631	-4.23534	0.544291	1.38141e-15	5.38326e-14	TRUE	TRUE	Gm15169
624	ENSMUSG00000086189	8.18617	-4.20784	0.497664	5.69096e-18	2.69354e-16	TRUE	TRUE	Gm15462
625	ENSMUSG00000086191	35.0733	1.0899	0.157033	3.00914e-13	9.44787e-12	TRUE	TRUE	Zfp652os
626	ENSMUSG00000086267	3.44927	-2.07098	0.941409	0.000127332	0.00120984	TRUE	TRUE	Gm12496
627	ENSMUSG00000086272	59.2595	-1.56159	0.226058	1.79471e-13	5.78526e-12	TRUE	TRUE	BC039966
628	ENSMUSG00000086296	20.4293	1.76186	0.207743	5.95673e-19	3.02233e-17	TRUE	TRUE	D030055H07Rik
629	ENSMUSG00000086321	10.9118	-1.79281	0.306344	1.20943e-10	2.99338e-09	TRUE	TRUE	Gm11413
630	ENSMUSG00000086326	10.0529	3.98069	0.456363	5.72853e-19	2.91236e-17	TRUE	TRUE	Gm13200
631	ENSMUSG00000086369	7.09846	-3.56027	0.486684	3.8225e-14	1.31222e-12	TRUE	TRUE	E330017L17Rik
632	ENSMUSG00000086384	3.84902	-1.01099	0.904299	0.00219725	0.0144185	TRUE	TRUE	Banf2os
633	ENSMUSG00000086421	4.24597	1.94144	0.417708	6.88978e-08	1.22571e-06	TRUE	TRUE	Gm14091
634	ENSMUSG00000086468	10.5897	-1.47433	0.239182	2.92464e-11	7.62541e-10	TRUE	TRUE	Etaa1os
635	ENSMUSG00000086477	151.984	1.0329	0.0698703	1.69677e-50	4.43767e-48	TRUE	TRUE	Gm15506
636	ENSMUSG00000086509	35.5591	-1.84218	0.210532	5.10805e-20	2.8049e-18	TRUE	TRUE	Nkx2-2os
637	ENSMUSG00000086513	3.15564	2.46656	0.532392	8.21963e-08	1.44507e-06	TRUE	TRUE	9130208D14Rik
638	ENSMUSG00000086526	7.78619	2.14378	0.272441	7.55812e-17	3.22798e-15	TRUE	TRUE	Gm12762
639	ENSMUSG00000086536	5.33393	1.43198	0.359749	1.89252e-06	2.67771e-05	TRUE	TRUE	Gm12264
640	ENSMUSG00000086600	93.4401	-1.36998	0.156226	9.83186e-20	5.26212e-18	TRUE	TRUE	C030005K06Rik
641	ENSMUSG00000086604	28.2993	-3.36126	0.198553	5.28407e-65	2.35178e-62	TRUE	TRUE	Gm15510
642	ENSMUSG00000086679	1.22766	-2.33204	0.920861	6.14136e-05	0.000635401	TRUE	TRUE	Gm15551
643	ENSMUSG00000086773	1.37874	-3.63313	0.704183	2.18567e-08	4.18477e-07	TRUE	TRUE	Gm16192
644	ENSMUSG00000086788	2.0291	1.82073	0.884881	0.00018583	0.00169032	TRUE	TRUE	1700029M20Rik
645	ENSMUSG00000086794	50.4827	1.07675	0.199224	4.47714e-09	9.31714e-08	TRUE	TRUE	Gm11642
646	ENSMUSG00000086862	1.18183	-3.91042	0.738173	1.27121e-08	2.49415e-07	TRUE	TRUE	Gm13546
647	ENSMUSG00000086938	30.2735	-5.49796	0.442691	1.87582e-36	2.7193e-34	TRUE	TRUE	4930481A15Rik
648	ENSMUSG00000086942	0.892587	-1.05858	1.02639	0.00244893	0.0157283	TRUE	TRUE	Gm15489
649	ENSMUSG00000086962	1.15851	3.71713	0.742134	4.70009e-08	8.58435e-07	TRUE	TRUE	Gm12248
650	ENSMUSG00000087002	1.92862	-2.30034	0.68784	8.97988e-06	0.00011032	TRUE	TRUE	Gm16277
651	ENSMUSG00000087040	8.99934	-2.23217	0.339288	1.03459e-12	3.12832e-11	TRUE	TRUE	Gm14033
652	ENSMUSG00000087067	3.93671	-1.56609	0.458048	9.93577e-06	0.000121125	TRUE	TRUE	Gm11532
653	ENSMUSG00000087095	30.4397	-1.14057	0.225033	2.41981e-08	4.61218e-07	TRUE	TRUE	Emx2os
654	ENSMUSG00000087117	1.80577	-2.6078	0.859596	2.0467e-05	0.000233944	TRUE	TRUE	Gm11523
655	ENSMUSG00000087178	75.6313	-3.3535	0.136555	7.12707e-134	1.20538e-130	TRUE	TRUE	A230056P14Rik
656	ENSMUSG00000087222	3.76432	-1.03377	0.459901	0.000253454	0.00220655	TRUE	TRUE	E030042O20Rik
657	ENSMUSG00000087321	2.6422	-3.54277	0.66794	9.98555e-09	1.98219e-07	TRUE	TRUE	Gm5353
658	ENSMUSG00000087334	38.743	-2.29798	0.158209	2.03589e-49	5.01441e-47	TRUE	TRUE	AW495222
659	ENSMUSG00000087341	36.4367	-1.58558	0.145825	5.71795e-29	5.60072e-27	TRUE	TRUE	0610040F04Rik
660	ENSMUSG00000087343	7.889	1.39765	0.306715	1.94043e-07	3.23242e-06	TRUE	TRUE	1700021N21Rik
661	ENSMUSG00000087387	2.70828	1.78187	0.638711	4.14384e-05	0.000448104	TRUE	TRUE	Gm15420
662	ENSMUSG00000087460	1.50145	2.83333	1.07581	4.85129e-05	0.000515811	TRUE	TRUE	4930401O12Rik
663	ENSMUSG00000087536	38.6774	1.13485	0.135702	4.66946e-18	2.2142e-16	TRUE	TRUE	Gm14246
664	ENSMUSG00000087555	2.74607	1.06944	0.567469	0.00049168	0.00397117	TRUE	TRUE	Gm13997
665	ENSMUSG00000087611	26.6339	-3.80167	0.325603	3.97291e-32	4.4795e-30	TRUE	TRUE	4930458D05Rik
666	ENSMUSG00000087627	1.38359	-4.08818	0.685833	3.59224e-10	8.4303e-09	TRUE	TRUE	A230059L01Rik
667	ENSMUSG00000087629	1.46522	2.92859	0.770297	2.90407e-06	3.93554e-05	TRUE	TRUE	Gm12246
668	ENSMUSG00000087633	10.7524	-1.54422	0.237171	2.77011e-12	8.07757e-11	TRUE	TRUE	Gm14455
669	ENSMUSG00000087670	3.89371	-2.37178	0.553374	3.54936e-07	5.65957e-06	TRUE	TRUE	9530036M11Rik
670	ENSMUSG00000087678	0.776827	-2.49313	1.01723	7.12334e-05	0.000726626	TRUE	TRUE	Gm14120
671	ENSMUSG00000087694	196.513	-1.54249	0.0972483	4.82719e-58	1.70085e-55	TRUE	TRUE	A530058N18Rik
672	ENSMUSG00000087813	1.25842	4.62564	0.931025	6.0203e-08	1.08089e-06	TRUE	TRUE	Gm22490
673	ENSMUSG00000088071	1.42112	1.62227	1.114	0.000665645	0.00516413	TRUE	TRUE	Gm22818
674	ENSMUSG00000088475	1.71664	-1.28446	0.768132	0.000573274	0.0045363	TRUE	TRUE	Gm23084
675	ENSMUSG00000089607	1.10915	-1.40197	1.05351	0.000987728	0.00724741	TRUE	TRUE	Gm22500
676	ENSMUSG00000089679	20.9832	-1.49944	0.35345	6.3931e-07	9.85337e-06	TRUE	TRUE	Gm16299
677	ENSMUSG00000089714	27.3674	5.34498	0.459878	3.33647e-32	3.81274e-30	TRUE	TRUE	Gm16092
678	ENSMUSG00000089748	3.33445	1.02022	0.465644	0.000288106	0.00246841	TRUE	TRUE	Matr3-ps2
679	ENSMUSG00000089791	10.385	4.92121	0.550399	5.57344e-20	3.05384e-18	TRUE	TRUE	Gm3555
680	ENSMUSG00000089797	1.91945	-3.70152	0.68543	6.81831e-09	1.38158e-07	TRUE	TRUE	Gm16118
681	ENSMUSG00000089883	1.14383	2.00827	1.03279	0.000214586	0.0019128	TRUE	TRUE	Gm3355
682	ENSMUSG00000089929	2.82303	-1.55583	0.634095	9.97325e-05	0.000976124	TRUE	TRUE	Bcl2a1b
683	ENSMUSG00000089988	2.43251	-1.69709	0.603334	4.14918e-05	0.000448489	TRUE	TRUE	Gm16238
684	ENSMUSG00000090121	756.256	-1.6118	0.512907	2.00756e-05	0.000230452	TRUE	TRUE	Abhd12b
685	ENSMUSG00000090124	7.65851	-1.28588	0.274337	1.26017e-07	2.14848e-06	TRUE	TRUE	Ugt1a7c
686	ENSMUSG00000090129	123.309	-2.12571	0.169735	1.15656e-37	1.74647e-35	TRUE	TRUE	Olfr287
687	ENSMUSG00000090210	143.844	-1.16109	0.134719	5.03884e-19	2.57204e-17	TRUE	TRUE	Itga10
688	ENSMUSG00000090215	10.6454	5.80822	0.597603	1.57493e-23	1.14482e-21	TRUE	TRUE	Trim34b
689	ENSMUSG00000090222	9.78485	1.08112	0.240293	3.66212e-07	5.81743e-06	TRUE	TRUE	Ifi203-ps
690	ENSMUSG00000090243	8.02985	7.2357	0.614154	5.05235e-34	6.57298e-32	TRUE	TRUE	Gm16103
691	ENSMUSG00000090272	20.4817	-3.84096	0.296199	4.56952e-39	7.33697e-37	TRUE	TRUE	Mndal
692	ENSMUSG00000090358	3.3826	-3.23038	0.578984	1.71906e-09	3.73379e-08	TRUE	TRUE	Gm2822
693	ENSMUSG00000090461	4.72757	-5.00883	0.64536	1.07836e-15	4.22828e-14	TRUE	TRUE	Iltifb
694	ENSMUSG00000090535	9.27256	-6.002	0.613867	7.11346e-24	5.27665e-22	TRUE	TRUE	Gm8540
695	ENSMUSG00000091020	23.0503	4.36695	0.276333	6.73048e-57	2.18904e-54	TRUE	TRUE	Gm5828
696	ENSMUSG00000091177	49.76	3.2378	0.168725	7.48614e-83	7.30445e-80	TRUE	TRUE	Gm15494
697	ENSMUSG00000091230	10.7927	-1.51352	0.261499	2.68442e-10	6.37649e-09	TRUE	TRUE	Gm6970
698	ENSMUSG00000091329	8.48531	-2.21932	0.300445	3.28332e-15	1.25255e-13	TRUE	TRUE	1700112D23Rik
699	ENSMUSG00000091373	2.62868	1.83127	1.18107	0.000496231	0.00400156	TRUE	TRUE	Gm8810
700	ENSMUSG00000091383	7.83092	5.4921	0.838298	4.30957e-12	1.23956e-10	TRUE	TRUE	Hist1h2al
701	ENSMUSG00000091405	33.5701	1.27842	0.207528	4.14918e-11	1.06216e-09	TRUE	TRUE	Hist2h4
702	ENSMUSG00000091408	15.476	3.57199	0.307719	7.83677e-32	8.68171e-30	TRUE	TRUE	Gm6728
703	ENSMUSG00000091457	1.32317	-1.27404	1.15955	0.00173364	0.0118037	TRUE	TRUE	Gm17171
704	ENSMUSG00000091476	265.986	2.97498	0.0862638	1.36505e-261	6.92601e-258	TRUE	TRUE	Catspere2
705	ENSMUSG00000091537	420.061	-1.08815	0.0600943	2.41521e-74	1.8021e-71	TRUE	TRUE	Tma7
706	ENSMUSG00000091542	0.775057	-1.78013	1.44859	0.00095554	0.0070366	TRUE	TRUE	Gm17167
707	ENSMUSG00000091697	16.0418	5.00283	0.419706	1.34085e-33	1.69234e-31	TRUE	TRUE	Eif3s6-ps2
708	ENSMUSG00000091705	174.97	-2.89544	0.391256	8.10076e-15	3.0045e-13	TRUE	TRUE	H2-Q2
709	ENSMUSG00000091744	48.2823	-1.92307	0.2821	2.06766e-13	6.63142e-12	TRUE	TRUE	Gm17732
710	ENSMUSG00000091785	0.672999	1.75731	1.31231	0.000779164	0.0059288	TRUE	TRUE	Rpl29-ps5
711	ENSMUSG00000091866	11.1021	4.58423	0.492835	2.53836e-21	1.52959e-19	TRUE	TRUE	Gm6257
712	ENSMUSG00000091900	15.093	3.29322	0.350309	7.50651e-22	4.72537e-20	TRUE	TRUE	Gm4353
713	ENSMUSG00000091996	28.9887	-1.05167	0.1693	4.05672e-11	1.03954e-09	TRUE	TRUE	BC049352
714	ENSMUSG00000092074	21.5821	-2.15885	0.291129	2.57054e-15	9.86565e-14	TRUE	TRUE	Dynlt1a
715	ENSMUSG00000092097	2.93633	4.35371	0.615805	2.69177e-13	8.50405e-12	TRUE	TRUE	Gm5819
716	ENSMUSG00000092164	1.26047	2.89146	1.15321	6.16611e-05	0.000637442	TRUE	TRUE	Rergl
717	ENSMUSG00000092219	3.2844	3.92416	0.645171	1.69107e-10	4.12112e-09	TRUE	TRUE	Gm20443
718	ENSMUSG00000092277	6.2369	2.51762	0.380194	1.04384e-12	3.15252e-11	TRUE	TRUE	Gm19684
719	ENSMUSG00000092349	5.19101	-2.24533	0.367191	2.11178e-11	5.60982e-10	TRUE	TRUE	Platr17
720	ENSMUSG00000092353	5.58355	-1.19288	0.333482	9.27681e-06	0.000113583	TRUE	TRUE	Gm20539
721	ENSMUSG00000092365	98.2452	7.44208	0.617801	1.59768e-35	2.22701e-33	TRUE	TRUE	BC023719
722	ENSMUSG00000092368	91.0667	2.64228	0.10355	6.29002e-145	1.22747e-141	TRUE	TRUE	A930015D03Rik
723	ENSMUSG00000092373	6.51214	-1.59239	0.30007	3.56128e-09	7.47899e-08	TRUE	TRUE	Gm20535
724	ENSMUSG00000092375	110.742	1.48076	0.110852	4.94541e-42	9.09131e-40	TRUE	TRUE	A730060N03Rik
725	ENSMUSG00000092397	7.66326	1.02987	0.299324	1.576e-05	0.000184502	TRUE	TRUE	C130080G10Rik
726	ENSMUSG00000092438	5.97974	3.80626	0.59406	2.18748e-11	5.79272e-10	TRUE	TRUE	Gm18734
727	ENSMUSG00000092444	24.9893	7.54534	0.65708	1.08723e-32	1.27694e-30	TRUE	TRUE	Gm18733
728	ENSMUSG00000092448	42.768	-2.91879	0.240523	5.64056e-35	7.65216e-33	TRUE	TRUE	Gm20387
729	ENSMUSG00000092457	1.88622	3.68713	0.70402	1.54292e-08	2.99942e-07	TRUE	TRUE	Gm8835
730	ENSMUSG00000092474	1.54395	3.65001	0.760894	1.17005e-07	2.01377e-06	TRUE	TRUE	Gm20478
731	ENSMUSG00000092564	54.5404	-1.11013	0.151914	2.07329e-14	7.31532e-13	TRUE	TRUE	BC051226
732	ENSMUSG00000092624	0.635463	-1.73497	1.36431	0.000900453	0.00669312	TRUE	TRUE	Gm3654
733	ENSMUSG00000092713	1.07152	-3.29312	0.834652	2.24085e-06	3.1304e-05	TRUE	TRUE	Gm22858
734	ENSMUSG00000092887	3.96538	-4.77683	0.675994	2.27936e-13	7.27359e-12	TRUE	TRUE	Snord53
735	ENSMUSG00000093384	1.56495	-2.23037	0.751835	2.37298e-05	0.000267437	TRUE	TRUE	Gm20689
736	ENSMUSG00000093483	195.178	2.33471	0.150068	3.60681e-56	1.15824e-53	TRUE	TRUE	AA465934
737	ENSMUSG00000093507	13.8003	1.65161	0.24343	3.62041e-13	1.13251e-11	TRUE	TRUE	Gm20627
738	ENSMUSG00000093553	41.4607	1.06181	0.134242	2.12057e-16	8.69093e-15	TRUE	TRUE	Gm20633
739	ENSMUSG00000093656	20.5844	-1.01904	0.194745	1.18453e-08	2.32949e-07	TRUE	TRUE	Gm20628
740	ENSMUSG00000093773	2.94072	-3.10905	0.790017	2.10719e-06	2.95998e-05	TRUE	TRUE	Obox3-ps7
741	ENSMUSG00000093805	2.07866	4.00007	0.6581	1.76943e-10	4.29145e-09	TRUE	TRUE	Gal3st2b
742	ENSMUSG00000093862	5.60771	-1.25107	0.37679	1.80608e-05	0.000209313	TRUE	TRUE	Gm5117
743	ENSMUSG00000093880	115.214	6.56366	0.532816	1.87154e-36	2.7193e-34	TRUE	TRUE	Tmem181c-ps
744	ENSMUSG00000093908	16.8343	-6.17281	0.639143	1.86508e-23	1.32908e-21	TRUE	TRUE	Gm5784
745	ENSMUSG00000093954	6.90496	-6.16916	0.626838	3.0786e-24	2.32443e-22	TRUE	TRUE	Gm16867
746	ENSMUSG00000094344	187.895	8.65422	0.486217	1.31733e-73	9.54839e-71	TRUE	TRUE	Gm11942
747	ENSMUSG00000094421	1.2191	-3.06656	0.885159	7.91677e-06	9.81625e-05	TRUE	TRUE	Gm20778
748	ENSMUSG00000094497	0.769564	2.6592	1.13817	8.74312e-05	0.000873245	TRUE	TRUE	Gm8210
749	ENSMUSG00000094622	20.8789	-2.34364	0.200325	3.27559e-33	4.05359e-31	TRUE	TRUE	Gm3055
750	ENSMUSG00000094685	10.7515	3.87935	0.365938	6.76762e-27	5.78073e-25	TRUE	TRUE	Gm5900
751	ENSMUSG00000094724	12.7211	-2.76045	0.262381	3.84275e-27	3.29347e-25	TRUE	TRUE	Rnaset2b
752	ENSMUSG00000094828	3.11373	2.59051	0.651808	1.34435e-06	1.9623e-05	TRUE	TRUE	Trav3-3
753	ENSMUSG00000094840	113.616	-1.13367	0.185161	6.41529e-11	1.61458e-09	TRUE	TRUE	Muc3a
754	ENSMUSG00000094966	1.78484	1.91352	0.94968	0.000193871	0.00175529	TRUE	TRUE	Trav9-2
755	ENSMUSG00000095079	1.84324	1.54202	1.12766	0.000832818	0.00627123	TRUE	TRUE	Igha
756	ENSMUSG00000095134	1.83949	-3.5218	0.713958	5.88614e-08	1.05905e-06	TRUE	TRUE	Mid1-ps1
757	ENSMUSG00000095477	3.4605	2.00734	0.48967	7.25809e-07	1.10855e-05	TRUE	TRUE	Gm25076
758	ENSMUSG00000095524	1.50323	4.16507	0.742623	2.63445e-09	5.61625e-08	TRUE	TRUE	Gm15682
759	ENSMUSG00000095562	11.1786	3.05397	0.625051	4.69457e-08	8.58045e-07	TRUE	TRUE	Gm21887
760	ENSMUSG00000095620	8.80272	-4.27264	0.608688	3.91273e-13	1.22244e-11	TRUE	TRUE	2010005H15Rik
761	ENSMUSG00000095687	35.3239	1.10192	0.140216	3.03965e-16	1.22987e-14	TRUE	TRUE	Rnaset2a
762	ENSMUSG00000095730	2.42896	-2.72812	0.714914	2.49266e-06	3.44612e-05	TRUE	TRUE	Vmn2r29
763	ENSMUSG00000096006	4.47876	-2.41281	0.474663	8.69624e-09	1.74537e-07	TRUE	TRUE	Gm21596
764	ENSMUSG00000096269	4.16549	6.17215	0.654624	1.69647e-22	1.1296e-20	TRUE	TRUE	Rpl31-ps21
765	ENSMUSG00000096349	2.11534	-4.35317	0.789323	4.31812e-09	9.00875e-08	TRUE	TRUE	Gm22513
766	ENSMUSG00000096351	265.9	1.35487	0.125256	1.66708e-28	1.57248e-26	TRUE	TRUE	Samd11
767	ENSMUSG00000096403	125.961	4.57501	0.18612	4.17732e-134	7.5696e-131	TRUE	TRUE	Gm9825
768	ENSMUSG00000096546	2.10972	-2.50304	1.02527	7.25284e-05	0.000738648	TRUE	TRUE	Smlr1
769	ENSMUSG00000096574	1.04379	-2.35809	1.3164	0.000258751	0.0022465	TRUE	TRUE	Gm2956
770	ENSMUSG00000096862	2.21434	-4.33292	0.685468	4.01867e-11	1.03188e-09	TRUE	TRUE	Gm13301
771	ENSMUSG00000096946	3.51734	-1.05275	0.499753	0.000327761	0.00277258	TRUE	TRUE	Fmr1os
772	ENSMUSG00000096963	2.07236	-2.63329	0.865642	2.01369e-05	0.000230946	TRUE	TRUE	B230364G03Rik
773	ENSMUSG00000096964	10.5915	1.29951	0.208111	2.36646e-11	6.25363e-10	TRUE	TRUE	Gm6345
774	ENSMUSG00000096986	0.702813	-1.76334	1.14933	0.000529238	0.00422873	TRUE	TRUE	4930509E16Rik
775	ENSMUSG00000096999	32.2188	3.07165	0.242132	8.00716e-38	1.2237e-35	TRUE	TRUE	Gm26793
776	ENSMUSG00000097011	1.11825	-1.35721	1.1239	0.00130347	0.00922652	TRUE	TRUE	Gm4651
777	ENSMUSG00000097045	6.77177	-3.60831	0.44099	4.81641e-17	2.08156e-15	TRUE	TRUE	Gm26641
778	ENSMUSG00000097055	55.1409	-2.21091	0.150244	1.12896e-50	3.01481e-48	TRUE	TRUE	Gm4419
779	ENSMUSG00000097068	4.72123	-2.95955	0.469207	1.62884e-11	4.37733e-10	TRUE	TRUE	Gm26760
780	ENSMUSG00000097086	10.4566	-5.0663	0.605294	7.27199e-18	3.39123e-16	TRUE	TRUE	Gm7672
781	ENSMUSG00000097237	7.28753	-1.70412	0.329723	6.35264e-09	1.29135e-07	TRUE	TRUE	Gm26519
782	ENSMUSG00000097240	23.6221	-1.36437	0.197688	2.66695e-13	8.43614e-12	TRUE	TRUE	Gm26614
783	ENSMUSG00000097261	3.31198	-1.44262	0.662289	0.000189678	0.00172224	TRUE	TRUE	4930532G15Rik
784	ENSMUSG00000097276	29.781	-1.4967	0.159407	2.63221e-22	1.73897e-20	TRUE	TRUE	4930525G20Rik
785	ENSMUSG00000097295	1.89171	-2.98713	0.8477	6.61619e-06	8.33396e-05	TRUE	TRUE	Hmgb1-ps8
786	ENSMUSG00000097304	4.93757	4.97387	0.614469	7.71342e-17	3.28325e-15	TRUE	TRUE	Rpl31-ps15
787	ENSMUSG00000097305	68.1591	-1.81125	0.196834	8.75686e-22	5.47174e-20	TRUE	TRUE	Gm17276
788	ENSMUSG00000097343	295.196	1.58546	0.0722336	3.34027e-108	4.45997e-105	TRUE	TRUE	9030407P20Rik
789	ENSMUSG00000097346	8.41951	1.83013	0.522576	6.3037e-06	7.99593e-05	TRUE	TRUE	Gm26619
790	ENSMUSG00000097360	16.7067	-1.42149	0.221563	6.42826e-12	1.80997e-10	TRUE	TRUE	9430065F17Rik
791	ENSMUSG00000097367	14.0583	1.08629	0.201265	4.61185e-09	9.56648e-08	TRUE	TRUE	Gm26718
792	ENSMUSG00000097381	55.3791	-3.66788	0.299442	3.84383e-35	5.29968e-33	TRUE	TRUE	A230087F16Rik
793	ENSMUSG00000097431	439.626	-1.9174	0.175704	2.21593e-29	2.23079e-27	TRUE	TRUE	Gm26782
794	ENSMUSG00000097503	16.5756	-1.62485	0.221754	7.74625e-15	2.87723e-13	TRUE	TRUE	3110045C21Rik
795	ENSMUSG00000097513	8.2185	1.26954	0.29146	5.45136e-07	8.47918e-06	TRUE	TRUE	Gm26696
796	ENSMUSG00000097516	1.94751	1.63845	0.975391	0.000426908	0.00350266	TRUE	TRUE	4930467D21Rik
797	ENSMUSG00000097554	5.92218	3.89864	0.737468	1.33708e-08	2.61933e-07	TRUE	TRUE	Gm26825
798	ENSMUSG00000097567	5.61474	-2.18526	0.419118	3.84128e-09	8.03375e-08	TRUE	TRUE	Gm26637
799	ENSMUSG00000097569	1.34201	3.84551	0.733949	1.65495e-08	3.20737e-07	TRUE	TRUE	Gm26640
800	ENSMUSG00000097574	59.4433	-2.62855	0.143046	9.5606e-77	7.57946e-74	TRUE	TRUE	C920006O11Rik
801	ENSMUSG00000097583	19.4082	-1.5792	0.33909	9.49066e-08	1.65248e-06	TRUE	TRUE	6430590A07Rik
802	ENSMUSG00000097604	37.075	-2.27365	0.20237	6.37612e-31	6.82514e-29	TRUE	TRUE	Gm17322
803	ENSMUSG00000097618	26.8197	1.34038	0.149997	2.32876e-20	1.30994e-18	TRUE	TRUE	Gm26507
804	ENSMUSG00000097635	18.4373	-1.02787	0.201718	2.37282e-08	4.53284e-07	TRUE	TRUE	Gm26826
805	ENSMUSG00000097643	5.26403	-1.2213	0.319468	4.1648e-06	5.47445e-05	TRUE	TRUE	A130051J06Rik
806	ENSMUSG00000097705	2.65061	-4.19889	0.683842	1.24315e-10	3.07382e-09	TRUE	TRUE	Gm26740
807	ENSMUSG00000097709	130.916	-1.19851	0.128365	7.1554e-22	4.53813e-20	TRUE	TRUE	2810429I04Rik
808	ENSMUSG00000097716	3.1884	-3.59262	0.659842	5.02978e-09	1.0374e-07	TRUE	TRUE	1700026J14Rik
809	ENSMUSG00000097726	38.6124	-1.04072	0.172966	1.37292e-10	3.3848e-09	TRUE	TRUE	9530036O11Rik
810	ENSMUSG00000097747	26.565	-1.52434	0.164975	1.01531e-21	6.3131e-20	TRUE	TRUE	Gm26534
811	ENSMUSG00000097828	2.29963	-2.40792	0.727349	9.9623e-06	0.000121332	TRUE	TRUE	6430562O15Rik
812	ENSMUSG00000097841	1.93298	1.19686	0.594034	0.000331549	0.00280182	TRUE	TRUE	4930511A02Rik
813	ENSMUSG00000097863	6.18791	-1.50714	0.334433	2.07403e-07	3.43671e-06	TRUE	TRUE	1010001B22Rik
814	ENSMUSG00000097877	216.68	-1.23169	0.14815	6.23634e-18	2.93524e-16	TRUE	TRUE	Gm26703
815	ENSMUSG00000097891	11.6406	6.84773	0.631083	3.45432e-29	3.45011e-27	TRUE	TRUE	Gm3650
816	ENSMUSG00000097930	1.62223	2.85222	0.758487	3.17217e-06	4.26244e-05	TRUE	TRUE	C330002G04Rik
817	ENSMUSG00000098021	17.7928	1.1546	0.222105	1.22346e-08	2.40417e-07	TRUE	TRUE	Gm9522
818	ENSMUSG00000098022	26.4032	1.01178	0.143459	1.49046e-13	4.84763e-12	TRUE	TRUE	Zfp82
819	ENSMUSG00000098027	11.2306	-1.13733	0.299685	4.95e-06	6.4037e-05	TRUE	TRUE	Gm27004
820	ENSMUSG00000098050	11.085	-3.69161	0.345575	2.66299e-27	2.29787e-25	TRUE	TRUE	Gm5345
821	ENSMUSG00000098121	8.41075	-2.0857	0.415064	1.02573e-08	2.02978e-07	TRUE	TRUE	Gm27038
822	ENSMUSG00000098284	5.03654	1.0421	0.404798	0.00012829	0.00121758	TRUE	TRUE	A330093E20Rik
823	ENSMUSG00000098488	39.9425	-1.21457	0.145366	4.5027e-18	2.13912e-16	TRUE	TRUE	Pla2g4b
824	ENSMUSG00000098679	1.4471	-3.79704	0.897358	1.08042e-06	1.60758e-05	TRUE	TRUE	Mir7688
825	ENSMUSG00000098749	3.37948	-1.27544	0.455649	6.23681e-05	0.0006437	TRUE	TRUE	Gm27477
826	ENSMUSG00000098769	2.36248	-1.02359	0.478584	0.000318173	0.00269777	TRUE	TRUE	Mir8103
827	ENSMUSG00000098900	6.50284	-4.92066	0.656406	8.84709e-15	3.2655e-13	TRUE	TRUE	Gm18190
828	ENSMUSG00000098977	2.7573	-2.32948	0.50366	7.78514e-08	1.37344e-06	TRUE	TRUE	Gm27196
829	ENSMUSG00000099170	10.1999	1.15881	0.260232	4.13168e-07	6.5347e-06	TRUE	TRUE	5730403I07Rik
830	ENSMUSG00000099398	2.83378	-1.30777	0.545599	0.000140386	0.00131954	TRUE	TRUE	Ms4a14
831	ENSMUSG00000099413	3.98404	-1.96281	0.44628	2.12252e-07	3.51247e-06	TRUE	TRUE	Gm17767
832	ENSMUSG00000099474	2.02373	3.89238	0.643295	2.01967e-10	4.85198e-09	TRUE	TRUE	1700097N02Rik
833	ENSMUSG00000099539	1.0501	4.36566	0.817548	1.07213e-08	2.11336e-07	TRUE	TRUE	Gm8282
834	ENSMUSG00000099624	5.72762	6.20598	0.611163	1.26091e-25	1.01873e-23	TRUE	TRUE	Gm7889
835	ENSMUSG00000099722	4.6947	1.26897	0.594783	0.000244663	0.00214103	TRUE	TRUE	Gm29154
836	ENSMUSG00000099760	64.1066	1.22867	0.121473	3.33878e-25	2.63868e-23	TRUE	TRUE	Gm28800
837	ENSMUSG00000099974	1.19222	1.23929	1.03693	0.00147723	0.0102871	TRUE	TRUE	Bcl2a1d
838	ENSMUSG00000100039	8.23405	-3.68933	0.421805	4.23276e-19	2.16931e-17	TRUE	TRUE	Gm28959
839	ENSMUSG00000100141	3.06467	1.31949	0.555334	0.000144647	0.00135457	TRUE	TRUE	Gm6445
840	ENSMUSG00000100174	4.71653	1.2306	0.451253	7.64809e-05	0.00077703	TRUE	TRUE	Gm28719
841	ENSMUSG00000100253	2.8869	3.64707	0.534207	1.27071e-12	3.80598e-11	TRUE	TRUE	1700020N18Rik
842	ENSMUSG00000100553	1.90495	2.00272	0.617815	1.2301e-05	0.00014727	TRUE	TRUE	Gm17751
843	ENSMUSG00000100586	6.88372	-3.67061	0.53323	8.77977e-13	2.67856e-11	TRUE	TRUE	Vmn1r90
844	ENSMUSG00000100622	0.994785	3.79337	0.740188	2.82491e-08	5.30067e-07	TRUE	TRUE	Gm20379
845	ENSMUSG00000100671	17.5323	-1.37854	0.358563	3.24523e-06	4.35368e-05	TRUE	TRUE	Gm28322
846	ENSMUSG00000100769	1.96026	4.32266	0.694768	7.46573e-11	1.86967e-09	TRUE	TRUE	Gm28893
847	ENSMUSG00000100801	2254.45	3.26611	0.146672	1.33039e-110	1.87504e-107	TRUE	TRUE	Gm15459
848	ENSMUSG00000100811	8.25288	-2.64524	0.341832	3.89542e-16	1.56862e-14	TRUE	TRUE	Gm29083
849	ENSMUSG00000100837	62.0958	-2.19348	0.19674	1.56455e-30	1.65379e-28	TRUE	TRUE	1700063D05Rik
850	ENSMUSG00000100929	8.846	-1.5411	0.327461	7.9704e-08	1.4032e-06	TRUE	TRUE	Gm28064
851	ENSMUSG00000100954	30.9892	1.00814	0.170229	2.51935e-10	6.0182e-09	TRUE	TRUE	Gm10138
852	ENSMUSG00000101009	5.225	2.80955	0.343252	1.48048e-17	6.73089e-16	TRUE	TRUE	1700108F19Rik
853	ENSMUSG00000101253	5.57325	-1.07038	0.404792	0.000107452	0.00104163	TRUE	TRUE	Gm29088
854	ENSMUSG00000101316	34.0239	3.29272	0.221889	1.3848e-50	3.65947e-48	TRUE	TRUE	Gm12663
855	ENSMUSG00000101337	47.9361	-1.72032	0.265096	2.39567e-12	7.04238e-11	TRUE	TRUE	Dnah7c
856	ENSMUSG00000101581	2.29835	-2.28051	0.64005	4.72978e-06	6.15648e-05	TRUE	TRUE	C430002N11Rik
857	ENSMUSG00000101639	3.43086	3.90404	0.672381	8.36194e-10	1.88396e-08	TRUE	TRUE	Gm8597
858	ENSMUSG00000101828	20.627	3.30071	0.254168	2.41204e-39	3.9225e-37	TRUE	TRUE	NA
859	ENSMUSG00000101862	8.23997	4.46313	0.461644	8.18466e-23	5.55178e-21	TRUE	TRUE	Gm8918
860	ENSMUSG00000101930	5.10327	1.19579	0.403028	4.61335e-05	0.000494032	TRUE	TRUE	Gm5441
861	ENSMUSG00000101939	67.8378	7.4761	0.678376	2.25129e-30	2.36983e-28	TRUE	TRUE	Gm28438
862	ENSMUSG00000102037	2.45351	-2.02594	0.880463	0.000105466	0.00102394	TRUE	TRUE	Bcl2a1a
863	ENSMUSG00000102060	4.77944	1.25991	0.323555	3.14574e-06	4.23363e-05	TRUE	TRUE	1700061E17Rik
864	ENSMUSG00000102207	2.42336	-1.12447	0.571191	0.000392857	0.00324972	TRUE	TRUE	Gm10344
865	ENSMUSG00000102274	1.17062	2.94249	0.860104	8.53147e-06	0.000105372	TRUE	TRUE	Gm4855
866	ENSMUSG00000102275	15.2233	1.1965	0.161536	8.85593e-15	3.2655e-13	TRUE	TRUE	Gm37144
867	ENSMUSG00000102374	25.1099	-1.21223	0.204019	1.74445e-10	4.23491e-09	TRUE	TRUE	Gm38387
868	ENSMUSG00000102483	95.6127	6.44112	0.232666	3.53254e-170	9.95743e-167	TRUE	TRUE	Catspere1
869	ENSMUSG00000102493	63.1141	5.27513	0.334292	4.95969e-57	1.65556e-54	TRUE	TRUE	Gm8010
870	ENSMUSG00000102516	1.86937	-2.33751	0.810566	2.86083e-05	0.000318597	TRUE	TRUE	Gm38340
871	ENSMUSG00000102568	2.52718	-2.20648	0.889994	6.99414e-05	0.000714885	TRUE	TRUE	Gm37040
872	ENSMUSG00000102700	2.73919	4.28564	0.617234	6.6415e-13	2.05223e-11	TRUE	TRUE	Gm38312
873	ENSMUSG00000102715	1.90284	-1.10026	0.685773	0.000798106	0.00604573	TRUE	TRUE	Gm6209
874	ENSMUSG00000102742	236.121	-2.35391	0.132013	1.07583e-72	7.18227e-70	TRUE	TRUE	Pcdhga11
875	ENSMUSG00000102776	55.1275	1.11785	0.178575	2.76643e-11	7.22777e-10	TRUE	TRUE	Gm38162
876	ENSMUSG00000102798	10.139	1.0212	0.273374	6.54372e-06	8.24897e-05	TRUE	TRUE	NA
877	ENSMUSG00000102833	3.73561	1.48666	0.402619	4.72553e-06	6.1541e-05	TRUE	TRUE	Gm9694
878	ENSMUSG00000102895	0.65729	-1.5426	1.3489	0.00130042	0.00920744	TRUE	TRUE	5830415G21Rik
879	ENSMUSG00000102923	3.80821	-4.09577	0.632295	1.50887e-11	4.08086e-10	TRUE	TRUE	Gm31728
880	ENSMUSG00000102985	25.3771	-1.37145	0.149512	2.53292e-21	1.52959e-19	TRUE	TRUE	4930456G14Rik
881	ENSMUSG00000103056	1.59549	2.00731	0.917305	0.000132992	0.00125797	TRUE	TRUE	Gm38268
882	ENSMUSG00000103081	87.2401	2.2605	0.127443	5.01266e-72	3.26067e-69	TRUE	TRUE	Pcdhgb8
883	ENSMUSG00000103088	269.903	-1.27382	0.0941137	6.6496e-43	1.25891e-40	TRUE	TRUE	Pcdhgb6
884	ENSMUSG00000103119	4.50169	-3.8199	0.602571	3.37409e-11	8.73441e-10	TRUE	TRUE	Gm37583
885	ENSMUSG00000103164	5.86814	2.27342	0.301105	9.8742e-16	3.87769e-14	TRUE	TRUE	Gm38150
886	ENSMUSG00000103174	16.7471	-1.31288	0.213732	4.38749e-11	1.12204e-09	TRUE	TRUE	Gm37168
887	ENSMUSG00000103200	3.34222	-1.87142	0.561755	1.0132e-05	0.000123103	TRUE	TRUE	Gm37328
888	ENSMUSG00000103206	2.86781	2.31906	0.498439	6.80941e-08	1.21227e-06	TRUE	TRUE	Gm8515
889	ENSMUSG00000103227	5.73306	2.68912	0.391524	2.54943e-13	8.08455e-12	TRUE	TRUE	Gm37733
890	ENSMUSG00000103409	5.16646	1.00414	0.331955	4.76463e-05	0.0005083	TRUE	TRUE	Lsmem2
891	ENSMUSG00000103428	19.6856	-1.09524	0.21688	2.79257e-08	5.25597e-07	TRUE	TRUE	Gm20754
892	ENSMUSG00000103451	0.903497	-1.2008	1.04715	0.00168408	0.0115189	TRUE	TRUE	Gm33973
893	ENSMUSG00000103560	0.896292	2.102	1.00942	0.000159057	0.00147428	TRUE	TRUE	Gm38070
894	ENSMUSG00000103581	1.60936	2.92915	0.972081	2.22292e-05	0.000251981	TRUE	TRUE	Gm37833
895	ENSMUSG00000103644	5.51289	-1.35345	0.402136	1.43611e-05	0.000169691	TRUE	TRUE	Gm29678
896	ENSMUSG00000103706	1.29885	-3.2859	0.893516	4.83898e-06	6.27287e-05	TRUE	TRUE	6820402A03Rik
897	ENSMUSG00000103756	5.68008	-1.07802	0.320311	1.87452e-05	0.000216453	TRUE	TRUE	Gm37285
898	ENSMUSG00000103835	3.76004	-1.63405	0.465821	7.19339e-06	8.99847e-05	TRUE	TRUE	Gm37612
899	ENSMUSG00000103847	8.82679	1.88085	0.274288	1.6167e-13	5.23806e-12	TRUE	TRUE	Gm20056
900	ENSMUSG00000103898	58.2282	-1.57418	0.17267	2.88487e-21	1.72609e-19	TRUE	TRUE	Gm30238
901	ENSMUSG00000103916	2.55662	3.22059	0.682276	1.17857e-07	2.02707e-06	TRUE	TRUE	Gm38071
902	ENSMUSG00000104046	0.742421	1.07388	1.09381	0.00265491	0.0168129	TRUE	TRUE	Gm37567
903	ENSMUSG00000104150	0.711684	-1.07968	1.08713	0.00257929	0.0163954	TRUE	TRUE	Gm44573
904	ENSMUSG00000104188	0.954719	-1.10154	1.04247	0.00222257	0.0145358	TRUE	TRUE	Gm37821
905	ENSMUSG00000104212	16.1176	-1.72158	0.228526	1.39254e-15	5.41832e-14	TRUE	TRUE	Gm37986
906	ENSMUSG00000104264	2.90846	1.06532	0.63957	0.000744292	0.00570107	TRUE	TRUE	Gm18529
907	ENSMUSG00000104282	11.9486	-3.22453	0.320245	9.94917e-25	7.74235e-23	TRUE	TRUE	Gm37460
908	ENSMUSG00000104286	3.84424	-1.65086	0.573994	3.71078e-05	0.000404202	TRUE	TRUE	Gm37457
909	ENSMUSG00000104293	2.55935	-1.25642	0.647726	0.000358061	0.00298928	TRUE	TRUE	Gm38043
910	ENSMUSG00000104420	2.53805	-2.81222	0.57657	3.69728e-08	6.83646e-07	TRUE	TRUE	E230020A03Rik
911	ENSMUSG00000104467	5.65869	1.53513	0.388899	1.88238e-06	2.67081e-05	TRUE	TRUE	Gm37660
912	ENSMUSG00000104572	20.8479	-3.33814	0.415728	1.26881e-16	5.31161e-15	TRUE	TRUE	Fbxw23
913	ENSMUSG00000104674	180.215	-3.26754	0.191802	7.53864e-66	3.67784e-63	TRUE	TRUE	Gm42756
914	ENSMUSG00000104682	22.3758	1.13668	0.172497	3.15551e-12	9.19082e-11	TRUE	TRUE	Gm42636
915	ENSMUSG00000104704	7.53808	-1.21076	0.335216	8.21166e-06	0.00010162	TRUE	TRUE	Gm43133
916	ENSMUSG00000104705	5.27847	2.26643	0.39355	1.85679e-10	4.48618e-09	TRUE	TRUE	4930405N21Rik
917	ENSMUSG00000104713	16.4389	-1.79205	0.249734	1.82672e-14	6.48139e-13	TRUE	TRUE	Gbp6
918	ENSMUSG00000104727	48.8673	-1.15782	0.177711	5.03249e-12	1.43449e-10	TRUE	TRUE	Gm42500
919	ENSMUSG00000104776	1.85242	2.87983	0.823414	6.8423e-06	8.59319e-05	TRUE	TRUE	Gm43691
920	ENSMUSG00000104973	16.702	1.70665	0.226319	1.34628e-15	5.27063e-14	TRUE	TRUE	A530041M06Rik
921	ENSMUSG00000105021	8.3962	-1.11768	0.280962	2.70707e-06	3.7002e-05	TRUE	TRUE	Gm8234
922	ENSMUSG00000105053	4.75642	2.00123	0.364624	8.55891e-10	1.92321e-08	TRUE	TRUE	Gm43064
923	ENSMUSG00000105063	50.0303	1.74863	0.185458	1.1319e-22	7.57654e-21	TRUE	TRUE	Gm43488
924	ENSMUSG00000105096	2.46912	2.83843	0.535095	4.48063e-09	9.31714e-08	TRUE	TRUE	Gbp10
925	ENSMUSG00000105101	3.9959	1.84553	0.449584	7.68827e-07	1.17073e-05	TRUE	TRUE	Gm43206
926	ENSMUSG00000105151	0.690168	3.18943	1.25311	5.544e-05	0.000579982	TRUE	TRUE	Gm43241
927	ENSMUSG00000105174	1.62711	1.26004	0.738772	0.000552301	0.00438951	TRUE	TRUE	Gm43353
928	ENSMUSG00000105222	16.643	5.1593	0.608939	2.80821e-18	1.35698e-16	TRUE	TRUE	Gm42205
929	ENSMUSG00000105265	1365.37	-1.16387	0.109596	1.85367e-27	1.62158e-25	TRUE	TRUE	Sox2ot
930	ENSMUSG00000105331	5.90703	-2.56757	0.376068	2.77589e-13	8.7589e-12	TRUE	TRUE	Gm29865
931	ENSMUSG00000105336	4.15994	2.00527	0.418096	3.28997e-08	6.11901e-07	TRUE	TRUE	AU022133
932	ENSMUSG00000105340	208.012	-1.15224	0.0874591	9.79795e-41	1.69091e-38	TRUE	TRUE	Gm42878
933	ENSMUSG00000105380	1.09862	-1.17263	1.21812	0.00249744	0.0160074	TRUE	TRUE	Trav12-4
934	ENSMUSG00000105389	32.7802	-1.47789	0.176815	2.81852e-18	1.35937e-16	TRUE	TRUE	BB187690
935	ENSMUSG00000105402	17.2456	3.74374	0.282283	9.16148e-41	1.5919e-38	TRUE	TRUE	Gm3716
936	ENSMUSG00000105454	1.61024	3.16849	0.820029	2.7128e-06	3.70347e-05	TRUE	TRUE	Gm43830
937	ENSMUSG00000105461	1.41787	1.01506	0.857907	0.00193492	0.0129558	TRUE	TRUE	Gm4742
938	ENSMUSG00000105516	7.8637	-6.13278	0.658737	5.46023e-22	3.49799e-20	TRUE	TRUE	Gm36823
939	ENSMUSG00000105590	5.23242	1.21639	0.29706	1.61149e-06	2.3202e-05	TRUE	TRUE	Gm43364
940	ENSMUSG00000105695	12.7617	-2.10983	0.300968	4.99099e-14	1.69727e-12	TRUE	TRUE	Gm43327
941	ENSMUSG00000105703	22.3949	-7.47145	0.703117	1.66738e-28	1.57248e-26	TRUE	TRUE	Gm43305
942	ENSMUSG00000105710	4.69419	1.49029	0.317873	9.32905e-08	1.62883e-06	TRUE	TRUE	Gm43859
943	ENSMUSG00000105758	3.35698	1.2279	0.551364	0.000213328	0.0019036	TRUE	TRUE	Mirlet7e
944	ENSMUSG00000105822	4.60669	2.26628	0.397639	2.63325e-10	6.26082e-09	TRUE	TRUE	Gm42969
945	ENSMUSG00000105827	1.0763	3.74366	0.861147	7.16461e-07	1.09625e-05	TRUE	TRUE	Hist2h2bb
946	ENSMUSG00000105843	419.976	-1.89613	0.273033	8.61689e-14	2.88013e-12	TRUE	TRUE	Gm19439
947	ENSMUSG00000105861	1.12065	-1.24631	1.01224	0.0013681	0.00962225	TRUE	TRUE	Gm43508
948	ENSMUSG00000105868	5.24449	1.24572	0.356686	1.12691e-05	0.000135684	TRUE	TRUE	Gm43766
949	ENSMUSG00000105891	174.816	-1.1795	0.187061	1.91087e-11	5.09211e-10	TRUE	TRUE	A230001M10Rik
950	ENSMUSG00000105897	3.90353	-1.14625	0.67866	0.00064592	0.00503266	TRUE	TRUE	Gm7646
951	ENSMUSG00000105948	8.01861	-4.13312	0.478215	1.14724e-18	5.68442e-17	TRUE	TRUE	Gm43089
952	ENSMUSG00000105966	27.5169	1.29283	0.224457	4.55341e-10	1.05494e-08	TRUE	TRUE	Gm43242
953	ENSMUSG00000105995	1.65194	4.22481	0.697221	2.01687e-10	4.84985e-09	TRUE	TRUE	Gm43554
954	ENSMUSG00000106028	16.5223	-1.10674	0.240338	2.25759e-07	3.71179e-06	TRUE	TRUE	Gm8493
955	ENSMUSG00000106062	6.88357	1.26426	0.376482	1.60949e-05	0.000188162	TRUE	TRUE	Gm43820
956	ENSMUSG00000106201	1.13255	-2.23439	1.02513	0.00012701	0.00120814	TRUE	TRUE	Gm7815
957	ENSMUSG00000106218	8.98856	4.69502	0.58706	2.05744e-16	8.44581e-15	TRUE	TRUE	Gm43713
958	ENSMUSG00000106239	2.61575	3.73175	0.644615	8.49532e-10	1.91062e-08	TRUE	TRUE	Gm9260
959	ENSMUSG00000106365	4.18347	-1.41571	0.375213	3.94502e-06	5.20714e-05	TRUE	TRUE	Gm43568
960	ENSMUSG00000106406	1.05082	-3.29822	0.745901	4.30461e-07	6.79127e-06	TRUE	TRUE	Mir7682
961	ENSMUSG00000106430	4.85697	-1.92756	0.359791	1.84223e-09	3.98767e-08	TRUE	TRUE	Gm42460
962	ENSMUSG00000106447	3.07613	-1.23353	0.454982	7.8926e-05	0.000798991	TRUE	TRUE	Gm42957
963	ENSMUSG00000106475	4.55943	-1.67131	0.422818	1.59033e-06	2.29234e-05	TRUE	TRUE	Gm43011
964	ENSMUSG00000106485	1.19144	-3.01972	0.93512	1.3865e-05	0.000164519	TRUE	TRUE	3830422I06Rik
965	ENSMUSG00000106508	0.880466	1.63892	1.07632	0.000578825	0.00457737	TRUE	TRUE	4933425M03Rik
966	ENSMUSG00000106525	1.98012	2.93131	0.715006	1.08173e-06	1.60858e-05	TRUE	TRUE	Gm42695
967	ENSMUSG00000106951	155.109	1.08808	0.0973784	4.59335e-30	4.81523e-28	TRUE	TRUE	5930430L01Rik
968	ENSMUSG00000106962	10.398	1.30485	0.268804	5.59972e-08	1.0111e-06	TRUE	TRUE	Gm43633
969	ENSMUSG00000107017	12.3709	1.45232	0.239237	5.4289e-11	1.37314e-09	TRUE	TRUE	Gm43196
970	ENSMUSG00000107060	5.49825	-3.11349	0.441082	1.38973e-13	4.53163e-12	TRUE	TRUE	Gm38901
971	ENSMUSG00000107108	62.3328	-1.40285	0.270969	9.56783e-09	1.90373e-07	TRUE	TRUE	Gm9936
972	ENSMUSG00000107276	36.5426	1.29866	0.131468	3.26579e-24	2.45845e-22	TRUE	TRUE	Gm42858
973	ENSMUSG00000107385	14.738	5.08077	0.534777	2.69488e-22	1.77575e-20	TRUE	TRUE	C330024D21Rik
974	ENSMUSG00000107412	24.3167	1.47431	0.265624	1.1251e-09	2.50154e-08	TRUE	TRUE	Gm20383
975	ENSMUSG00000107524	27.9201	-3.99493	0.312069	3.95329e-38	6.17121e-36	TRUE	TRUE	Gm44136
976	ENSMUSG00000107622	8.7942	2.46481	0.343649	2.06712e-14	7.30374e-13	TRUE	TRUE	4930512J16Rik
977	ENSMUSG00000107640	2.84627	-1.53453	0.53343	4.07519e-05	0.000441244	TRUE	TRUE	Gm38804
978	ENSMUSG00000107642	3.17692	2.50297	0.486122	6.7264e-09	1.36404e-07	TRUE	TRUE	Tas2r141-ps4
979	ENSMUSG00000107658	8.25104	4.44943	0.519611	2.09312e-18	1.0192e-16	TRUE	TRUE	Gm44958
980	ENSMUSG00000107676	2.02706	-1.04453	0.713223	0.00110824	0.00801225	TRUE	TRUE	Gm44178
981	ENSMUSG00000107677	2.27223	-3.80982	0.969251	2.70616e-06	3.7002e-05	TRUE	TRUE	Olfr316
982	ENSMUSG00000107690	0.855409	2.97747	1.2541	7.79919e-05	0.000790798	TRUE	TRUE	Gm44044
983	ENSMUSG00000107734	5.43364	-4.79509	0.598089	1.64477e-16	6.81801e-15	TRUE	TRUE	Gm30055
984	ENSMUSG00000107756	35.0063	-2.24853	0.278603	1.5631e-17	7.08111e-16	TRUE	TRUE	Gm44164
985	ENSMUSG00000107838	52.8601	-1.42317	0.183895	4.83813e-16	1.939e-14	TRUE	TRUE	Gm45769
986	ENSMUSG00000107892	3.43684	-4.22343	0.648011	1.16582e-11	3.1836e-10	TRUE	TRUE	Gm44524
987	ENSMUSG00000107927	2.55593	-1.30113	0.666182	0.000333369	0.00281345	TRUE	TRUE	Gm44090
988	ENSMUSG00000107952	2.04617	1.3636	0.644528	0.000230197	0.00202774	TRUE	TRUE	Gm6352
989	ENSMUSG00000108040	2.42311	2.2237	0.522467	3.80881e-07	6.04288e-06	TRUE	TRUE	Gm43900
990	ENSMUSG00000108068	1.91222	4.29324	0.674931	3.14722e-11	8.18053e-10	TRUE	TRUE	Gm44075
991	ENSMUSG00000108095	1.53309	-1.22383	0.927818	0.00118121	0.00846498	TRUE	TRUE	Gm44067
992	ENSMUSG00000108128	1.0171	-1.46076	1.16993	0.00111283	0.00803394	TRUE	TRUE	4922502N22Rik
993	ENSMUSG00000108228	101.179	1.15793	0.139346	7.10672e-18	3.32639e-16	TRUE	TRUE	6430584L05Rik
994	ENSMUSG00000108234	1.99554	-1.54222	1.04373	0.000671104	0.00519807	TRUE	TRUE	Gm44428
995	ENSMUSG00000108237	4.31203	-1.35041	1.82618	0.00297583	0.0184988	TRUE	TRUE	Gm19757
996	ENSMUSG00000108353	18.742	1.32833	0.153679	3.18964e-19	1.65139e-17	TRUE	TRUE	Gm45205
997	ENSMUSG00000108383	3.06539	3.2049	0.611855	1.00409e-08	1.99161e-07	TRUE	TRUE	Gm6567
998	ENSMUSG00000108518	3.18889	5.00513	0.731213	9.1599e-13	2.7863e-11	TRUE	TRUE	Gm5587
999	ENSMUSG00000108555	31.4864	-3.20462	0.175645	3.55959e-75	2.73646e-72	TRUE	TRUE	Gm18310
1000	ENSMUSG00000108599	3.88361	-1.07138	0.390303	8.61503e-05	0.000862028	TRUE	TRUE	Gm10616
1001	ENSMUSG00000108608	25.2509	7.45364	0.595888	5.21391e-38	8.06535e-36	TRUE	TRUE	Gm6916
1002	ENSMUSG00000108614	1.52478	-3.44368	0.707947	7.56235e-08	1.33693e-06	TRUE	TRUE	2610306O10Rik
1003	ENSMUSG00000108658	41.432	-1.30802	0.195836	1.35286e-12	4.04248e-11	TRUE	TRUE	NA
1004	ENSMUSG00000108676	1.42897	3.01609	0.806048	3.63487e-06	4.8355e-05	TRUE	TRUE	1700123J17Rik
1005	ENSMUSG00000108688	35.4968	-1.18247	0.242997	6.22241e-08	1.1148e-06	TRUE	TRUE	Gm44985
1006	ENSMUSG00000108801	9.74559	-1.17242	0.238771	5.09409e-08	9.2573e-07	TRUE	TRUE	Gm39090
1007	ENSMUSG00000108866	5.4178	3.11517	0.484008	9.15391e-12	2.53521e-10	TRUE	TRUE	Gm35082
1008	ENSMUSG00000108926	15.7737	1.04898	0.220694	1.21832e-07	2.08836e-06	TRUE	TRUE	Gm10988
1009	ENSMUSG00000108986	1.77969	2.98033	0.73761	1.3764e-06	2.00447e-05	TRUE	TRUE	Gm32061
1010	ENSMUSG00000108994	5.96773	3.09525	0.387173	1.17583e-16	4.94687e-15	TRUE	TRUE	Gm31663
1011	ENSMUSG00000109002	4.84381	1.11388	0.291004	4.53751e-06	5.92445e-05	TRUE	TRUE	Gm38405
1012	ENSMUSG00000109028	24.6336	1.50696	0.216222	1.28424e-13	4.23667e-12	TRUE	TRUE	Gm35842
1013	ENSMUSG00000109038	9.1079	1.2159	0.230653	7.70367e-09	1.5523e-07	TRUE	TRUE	Gm45120
1014	ENSMUSG00000109052	1.76391	-2.1966	1.01381	0.000131439	0.00124514	TRUE	TRUE	Gm45012
1015	ENSMUSG00000109123	5.37135	2.4245	0.310948	1.71485e-16	7.08535e-15	TRUE	TRUE	Gm39059
1016	ENSMUSG00000109140	1.37511	1.15658	0.894379	0.00133056	0.00939465	TRUE	TRUE	Gm45089
1017	ENSMUSG00000109150	24.31	-7.06984	0.694981	3.34219e-26	2.75286e-24	TRUE	TRUE	Gm45793
1018	ENSMUSG00000109163	3.58153	-1.84268	0.426104	3.13246e-07	5.04235e-06	TRUE	TRUE	3110009M11Rik
1019	ENSMUSG00000109176	7.53452	2.29016	0.331445	1.11084e-13	3.68377e-12	TRUE	TRUE	Zfp264
1020	ENSMUSG00000109244	11.4169	1.8362	0.2366	2.03818e-16	8.39391e-15	TRUE	TRUE	Gm44751
1021	ENSMUSG00000109274	17.866	-1.4157	0.175018	2.97844e-17	1.31181e-15	TRUE	TRUE	Gm45133
1022	ENSMUSG00000109370	16.1681	3.80311	0.439695	1.04194e-18	5.17279e-17	TRUE	TRUE	Gm44675
1023	ENSMUSG00000109392	3.44244	1.24395	0.508967	0.000136395	0.00128726	TRUE	TRUE	Gm5737
1024	ENSMUSG00000109505	10.1831	-3.56793	0.488675	4.26486e-14	1.45816e-12	TRUE	TRUE	Gm44677
1025	ENSMUSG00000109602	1.28331	-3.04207	0.767851	1.86266e-06	2.6458e-05	TRUE	TRUE	Gm31597
1026	ENSMUSG00000109636	1.29804	-2.17344	1.13101	0.000212869	0.00190017	TRUE	TRUE	Gm45644
1027	ENSMUSG00000109645	8.22837	2.9169	0.371568	2.6947e-16	1.09554e-14	TRUE	TRUE	Gm45246
1028	ENSMUSG00000109654	1.29696	1.07832	0.883282	0.00166683	0.0114162	TRUE	TRUE	Gm3912
1029	ENSMUSG00000109675	2.97918	1.79159	0.510881	6.36822e-06	8.062e-05	TRUE	TRUE	Nxpe1-ps
1030	ENSMUSG00000109704	10.999	1.31406	0.319112	1.31939e-06	1.92809e-05	TRUE	TRUE	Gm38414
1031	ENSMUSG00000109714	63.886	3.00815	0.260253	6.45004e-32	7.1768e-30	TRUE	TRUE	Gm35021
1032	ENSMUSG00000109716	3.44278	2.66979	0.46006	2.22038e-10	5.31905e-09	TRUE	TRUE	Gm42196
1033	ENSMUSG00000109731	3.59193	-4.56001	0.640476	1.75279e-13	5.66452e-12	TRUE	TRUE	Gm45425
1034	ENSMUSG00000109814	158.064	-2.25867	0.160819	1.90933e-46	4.3248e-44	TRUE	TRUE	Gm45847
1035	ENSMUSG00000109819	14.0468	-3.11143	0.315332	6.23757e-24	4.64049e-22	TRUE	TRUE	B930018H19Rik
1036	ENSMUSG00000109846	3.00614	-1.31241	0.675083	0.000335266	0.00282664	TRUE	TRUE	Gm45627
1037	ENSMUSG00000109869	1.34385	-2.36992	0.957406	6.8733e-05	0.000702816	TRUE	TRUE	Gm39158
1038	ENSMUSG00000109875	1.60928	1.77338	1.00576	0.000337199	0.00284019	TRUE	TRUE	Gm45456
1039	ENSMUSG00000109996	1.52747	-1.53946	0.85445	0.000360772	0.00300869	TRUE	TRUE	Gm31898
1040	ENSMUSG00000109998	5.9648	-1.04847	0.339369	3.93017e-05	0.000427183	TRUE	TRUE	Gm45437
1041	ENSMUSG00000110062	12.525	1.41206	0.20818	5.59695e-13	1.73369e-11	TRUE	TRUE	B430319F04Rik
1042	ENSMUSG00000110105	51.5446	-3.69612	0.21281	3.58352e-68	1.85531e-65	TRUE	TRUE	Gm45844
1043	ENSMUSG00000110120	1.85194	-1.40984	0.83449	0.000494228	0.00398667	TRUE	TRUE	Gm45251
1044	ENSMUSG00000110236	3.69671	-3.92779	0.615399	2.67964e-11	7.02996e-10	TRUE	TRUE	Gm40493
1045	ENSMUSG00000110276	11.3685	2.49906	0.31171	3.29672e-17	1.44446e-15	TRUE	TRUE	Gm45330
1046	ENSMUSG00000110331	167.246	5.48374	0.200254	4.14745e-166	1.05217e-162	TRUE	TRUE	Nudc-ps1
1047	ENSMUSG00000110341	12.5612	-5.60617	0.587504	1.09296e-22	7.33526e-21	TRUE	TRUE	Gm45424
1048	ENSMUSG00000110386	7.11646	-1.95395	0.52012	2.61097e-06	3.59012e-05	TRUE	TRUE	Gm42031
1049	ENSMUSG00000110419	33.4098	-1.58332	0.156381	1.5842e-25	1.27182e-23	TRUE	TRUE	AW046200
1050	ENSMUSG00000110426	1.0279	3.80667	1.05203	6.05597e-06	7.69901e-05	TRUE	TRUE	Gm45757
1051	ENSMUSG00000110500	3.06319	-3.42336	0.81183	9.85379e-07	1.47394e-05	TRUE	TRUE	Gm32568
1052	ENSMUSG00000110504	1.76701	-1.00371	0.874954	0.00210007	0.0138777	TRUE	TRUE	Gm45797
1053	ENSMUSG00000110537	5.46625	5.13947	0.75069	8.15647e-13	2.49905e-11	TRUE	TRUE	Gm4316
1054	ENSMUSG00000110569	32.3206	4.35077	0.243908	8.33842e-72	5.15945e-69	TRUE	TRUE	Gm18860
1055	ENSMUSG00000110583	0.758872	3.25073	0.99852	1.35029e-05	0.000160522	TRUE	TRUE	Gm7639
1056	ENSMUSG00000110598	13.9521	-6.53343	0.640776	5.4154e-26	4.41747e-24	TRUE	TRUE	Gm45854
1057	ENSMUSG00000110633	14.6346	-1.76168	0.329002	2.17564e-09	4.67743e-08	TRUE	TRUE	Gm32122
1058	ENSMUSG00000110669	38.3233	1.49206	0.241887	2.75895e-11	7.21564e-10	TRUE	TRUE	Gm10060
1059	ENSMUSG00000110716	6.70235	-3.30262	0.550337	1.7099e-10	4.159e-09	TRUE	TRUE	Gm39271
1060	ENSMUSG00000110721	3.80472	3.24173	0.591219	2.92837e-09	6.20115e-08	TRUE	TRUE	Gm47231
1061	ENSMUSG00000110727	4.5698	-5.5643	0.662852	3.69889e-18	1.77051e-16	TRUE	TRUE	Gm48784
1062	ENSMUSG00000110774	9.96726	2.54827	0.309368	5.89239e-18	2.78369e-16	TRUE	TRUE	Gm39318
1063	ENSMUSG00000110885	0.93757	-1.26126	1.10822	0.00162048	0.0111409	TRUE	TRUE	Gm48739
1064	ENSMUSG00000110924	6.43387	-4.43528	0.602566	3.20192e-14	1.10818e-12	TRUE	TRUE	Gm40518
1065	ENSMUSG00000110928	4.37837	1.14653	0.435684	0.000102333	0.00099791	TRUE	TRUE	Gm48114
1066	ENSMUSG00000110982	1.62684	-3.50427	0.820671	8.5323e-07	1.2915e-05	TRUE	TRUE	Gm48565
1067	ENSMUSG00000111065	0.745691	-1.27453	1.09241	0.00151352	0.0104937	TRUE	TRUE	Gm47676
1068	ENSMUSG00000111107	7.13574	1.71452	0.47928	5.43295e-06	6.9822e-05	TRUE	TRUE	Gm48737
1069	ENSMUSG00000111118	46.0496	-1.34259	0.173032	4.75875e-16	1.9102e-14	TRUE	TRUE	Gm6545
1070	ENSMUSG00000111162	11.3571	-2.38904	0.247598	1.32558e-23	9.66341e-22	TRUE	TRUE	Gm7293
1071	ENSMUSG00000111176	6.53768	5.922	0.643001	1.78438e-21	1.08817e-19	TRUE	TRUE	Gm47233
1072	ENSMUSG00000111232	4.44818	-2.08781	0.434792	3.14747e-08	5.87551e-07	TRUE	TRUE	A730043L09Rik
1073	ENSMUSG00000111250	1.50878	1.03084	0.87526	0.00191541	0.0128414	TRUE	TRUE	Gm47818
1074	ENSMUSG00000111348	23.5768	-1.49684	0.186514	4.29418e-17	1.86539e-15	TRUE	TRUE	Gm19531
1075	ENSMUSG00000111465	105.896	1.9331	0.131895	2.65679e-50	6.87756e-48	TRUE	TRUE	Gm47113
1076	ENSMUSG00000111504	20.4908	2.61369	0.240153	5.67186e-29	5.57711e-27	TRUE	TRUE	Gm48284
1077	ENSMUSG00000111556	1.15776	3.40514	0.852171	2.01402e-06	2.8417e-05	TRUE	TRUE	Gm19299
1078	ENSMUSG00000111712	4.15844	1.7288	0.374377	9.4384e-08	1.64565e-06	TRUE	TRUE	Gm39363
1079	ENSMUSG00000111722	18.2045	-1.34376	0.170841	2.04932e-16	8.42615e-15	TRUE	TRUE	Gm47270
1080	ENSMUSG00000111726	0.853771	1.9494	1.11096	0.000317113	0.00268968	TRUE	TRUE	Gm40513
1081	ENSMUSG00000111761	43.8703	-3.03039	0.207093	1.89046e-49	4.70187e-47	TRUE	TRUE	9230112J17Rik
1082	ENSMUSG00000111767	2.68015	2.52801	0.849276	2.31916e-05	0.00026207	TRUE	TRUE	4930546K05Rik
1083	ENSMUSG00000111800	4.11041	1.16646	0.442581	9.94158e-05	0.000974152	TRUE	TRUE	Gm31557
1084	ENSMUSG00000111834	2.51337	2.46862	0.657714	2.70466e-06	3.7002e-05	TRUE	TRUE	Gm40020
1085	ENSMUSG00000111839	6.17497	1.06831	0.330648	2.70329e-05	0.000302392	TRUE	TRUE	Gm39383
1086	ENSMUSG00000111858	1.20575	1.4572	1.02012	0.000783428	0.00595589	TRUE	TRUE	Gm48277
1087	ENSMUSG00000111875	7.23704	3.86531	0.563916	1.18531e-12	3.55859e-11	TRUE	TRUE	Gm5425
1088	ENSMUSG00000111883	6.05997	1.50671	0.38092	1.89095e-06	2.67699e-05	TRUE	TRUE	Gm31182
1089	ENSMUSG00000111901	3.07247	-1.61314	0.63314	7.84977e-05	0.000795291	TRUE	TRUE	Gm6150
1090	ENSMUSG00000111947	2.72379	1.67741	0.482985	7.68119e-06	9.54748e-05	TRUE	TRUE	Gm47438
1091	ENSMUSG00000111985	2.39501	2.99472	0.551832	2.89198e-09	6.13433e-08	TRUE	TRUE	Gm8290
1092	ENSMUSG00000112003	5.84228	5.86934	0.612812	5.81942e-23	4.01176e-21	TRUE	TRUE	Gm4864
1093	ENSMUSG00000112099	31.4412	-3.85703	0.425012	2.40059e-20	1.34438e-18	TRUE	TRUE	Gm8960
1094	ENSMUSG00000112259	3.0924	3.56153	0.804388	4.95989e-07	7.77086e-06	TRUE	TRUE	Gm17980
1095	ENSMUSG00000112276	13.2221	-1.89339	0.309613	2.18548e-11	5.79272e-10	TRUE	TRUE	5033421B08Rik
1096	ENSMUSG00000112502	0.692469	2.08708	1.35807	0.000458177	0.00373342	TRUE	TRUE	Gm46194
1097	ENSMUSG00000112532	4.44019	-5.2685	0.625084	3.70844e-18	1.77174e-16	TRUE	TRUE	Gm36283
1098	ENSMUSG00000112618	7.11816	-1.14806	0.31051	6.70151e-06	8.43725e-05	TRUE	TRUE	Gm48835
1099	ENSMUSG00000112640	7.11785	-1.20714	0.262501	2.08031e-07	3.44487e-06	TRUE	TRUE	Gm32687
1100	ENSMUSG00000112693	6.36392	2.92613	0.342846	9.82627e-19	4.90714e-17	TRUE	TRUE	Gm5512
1101	ENSMUSG00000112847	45.1114	1.05374	0.151576	2.90212e-13	9.13447e-12	TRUE	TRUE	Gm47573
1102	ENSMUSG00000112937	4.0771	4.35048	0.606822	1.32652e-13	4.35349e-12	TRUE	TRUE	Gm17746
1103	ENSMUSG00000112945	13.7465	1.04931	0.207929	2.97617e-08	5.55983e-07	TRUE	TRUE	Gm32151
1104	ENSMUSG00000113029	116.654	-2.05636	0.119189	2.18501e-68	1.20503e-65	TRUE	TRUE	Gm40578
1105	ENSMUSG00000113047	132.031	2.61258	0.160665	8.21638e-61	3.11107e-58	TRUE	TRUE	Gm47469
1106	ENSMUSG00000113088	50.6418	1.45858	0.156111	4.37958e-22	2.81994e-20	TRUE	TRUE	Gm36757
1107	ENSMUSG00000113093	1.99021	2.98384	0.714659	8.56612e-07	1.29508e-05	TRUE	TRUE	Gm36862
1108	ENSMUSG00000113120	1.2613	-3.52328	0.780563	3.49284e-07	5.57996e-06	TRUE	TRUE	E330035G20Rik
1109	ENSMUSG00000113126	6.18745	-2.56161	0.397119	3.45887e-12	1.00284e-10	TRUE	TRUE	Gm47588
1110	ENSMUSG00000113157	9.97877	-2.09401	0.286982	6.17445e-15	2.31373e-13	TRUE	TRUE	Gm48693
1111	ENSMUSG00000113174	8.23238	3.4893	0.366293	2.87059e-22	1.88176e-20	TRUE	TRUE	Gm9292
1112	ENSMUSG00000113186	140.266	-4.12253	0.200012	5.54784e-95	6.39742e-92	TRUE	TRUE	A330076C08Rik
1113	ENSMUSG00000113255	12.329	3.41614	0.296661	1.99662e-31	2.16463e-29	TRUE	TRUE	Tes3-ps
1114	ENSMUSG00000113263	4.65915	2.10599	0.493766	3.63127e-07	5.77203e-06	TRUE	TRUE	Gm4811
1115	ENSMUSG00000113299	5.56402	-1.93909	0.340232	2.62825e-10	6.25479e-09	TRUE	TRUE	Gm35618
1116	ENSMUSG00000113332	9.57759	5.9993	0.676835	3.82553e-20	2.11968e-18	TRUE	TRUE	Gm9259
1117	ENSMUSG00000113416	8.31661	1.0814	0.307679	1.2285e-05	0.000147217	TRUE	TRUE	Gm49328
1118	ENSMUSG00000113424	10.4674	1.50782	0.444324	1.13126e-05	0.000136078	TRUE	TRUE	Gm48161
1119	ENSMUSG00000113429	26.8287	-1.028	0.159659	9.74196e-12	2.68634e-10	TRUE	TRUE	Gm20063
1120	ENSMUSG00000113495	9.76905	-3.17014	0.37173	1.60222e-18	7.84686e-17	TRUE	TRUE	Gm19792
1121	ENSMUSG00000113519	4.80346	4.32191	0.514992	9.43105e-18	4.36599e-16	TRUE	TRUE	Gm47541
1122	ENSMUSG00000113555	6.86652	-2.00053	0.289617	1.05014e-13	3.5008e-12	TRUE	TRUE	Gm10095
1123	ENSMUSG00000113570	1.38364	-2.81335	0.886335	1.51888e-05	0.000178062	TRUE	TRUE	Gm5953
1124	ENSMUSG00000113586	9.81745	2.82518	0.432833	3.19304e-12	9.28948e-11	TRUE	TRUE	Gm48606
1125	ENSMUSG00000113592	1.92526	3.8728	0.691689	2.59973e-09	5.5469e-08	TRUE	TRUE	Gm7093
1126	ENSMUSG00000113626	21.1171	-5.51341	0.588664	6.46719e-22	4.12226e-20	TRUE	TRUE	Gm7240
1127	ENSMUSG00000113632	5.41821	-3.45781	0.523557	4.75399e-12	1.36122e-10	TRUE	TRUE	Gm47446
1128	ENSMUSG00000113637	37.3468	2.48569	0.180635	1.44483e-44	2.9323e-42	TRUE	TRUE	Gm7049
1129	ENSMUSG00000113642	87.5027	1.78221	0.12879	3.88573e-45	8.21475e-43	TRUE	TRUE	Gm49329
1130	ENSMUSG00000113666	9.56733	-1.0434	0.296151	1.23224e-05	0.000147456	TRUE	TRUE	Gm35725
1131	ENSMUSG00000113669	2.73404	-1.20085	0.572962	0.000282904	0.00242794	TRUE	TRUE	Gm36723
1132	ENSMUSG00000113691	1.95024	1.00691	0.945152	0.0024398	0.0156776	TRUE	TRUE	Gm38699
1133	ENSMUSG00000113768	1.22817	2.46715	0.904138	4.01941e-05	0.000435949	TRUE	TRUE	Gm9237
1134	ENSMUSG00000113769	22.4422	-1.85293	0.265257	6.72207e-14	2.2587e-12	TRUE	TRUE	5033406O09Rik
1135	ENSMUSG00000113814	2.59192	-2.33039	0.682651	7.40628e-06	9.242e-05	TRUE	TRUE	Gm9255
1136	ENSMUSG00000113866	0.853561	-2.92463	0.936137	1.73722e-05	0.000201978	TRUE	TRUE	Gm47450
1137	ENSMUSG00000113918	3.01752	-1.66177	0.542208	2.34323e-05	0.000264319	TRUE	TRUE	Gm6566
1138	ENSMUSG00000113992	1.13132	1.91458	1.33698	0.000602358	0.00472956	TRUE	TRUE	Gm9158
1139	ENSMUSG00000114024	0.675016	1.63844	1.26582	0.000908135	0.00673639	TRUE	TRUE	Gm46336
1140	ENSMUSG00000114041	23.5069	1.48907	0.165918	1.24718e-20	7.22365e-19	TRUE	TRUE	Gm9269
1141	ENSMUSG00000114055	1.1855	-1.08947	1.06876	0.00242302	0.0155896	TRUE	TRUE	Gm32089
1142	ENSMUSG00000114067	2.07435	3.5177	0.688414	2.55561e-08	4.84554e-07	TRUE	TRUE	Gm47065
1143	ENSMUSG00000114133	59.8453	4.90912	0.316179	3.66131e-55	1.09275e-52	TRUE	TRUE	Gm20075
1144	ENSMUSG00000114163	4.27765	-1.35729	0.435721	2.74366e-05	0.000306221	TRUE	TRUE	Gm32296
1145	ENSMUSG00000114189	19.0624	-2.2478	0.242272	3.8854e-22	2.5274e-20	TRUE	TRUE	9330199G10Rik

## Sheet: DBA vs. BL
	ensembl	baseMean	log2FoldChange	lfcSE	pvalue	padj	fdr	sig	external_gene_name
1	ENSMUSG00000000094	7.59731	-4.32182	0.627163	6.70541e-13	1.66761e-11	TRUE	TRUE	Tbx4
2	ENSMUSG00000000318	14.9712	1.25631	0.254221	3.09237e-09	3.93394e-08	TRUE	TRUE	Clec10a
3	ENSMUSG00000000544	7.57234	5.12375	0.504418	4.58142e-25	4.2141e-23	TRUE	TRUE	Gpa33
4	ENSMUSG00000000560	3142.1	1.10413	0.152762	7.49105e-16	2.79986e-14	TRUE	TRUE	Gabra2
5	ENSMUSG00000000792	667.485	-1.02579	0.132361	9.19177e-18	4.16206e-16	TRUE	TRUE	Slc5a5
6	ENSMUSG00000001349	12.6596	1.136	0.537762	0.000178237	0.000798771	TRUE	TRUE	Cnn1
7	ENSMUSG00000001473	42.9461	1.38995	0.265337	1.51324e-09	2.05508e-08	TRUE	TRUE	Tubb6
8	ENSMUSG00000001988	256.539	1.17676	0.187001	8.30109e-13	2.04097e-11	TRUE	TRUE	Npas1
9	ENSMUSG00000002324	258.593	-3.04527	0.403133	1.06432e-15	3.89934e-14	TRUE	TRUE	Rec8
10	ENSMUSG00000003309	19.7841	1.164	0.326368	1.07122e-06	7.9317e-06	TRUE	TRUE	Ap1m2
11	ENSMUSG00000003341	40.1529	1.05566	0.180762	7.43559e-12	1.55919e-10	TRUE	TRUE	Atp8b3
12	ENSMUSG00000003423	583.1	1.47865	0.122294	1.12887e-34	1.79642e-32	TRUE	TRUE	Pih1d1
13	ENSMUSG00000003477	19.0784	-1.3988	0.57472	6.44292e-05	0.000319425	TRUE	TRUE	Inmt
14	ENSMUSG00000003882	19.706	1.5312	0.267479	2.53297e-10	4.05073e-09	TRUE	TRUE	Il7r
15	ENSMUSG00000004552	6.13729	5.17413	0.721333	8.94896e-14	2.52038e-12	TRUE	TRUE	Ctse
16	ENSMUSG00000004864	8.32287	1.03137	0.467785	0.000148118	0.000675344	TRUE	TRUE	Mapk13
17	ENSMUSG00000005202	3.75795	3.61005	0.591405	5.3477e-11	9.6935e-10	TRUE	TRUE	Shbg
18	ENSMUSG00000005474	7.35737	5.77206	0.731867	2.72326e-16	1.05905e-14	TRUE	TRUE	Myl10
19	ENSMUSG00000005628	20.3703	2.04132	0.28059	1.73835e-14	5.45236e-13	TRUE	TRUE	Tmod4
20	ENSMUSG00000005681	18.5837	-5.09756	0.503098	6.02333e-25	5.44388e-23	TRUE	TRUE	Apoa2
21	ENSMUSG00000005950	118.242	1.294	0.141759	8.99571e-22	6.15672e-20	TRUE	TRUE	P2rx5
22	ENSMUSG00000006019	376.682	1.05436	0.0994662	2.68798e-29	3.21306e-27	TRUE	TRUE	Dhx34
23	ENSMUSG00000006143	10.052	1.3219	0.311092	1.01481e-07	9.33444e-07	TRUE	TRUE	Upk3bl
24	ENSMUSG00000006154	111.918	-2.36068	0.366134	2.92694e-12	6.58474e-11	TRUE	TRUE	Eps8l1
25	ENSMUSG00000006216	2.65589	4.65781	0.779044	2.38023e-10	3.82533e-09	TRUE	TRUE	Clcnkb
26	ENSMUSG00000006221	5.15368	1.1899	0.560666	0.000166959	0.000753174	TRUE	TRUE	Hspb7
27	ENSMUSG00000007035	34.7004	2.4655	0.205351	6.08059e-35	9.79655e-33	TRUE	TRUE	Msh5
28	ENSMUSG00000007107	8.94169	2.88721	0.418762	1.14418e-13	3.17083e-12	TRUE	TRUE	Atp1a4
29	ENSMUSG00000007888	29.443	1.04006	0.446931	9.88033e-05	0.000468616	TRUE	TRUE	Crlf1
30	ENSMUSG00000007946	1.32153	1.49765	1.1231	0.000964911	0.00361636	TRUE	TRUE	Phox2a
31	ENSMUSG00000008028	46.1754	1.3362	0.168411	3.36287e-17	1.42999e-15	TRUE	TRUE	1700008O03Rik
32	ENSMUSG00000009596	2.2276	1.27348	0.704065	0.000376121	0.00156299	TRUE	TRUE	Taf7l
33	ENSMUSG00000009628	78.7387	-1.26309	0.292837	6.0963e-08	5.90265e-07	TRUE	TRUE	Tex15
34	ENSMUSG00000009900	1.48295	3.05728	1.03557	1.70766e-05	9.71383e-05	TRUE	TRUE	Wnt3a
35	ENSMUSG00000010651	29.3955	2.37833	0.25343	1.43682e-22	1.0679e-20	TRUE	TRUE	Acaa1b
36	ENSMUSG00000011263	14.8433	3.37391	0.327696	3.89358e-26	3.82559e-24	TRUE	TRUE	Exoc3l2
37	ENSMUSG00000014503	16.3222	-1.13422	0.229464	1.67092e-09	2.24454e-08	TRUE	TRUE	Pkd2l2
38	ENSMUSG00000015812	38.2466	1.33887	0.296882	3.53962e-08	3.59633e-07	TRUE	TRUE	Gnrh1
39	ENSMUSG00000015852	289.512	-2.1764	0.118052	2.31799e-77	1.87895e-74	TRUE	TRUE	Fcrls
40	ENSMUSG00000015957	25.8109	1.17267	0.260982	1.85495e-08	2.00147e-07	TRUE	TRUE	Wnt11
41	ENSMUSG00000017002	24.6851	2.05083	0.268158	1.02615e-15	3.76481e-14	TRUE	TRUE	Slpi
42	ENSMUSG00000018924	4.62631	2.79074	0.786579	3.4242e-06	2.28154e-05	TRUE	TRUE	Alox15
43	ENSMUSG00000018927	47.6872	1.75643	0.1648	1.80415e-27	1.92584e-25	TRUE	TRUE	Ccl6
44	ENSMUSG00000018983	46.2183	1.18188	0.206927	3.03343e-11	5.75177e-10	TRUE	TRUE	E2f2
45	ENSMUSG00000019102	22.7851	2.53787	0.389808	1.57959e-12	3.70845e-11	TRUE	TRUE	Aldh3a1
46	ENSMUSG00000019232	3224.13	-1.79489	0.132465	8.88142e-43	2.1331e-40	TRUE	TRUE	Etnppl
47	ENSMUSG00000019734	321.743	-1.09931	0.179467	1.46608e-12	3.45716e-11	TRUE	TRUE	Tmc4
48	ENSMUSG00000019836	3.94048	2.21188	2.33159	0.00110418	0.00408055	TRUE	TRUE	Amd-ps4
49	ENSMUSG00000020059	45.2707	1.78841	0.302764	1.65837e-10	2.74865e-09	TRUE	TRUE	Sycp3
50	ENSMUSG00000020061	26.2777	1.37959	0.59866	9.28402e-05	0.000443169	TRUE	TRUE	Mybpc1
51	ENSMUSG00000020216	19.9899	1.40465	0.419133	3.79224e-06	2.50043e-05	TRUE	TRUE	Jsrp1
52	ENSMUSG00000020234	2.80061	1.5125	0.75271	0.000192827	0.000857785	TRUE	TRUE	4930404N11Rik
53	ENSMUSG00000020295	21.0629	1.45205	0.238028	2.13341e-11	4.16079e-10	TRUE	TRUE	Hbq1a
54	ENSMUSG00000020308	568.442	1.18898	0.183007	2.43132e-13	6.36387e-12	TRUE	TRUE	Tpgs1
55	ENSMUSG00000020415	335.487	-2.45303	0.203205	2.79838e-35	4.68305e-33	TRUE	TRUE	Pttg1
56	ENSMUSG00000020475	38.0525	1.1251	0.314074	9.44821e-07	7.07498e-06	TRUE	TRUE	Pgam2
57	ENSMUSG00000020581	1.64669	3.39576	1.16272	1.91017e-05	0.000107409	TRUE	TRUE	Agr2
58	ENSMUSG00000020622	1.11442	4.30389	0.933919	1.89033e-07	1.63936e-06	TRUE	TRUE	Nt5c1b
59	ENSMUSG00000020629	1368.47	1.13774	0.104703	3.35086e-30	4.15875e-28	TRUE	TRUE	Adi1
60	ENSMUSG00000020787	12.3584	2.1027	0.287695	1.17649e-14	3.78152e-13	TRUE	TRUE	P2rx1
61	ENSMUSG00000021091	1231.42	1.00501	0.201926	1.06016e-09	1.49422e-08	TRUE	TRUE	Serpina3n
62	ENSMUSG00000021492	20.4635	1.01129	0.260137	2.37328e-07	2.01376e-06	TRUE	TRUE	F12
63	ENSMUSG00000021510	583.112	1.27181	0.134587	3.53419e-23	2.75295e-21	TRUE	TRUE	Zfp729a
64	ENSMUSG00000021675	54.8341	-1.0245	0.28146	7.00607e-07	5.37505e-06	TRUE	TRUE	F2rl2
65	ENSMUSG00000021880	21.617	-4.41221	0.362746	9.45278e-35	1.51355e-32	TRUE	TRUE	Rnase6
66	ENSMUSG00000022229	1.59199	1.16983	0.917547	0.00156306	0.00552749	TRUE	TRUE	Atp12a
67	ENSMUSG00000022439	142.759	1.11781	0.115449	5.72915e-25	5.1961e-23	TRUE	TRUE	Parvg
68	ENSMUSG00000022468	137.25	-2.47093	0.229024	7.31936e-29	8.36373e-27	TRUE	TRUE	Endou
69	ENSMUSG00000022595	3.3007	1.54132	1.03679	0.000657736	0.00257214	TRUE	TRUE	Lypd2
70	ENSMUSG00000022667	8.68032	2.1449	0.284262	1.7915e-15	6.40671e-14	TRUE	TRUE	Cd200r1
71	ENSMUSG00000022680	3332.82	-1.00028	0.0545912	3.13067e-78	2.70688e-75	TRUE	TRUE	Pdxdc1
72	ENSMUSG00000022863	8.42153	-2.17252	0.433796	1.38165e-08	1.53813e-07	TRUE	TRUE	Btg3
73	ENSMUSG00000022868	0.691586	1.2087	1.12637	0.00230854	0.00781127	TRUE	TRUE	Ahsg
74	ENSMUSG00000023236	9377.61	1.27423	0.0840666	1.18195e-53	4.94493e-51	TRUE	TRUE	Scg5
75	ENSMUSG00000023267	51.8658	-1.31865	0.352348	7.71064e-07	5.86529e-06	TRUE	TRUE	Gabrr2
76	ENSMUSG00000023577	4.40525	5.17881	0.645634	1.3788e-16	5.49379e-15	TRUE	TRUE	Iqcf3
77	ENSMUSG00000023764	914.467	1.4834	0.102109	9.24215e-49	2.88834e-46	TRUE	TRUE	Sfi1
78	ENSMUSG00000023911	380.277	1.00388	0.146202	7.24679e-15	2.39763e-13	TRUE	TRUE	Flywch2
79	ENSMUSG00000023918	46.1269	-1.81811	0.146793	3.25641e-36	5.6312e-34	TRUE	TRUE	Adgrf4
80	ENSMUSG00000023995	2.21227	-1.11044	0.848918	0.00157638	0.00556929	TRUE	TRUE	Tspo2
81	ENSMUSG00000024026	3296.05	1.05329	0.109681	7.34311e-25	6.56803e-23	TRUE	TRUE	Glo1
82	ENSMUSG00000024043	35.3013	1.02207	0.258085	1.69799e-07	1.48389e-06	TRUE	TRUE	Arhgap28
83	ENSMUSG00000024114	117.97	4.76785	0.269616	1.09066e-70	7.85852e-68	TRUE	TRUE	Prss41
84	ENSMUSG00000024121	858.305	-2.1405	0.281399	1.13161e-15	4.13421e-14	TRUE	TRUE	Atp6v0c
85	ENSMUSG00000024306	1.44632	2.73432	0.92943	1.68346e-05	9.59279e-05	TRUE	TRUE	Ccdc178
86	ENSMUSG00000024330	987.443	1.27859	0.158567	6.66033e-18	3.08504e-16	TRUE	TRUE	Col11a2
87	ENSMUSG00000024402	9.93419	1.60751	0.365317	1.37138e-07	1.22325e-06	TRUE	TRUE	Lta
88	ENSMUSG00000024481	15.2216	4.20565	0.408179	1.14956e-25	1.09627e-23	TRUE	TRUE	Lvrn
89	ENSMUSG00000024726	34.7571	-1.32115	0.184555	9.14934e-15	2.97186e-13	TRUE	TRUE	Carnmt1
90	ENSMUSG00000024863	4.02611	3.18397	0.730397	2.53248e-07	2.14044e-06	TRUE	TRUE	Mbl2
91	ENSMUSG00000024903	2.70863	-3.44694	0.862272	1.10901e-06	8.18442e-06	TRUE	TRUE	Lao1
92	ENSMUSG00000025127	1.78864	1.09445	0.991733	0.00253216	0.00848271	TRUE	TRUE	Gcgr
93	ENSMUSG00000025328	1.19525	1.81081	1.17439	0.000486457	0.00196698	TRUE	TRUE	Padi3
94	ENSMUSG00000025480	13.6351	2.11995	0.346919	3.72569e-11	6.9827e-10	TRUE	TRUE	Syce1
95	ENSMUSG00000025573	2.93885	1.33394	0.700374	0.000279542	0.00119912	TRUE	TRUE	6030468B19Rik
96	ENSMUSG00000025644	10.8403	1.23382	0.292309	8.17945e-08	7.6872e-07	TRUE	TRUE	Gm7628
97	ENSMUSG00000025808	4.40683	6.01507	1.43625	5.44607e-07	4.28337e-06	TRUE	TRUE	Ccdc7a
98	ENSMUSG00000025961	9.81929	1.02005	0.350821	1.32393e-05	7.69643e-05	TRUE	TRUE	4933402D24Rik
99	ENSMUSG00000026285	8.0013	1.41668	0.506402	2.23986e-05	0.000124357	TRUE	TRUE	Pdcd1
100	ENSMUSG00000026355	212.951	-1.81636	0.166665	1.18918e-28	1.34114e-26	TRUE	TRUE	Mcm6
101	ENSMUSG00000026414	114.565	-5.69373	0.330508	1.77683e-67	1.15223e-64	TRUE	TRUE	Tnnt2
102	ENSMUSG00000026418	110.869	-3.04533	0.204357	8.69066e-52	3.26706e-49	TRUE	TRUE	Tnni1
103	ENSMUSG00000026535	6.86918	4.20156	0.573992	3.04988e-14	9.19893e-13	TRUE	TRUE	Ifi202b
104	ENSMUSG00000026564	76.0726	-1.55909	0.415582	1.29129e-06	9.38752e-06	TRUE	TRUE	Dusp27
105	ENSMUSG00000026574	5.53058	2.13995	0.408818	4.73459e-09	5.8204e-08	TRUE	TRUE	Dpt
106	ENSMUSG00000026602	12.7265	1.19509	0.792095	0.000873251	0.00330409	TRUE	TRUE	Nphs2
107	ENSMUSG00000026697	214.64	-4.6876	0.395743	4.27648e-33	6.12859e-31	TRUE	TRUE	Myoc
108	ENSMUSG00000026725	7.98601	1.05714	0.46054	0.000107575	0.000504863	TRUE	TRUE	Tnn
109	ENSMUSG00000026822	11.5598	-3.71064	0.818432	1.8481e-07	1.60488e-06	TRUE	TRUE	Lcn2
110	ENSMUSG00000026874	9.91235	-1.10414	0.620662	0.000482534	0.00195264	TRUE	TRUE	Hc
111	ENSMUSG00000026896	124.551	-1.19078	0.13778	1.93777e-20	1.17165e-18	TRUE	TRUE	Ifih1
112	ENSMUSG00000026928	68.8317	1.08646	0.169693	2.2554e-13	5.94541e-12	TRUE	TRUE	Card9
113	ENSMUSG00000027171	47.0881	-2.77069	0.400153	8.66787e-14	2.44653e-12	TRUE	TRUE	Prrg4
114	ENSMUSG00000027208	54.4848	-2.22301	0.171995	1.00096e-39	2.14577e-37	TRUE	TRUE	Fgf7
115	ENSMUSG00000027236	418.688	-1.07435	0.10975	1.35088e-25	1.27885e-23	TRUE	TRUE	Eif3j1
116	ENSMUSG00000027249	3.45884	3.16871	0.592731	2.39355e-09	3.13409e-08	TRUE	TRUE	F2
117	ENSMUSG00000027315	52.847	-1.9033	0.345092	1.35748e-09	1.86997e-08	TRUE	TRUE	Spint1
118	ENSMUSG00000027318	77.2342	2.24284	0.258542	1.28491e-19	7.07626e-18	TRUE	TRUE	Adam33
119	ENSMUSG00000027377	26.1235	-1.59803	0.249946	7.24861e-12	1.52368e-10	TRUE	TRUE	Mall
120	ENSMUSG00000027386	48.1495	-1.0305	0.257776	1.42858e-07	1.26687e-06	TRUE	TRUE	Fbln7
121	ENSMUSG00000027416	1.55559	2.49948	1.2616	0.000145808	0.000666127	TRUE	TRUE	Otor
122	ENSMUSG00000027718	5.6886	2.94326	0.4865	3.26239e-11	6.15889e-10	TRUE	TRUE	Il21
123	ENSMUSG00000028024	112.762	-1.09756	0.176846	8.64207e-13	2.12078e-11	TRUE	TRUE	Enpep
124	ENSMUSG00000028116	4.71064	2.42278	0.438339	7.49738e-10	1.08827e-08	TRUE	TRUE	Myoz2
125	ENSMUSG00000028359	0.985983	1.16537	1.16162	0.00282441	0.00935542	TRUE	TRUE	Orm3
126	ENSMUSG00000028393	972.512	2.07241	0.116661	6.41464e-72	4.89381e-69	TRUE	TRUE	Alad
127	ENSMUSG00000028573	289.826	-7.60934	0.314043	1.79423e-131	3.32433e-128	TRUE	TRUE	Fggy
128	ENSMUSG00000028575	22.1769	-6.73908	0.616154	2.95196e-29	3.49639e-27	TRUE	TRUE	Eqtn
129	ENSMUSG00000028602	142.183	-1.93228	0.261018	8.55026e-15	2.78975e-13	TRUE	TRUE	Tnfrsf8
130	ENSMUSG00000028619	514.709	-2.49088	0.0640629	0	0	TRUE	TRUE	Tceanc2
131	ENSMUSG00000028716	11.3067	1.5254	0.368758	3.06857e-07	2.53812e-06	TRUE	TRUE	Pdzk1ip1
132	ENSMUSG00000028836	28.5836	1.21148	0.504069	7.05822e-05	0.000346617	TRUE	TRUE	Slc30a2
133	ENSMUSG00000028950	7.38229	1.14105	0.370478	6.87226e-06	4.27071e-05	TRUE	TRUE	Tas1r1
134	ENSMUSG00000028973	1666.51	1.45994	0.0617125	1.26594e-124	2.18914e-121	TRUE	TRUE	Abcb8
135	ENSMUSG00000028989	18.411	1.47331	0.239424	1.76625e-11	3.50266e-10	TRUE	TRUE	Angptl7
136	ENSMUSG00000029019	2.55596	-1.29139	0.872749	0.000839389	0.00319345	TRUE	TRUE	Nppb
137	ENSMUSG00000029084	426.419	-1.05001	0.120677	3.25878e-21	2.10272e-19	TRUE	TRUE	Cd38
138	ENSMUSG00000029298	134.483	-1.32676	0.154122	1.24595e-19	6.87632e-18	TRUE	TRUE	Gbp9
139	ENSMUSG00000029322	2.87617	1.28504	0.713555	0.000380217	0.00157926	TRUE	TRUE	Plac8
140	ENSMUSG00000029369	1.68118	-3.65215	0.765427	6.47892e-08	6.23818e-07	TRUE	TRUE	Afm
141	ENSMUSG00000029410	44.3977	-1.05056	0.20118	2.82116e-10	4.45122e-09	TRUE	TRUE	Ppef2
142	ENSMUSG00000029503	19.5342	1.17043	0.288695	1.38463e-07	1.2338e-06	TRUE	TRUE	P2rx2
143	ENSMUSG00000029526	6.01877	3.15139	0.65567	3.56783e-08	3.61932e-07	TRUE	TRUE	1700123K08Rik
144	ENSMUSG00000029591	49.5099	1.00593	0.154643	9.10128e-14	2.55772e-12	TRUE	TRUE	Ung
145	ENSMUSG00000029675	330.598	1.18347	0.125584	1.47812e-23	1.18336e-21	TRUE	TRUE	Eln
146	ENSMUSG00000029699	62.7065	1.20563	0.126351	6.35839e-24	5.28623e-22	TRUE	TRUE	Ssc4d
147	ENSMUSG00000029816	37.3397	-3.70111	0.335626	2.94565e-29	3.49639e-27	TRUE	TRUE	Gpnmb
148	ENSMUSG00000030219	4.33837	1.14014	0.494389	9.78693e-05	0.00046478	TRUE	TRUE	Erp27
149	ENSMUSG00000030344	15.6498	-1.05392	0.265994	1.68971e-07	1.47873e-06	TRUE	TRUE	Akap3
150	ENSMUSG00000030359	1.85004	1.86886	0.978039	0.000205179	0.000906943	TRUE	TRUE	Pzp
151	ENSMUSG00000030427	0.60058	1.62897	1.41681	0.00130521	0.00472187	TRUE	TRUE	Lilra6
152	ENSMUSG00000030483	2.18431	3.74268	1.45389	3.82011e-05	0.000200384	TRUE	TRUE	Cyp2b10
153	ENSMUSG00000030532	754.92	1.92064	0.0857323	2.9548e-112	4.25803e-109	TRUE	TRUE	Hddc3
154	ENSMUSG00000030670	5.51255	-2.88735	0.616245	5.26148e-08	5.15984e-07	TRUE	TRUE	Cyp2r1
155	ENSMUSG00000030761	454.677	-3.79904	0.240002	2.8072e-57	1.27747e-54	TRUE	TRUE	Myo7a
156	ENSMUSG00000030792	17.5388	1.06481	0.404252	3.42804e-05	0.000181878	TRUE	TRUE	Dkkl1
157	ENSMUSG00000030825	7.49773	1.30062	0.339792	5.26556e-07	4.15906e-06	TRUE	TRUE	Hsd17b14
158	ENSMUSG00000030834	63.8312	1.01735	0.181345	2.83889e-11	5.39867e-10	TRUE	TRUE	Abcc6
159	ENSMUSG00000030838	94.1581	2.81418	0.275538	3.17604e-26	3.15645e-24	TRUE	TRUE	Ush1c
160	ENSMUSG00000031070	18.4572	1.1505	0.571281	0.000235959	0.00102849	TRUE	TRUE	Mrgprf
161	ENSMUSG00000031073	12.5751	2.57962	0.325383	4.23559e-17	1.79228e-15	TRUE	TRUE	Fgf15
162	ENSMUSG00000031074	16.9773	1.39374	0.349654	3.75735e-07	3.0495e-06	TRUE	TRUE	Fgf3
163	ENSMUSG00000031362	2.27959	1.47166	0.941414	0.000582412	0.00230574	TRUE	TRUE	Xlr4c
164	ENSMUSG00000031389	244.693	1.57754	0.119272	8.43892e-41	1.85506e-38	TRUE	TRUE	Arhgap4
165	ENSMUSG00000031552	9.37897	-1.32479	0.398683	3.64443e-06	2.41217e-05	TRUE	TRUE	Adam18
166	ENSMUSG00000031594	9.88039	-4.65908	0.664658	3.20773e-13	8.30774e-12	TRUE	TRUE	Fgl1
167	ENSMUSG00000031613	117.871	-1.26385	0.110133	2.06389e-32	2.81099e-30	TRUE	TRUE	Hpgd
168	ENSMUSG00000031780	23.7556	1.96348	0.187503	7.91109e-27	8.17553e-25	TRUE	TRUE	Ccl17
169	ENSMUSG00000031803	15.8866	-1.78776	0.27299	3.60812e-12	7.92474e-11	TRUE	TRUE	B3gnt3
170	ENSMUSG00000031849	12.3558	2.8763	0.399404	1.2398e-14	3.9693e-13	TRUE	TRUE	Comp
171	ENSMUSG00000031972	92.0308	1.05346	0.175447	2.64337e-12	5.97267e-11	TRUE	TRUE	Acta1
172	ENSMUSG00000032021	7.96616	1.26706	0.429744	1.22586e-05	7.16645e-05	TRUE	TRUE	Crtam
173	ENSMUSG00000032068	8.86912	-1.19076	0.421824	1.77682e-05	0.000100653	TRUE	TRUE	Plet1
174	ENSMUSG00000032303	157.685	-1.49823	0.371747	4.25253e-07	3.41612e-06	TRUE	TRUE	Chrna3
175	ENSMUSG00000032311	23.1473	-3.52643	0.341043	3.38721e-26	3.34071e-24	TRUE	TRUE	Nrg4
176	ENSMUSG00000032346	12.3385	-3.5787	0.39234	5.46251e-21	3.4308e-19	TRUE	TRUE	Ooep
177	ENSMUSG00000032363	20.9677	1.5507	0.25595	4.37852e-11	8.07784e-10	TRUE	TRUE	Adamts7
178	ENSMUSG00000032377	246.392	-1.21751	0.0982951	2.01777e-37	3.82036e-35	TRUE	TRUE	Plscr4
179	ENSMUSG00000032425	1074.81	1.51644	0.0875261	4.20569e-68	2.87082e-65	TRUE	TRUE	Zfp949
180	ENSMUSG00000032494	18.6831	-1.9537	0.210172	1.00018e-21	6.82727e-20	TRUE	TRUE	Tdgf1
181	ENSMUSG00000032889	18.3876	4.78447	0.449046	2.92298e-27	3.09466e-25	TRUE	TRUE	Gm6685
182	ENSMUSG00000032921	24.5582	-2.81414	0.298104	6.94239e-23	5.29643e-21	TRUE	TRUE	Odf4
183	ENSMUSG00000033170	580	1.8565	0.131882	5.02722e-46	1.4174e-43	TRUE	TRUE	Card10
184	ENSMUSG00000033177	79.2802	1.93565	0.113123	9.30827e-67	5.88896e-64	TRUE	TRUE	Tmprss7
185	ENSMUSG00000033268	10.5419	2.00592	0.366652	1.60701e-09	2.17332e-08	TRUE	TRUE	Duox1
186	ENSMUSG00000033450	43.0136	1.67437	0.221747	3.46399e-15	1.19326e-13	TRUE	TRUE	Tagap
187	ENSMUSG00000033488	251.681	-2.86697	0.102642	2.0575e-173	8.89492e-170	TRUE	TRUE	Cryzl2
188	ENSMUSG00000033498	13.0957	-2.61787	0.450234	1.25769e-10	2.13363e-09	TRUE	TRUE	Strc
189	ENSMUSG00000033770	1.09626	1.21333	1.08869	0.0021013	0.00718693	TRUE	TRUE	Clcnka
190	ENSMUSG00000033813	562.763	-1.12482	0.0844715	3.24112e-43	7.93126e-41	TRUE	TRUE	Tcea1
191	ENSMUSG00000033826	117.04	1.21209	0.151446	5.14015e-18	2.40669e-16	TRUE	TRUE	Dnah8
192	ENSMUSG00000034023	91.433	-1.32142	0.218615	1.21268e-11	2.47293e-10	TRUE	TRUE	Fancd2
193	ENSMUSG00000034282	252.845	-1.13774	0.237848	3.86694e-09	4.83163e-08	TRUE	TRUE	Evpl
194	ENSMUSG00000034457	18.3925	-1.47063	0.210335	9.03319e-14	2.54134e-12	TRUE	TRUE	Eda2r
195	ENSMUSG00000034681	1024.67	-1.03927	0.0634959	2.26588e-63	1.25052e-60	TRUE	TRUE	Rnps1
196	ENSMUSG00000034686	170.866	1.66024	0.232799	6.90172e-14	1.97816e-12	TRUE	TRUE	Prr7
197	ENSMUSG00000034845	249.071	1.38911	0.138778	5.57679e-25	5.07566e-23	TRUE	TRUE	Plvap
198	ENSMUSG00000034875	1215.67	-1.0636	0.0777288	1.11627e-45	3.11343e-43	TRUE	TRUE	Nudt19
199	ENSMUSG00000034906	59.3314	2.17893	0.136526	8.35095e-59	3.93846e-56	TRUE	TRUE	Ncaph
200	ENSMUSG00000034936	274.953	-1.10203	0.256169	3.72395e-08	3.76297e-07	TRUE	TRUE	Arl4d
201	ENSMUSG00000035041	17.2186	1.11288	0.25105	2.03945e-08	2.1806e-07	TRUE	TRUE	Creb3l3
202	ENSMUSG00000035208	39.0146	1.74697	0.215722	5.07328e-17	2.11229e-15	TRUE	TRUE	Slfn8
203	ENSMUSG00000035238	4.72941	1.72975	0.450056	1.19374e-06	8.74952e-06	TRUE	TRUE	Kcnk15
204	ENSMUSG00000035298	21.2434	1.02779	0.227738	1.20082e-08	1.35549e-07	TRUE	TRUE	Klhl35
205	ENSMUSG00000035448	0.854919	-2.03418	1.10861	0.000227902	0.000998065	TRUE	TRUE	Ccr3
206	ENSMUSG00000035459	549.789	5.96591	0.183408	3.68199e-233	2.38768e-229	TRUE	TRUE	Stab2
207	ENSMUSG00000035472	19.9523	-1.54645	0.199987	6.58843e-16	2.48037e-14	TRUE	TRUE	Slc25a21
208	ENSMUSG00000035560	2.52394	3.43089	0.767443	1.93725e-07	1.67509e-06	TRUE	TRUE	Wdr20rt
209	ENSMUSG00000035694	19.1796	-1.66043	0.253716	3.33317e-12	7.41502e-11	TRUE	TRUE	Caps2
210	ENSMUSG00000035831	20.4291	1.17	0.328571	1.10772e-06	8.17908e-06	TRUE	TRUE	Krt25
211	ENSMUSG00000035948	152.046	-1.05895	0.205234	4.06275e-10	6.19555e-09	TRUE	TRUE	Acss3
212	ENSMUSG00000036168	4.77702	-2.02118	0.447987	1.26611e-07	1.13797e-06	TRUE	TRUE	Ccdc38
213	ENSMUSG00000036185	8.98883	1.06069	0.319657	2.6477e-06	1.80829e-05	TRUE	TRUE	Sapcd1
214	ENSMUSG00000036322	9.73839	7.32288	0.693423	9.63428e-28	1.03694e-25	TRUE	TRUE	H2-Ea-ps
215	ENSMUSG00000036339	745.134	-1.26261	0.0861097	1.60793e-50	5.4879e-48	TRUE	TRUE	Tmem260
216	ENSMUSG00000036854	161.638	-1.0123	0.124844	4.80097e-19	2.49564e-17	TRUE	TRUE	Hspb6
217	ENSMUSG00000037053	0.812172	-1.17609	1.17806	0.00281333	0.00932946	TRUE	TRUE	Azgp1
218	ENSMUSG00000037578	127.586	-2.88744	0.235676	3.25452e-36	5.6312e-34	TRUE	TRUE	Pkd2l1
219	ENSMUSG00000037847	136.322	-1.38439	0.108402	1.27814e-38	2.61053e-36	TRUE	TRUE	Nmrk1
220	ENSMUSG00000037953	1.10564	-1.26193	1.01146	0.00147998	0.00527564	TRUE	TRUE	A4gnt
221	ENSMUSG00000038045	7.23837	2.26959	0.329889	1.80178e-13	4.84816e-12	TRUE	TRUE	Sult6b1
222	ENSMUSG00000038057	9.89646	1.01163	0.310202	3.40513e-06	2.26942e-05	TRUE	TRUE	Dbil5
223	ENSMUSG00000038141	612.059	-1.02023	0.112183	8.20788e-23	6.24353e-21	TRUE	TRUE	Tmem181a
224	ENSMUSG00000038167	7.33437	1.39099	0.497444	2.21285e-05	0.000122963	TRUE	TRUE	Plekhg6
225	ENSMUSG00000038199	2.56265	1.21352	0.719008	0.000545163	0.00217554	TRUE	TRUE	4931409K22Rik
226	ENSMUSG00000038204	5.61131	1.29643	0.452553	1.66226e-05	9.49093e-05	TRUE	TRUE	Asb10
227	ENSMUSG00000038216	1.76935	1.69751	1.12336	0.000557586	0.00221761	TRUE	TRUE	Pnmt
228	ENSMUSG00000038217	10.4294	1.8818	0.278142	8.27152e-13	2.03563e-11	TRUE	TRUE	Tlcd2
229	ENSMUSG00000038242	50.0367	-2.58497	0.415725	1.04526e-11	2.15697e-10	TRUE	TRUE	Aox4
230	ENSMUSG00000038274	1971.59	1.05429	0.149732	2.26481e-15	8.03653e-14	TRUE	TRUE	Fau
231	ENSMUSG00000038276	12.5061	-2.27966	0.355874	4.38021e-12	9.51577e-11	TRUE	TRUE	Asic3
232	ENSMUSG00000038352	27.9752	1.7814	0.193155	2.88879e-21	1.87331e-19	TRUE	TRUE	Arl5c
233	ENSMUSG00000038422	204.194	1.89293	0.100697	6.79527e-80	6.29509e-77	TRUE	TRUE	Hdhd3
234	ENSMUSG00000038572	2.19629	3.27696	0.718787	1.19071e-07	1.07804e-06	TRUE	TRUE	Bpifb5
235	ENSMUSG00000038580	3.34937	1.27699	0.672404	0.000295258	0.0012609	TRUE	TRUE	Sct
236	ENSMUSG00000038704	90.8295	1.18218	0.15059	1.26092e-17	5.62942e-16	TRUE	TRUE	Aspdh
237	ENSMUSG00000038843	116.166	-1.03375	0.139723	1.46404e-16	5.82451e-15	TRUE	TRUE	Gcnt1
238	ENSMUSG00000039013	22.2874	2.31074	0.233364	1.05162e-24	9.34175e-23	TRUE	TRUE	Siglecf
239	ENSMUSG00000039191	519.798	-1.00189	0.0728536	3.19189e-46	9.09828e-44	TRUE	TRUE	Rbpj
240	ENSMUSG00000039234	476.458	-1.37969	0.119228	2.6178e-32	3.51829e-30	TRUE	TRUE	Sec24d
241	ENSMUSG00000039278	6472.02	1.73093	0.240899	5.04392e-14	1.48003e-12	TRUE	TRUE	Pcsk1n
242	ENSMUSG00000039481	20.0931	1.72168	0.72773	7.41281e-05	0.00036252	TRUE	TRUE	Nrtn
243	ENSMUSG00000039981	10.2374	2.60111	0.390513	5.49544e-13	1.38394e-11	TRUE	TRUE	Zc3h12d
244	ENSMUSG00000039997	46.1079	-1.96542	0.201564	1.22311e-23	9.88354e-22	TRUE	TRUE	Ifi203
245	ENSMUSG00000040084	66.9382	-3.24892	0.444388	9.16569e-15	2.97186e-13	TRUE	TRUE	Bub1b
246	ENSMUSG00000040113	5.41021	-2.17986	0.731019	1.52614e-05	8.76778e-05	TRUE	TRUE	Mettl11b
247	ENSMUSG00000040170	163.803	1.21877	0.324088	5.49088e-07	4.31731e-06	TRUE	TRUE	Fmo2
248	ENSMUSG00000040264	24.3128	4.10201	0.91281	2.71731e-07	2.27516e-06	TRUE	TRUE	Gbp2b
249	ENSMUSG00000040340	4.83766	1.00969	0.524864	0.000362059	0.00151097	TRUE	TRUE	Tex45
250	ENSMUSG00000040441	91.324	1.80803	0.150736	4.01336e-34	6.15991e-32	TRUE	TRUE	Slc26a10
251	ENSMUSG00000040505	2.56489	-1.79823	0.996431	0.000270078	0.00116275	TRUE	TRUE	Abcg5
252	ENSMUSG00000040540	6.46392	1.79567	0.413788	2.27386e-07	1.9351e-06	TRUE	TRUE	Gm9770
253	ENSMUSG00000040629	24.9686	2.03695	0.419945	3.0813e-08	3.17417e-07	TRUE	TRUE	Mael
254	ENSMUSG00000040650	1.13799	2.90026	1.72823	0.000243578	0.0010585	TRUE	TRUE	Cyp2b23
255	ENSMUSG00000040714	59.0059	2.30922	0.220571	3.04941e-27	3.21539e-25	TRUE	TRUE	Klc3
256	ENSMUSG00000040752	53.4732	5.02093	0.403149	2.19627e-36	3.87545e-34	TRUE	TRUE	Myh6
257	ENSMUSG00000040767	340.23	1.05349	0.133064	2.61827e-18	1.27901e-16	TRUE	TRUE	Snrnp25
258	ENSMUSG00000040794	16.5374	3.42054	0.82111	6.13489e-07	4.77733e-06	TRUE	TRUE	C1qtnf4
259	ENSMUSG00000040829	11.9443	-1.39132	0.314019	6.20043e-08	5.99005e-07	TRUE	TRUE	Zmynd15
260	ENSMUSG00000040852	467.235	-1.24244	0.0949762	4.11481e-41	9.36265e-39	TRUE	TRUE	Plekhh2
261	ENSMUSG00000040899	29.2949	6.92597	0.690714	3.64769e-25	3.37919e-23	TRUE	TRUE	Ccr6
262	ENSMUSG00000040919	3.85555	-2.40686	0.856203	2.2877e-05	0.000126661	TRUE	TRUE	4930505A04Rik
263	ENSMUSG00000040966	8.02104	2.5275	0.805404	1.0157e-05	6.05246e-05	TRUE	TRUE	Slc22a2
264	ENSMUSG00000040987	77.9314	1.36575	0.160997	5.27536e-19	2.73129e-17	TRUE	TRUE	Mill2
265	ENSMUSG00000041144	306.999	-1.72802	0.233415	1.05725e-14	3.41518e-13	TRUE	TRUE	Dnah7b
266	ENSMUSG00000041231	968.625	-1.01201	0.0950917	1.42974e-29	1.733e-27	TRUE	TRUE	Ublcp1
267	ENSMUSG00000041449	6.88699	3.91524	0.515745	3.16848e-15	1.09437e-13	TRUE	TRUE	Serpina3h
268	ENSMUSG00000041596	37.8092	1.10695	0.440291	5.05354e-05	0.000256675	TRUE	TRUE	Nlrp5-ps
269	ENSMUSG00000041735	2.66822	5.80604	0.826588	1.73191e-13	4.68936e-12	TRUE	TRUE	Gm13178
270	ENSMUSG00000041737	2.28174	-2.34652	1.07032	9.48274e-05	0.000451326	TRUE	TRUE	Tmem45b
271	ENSMUSG00000041782	56.3949	-1.13576	0.22216	6.82549e-10	9.97444e-09	TRUE	TRUE	Lad1
272	ENSMUSG00000042268	2.39567	1.9615	0.863388	8.67057e-05	0.000417033	TRUE	TRUE	Slc26a9
273	ENSMUSG00000042293	52.2548	1.58376	0.165119	8.9431e-23	6.7829e-21	TRUE	TRUE	Gm5617
274	ENSMUSG00000042377	7.76439	2.29039	0.356441	3.77718e-12	8.27502e-11	TRUE	TRUE	Fam83g
275	ENSMUSG00000042385	27.7077	2.16772	0.294439	6.79173e-15	2.25571e-13	TRUE	TRUE	Gzmk
276	ENSMUSG00000042436	28.5545	1.69818	0.352912	3.11909e-08	3.20801e-07	TRUE	TRUE	Mfap4
277	ENSMUSG00000042641	36.5413	-1.67073	0.289762	3.11405e-10	4.85721e-09	TRUE	TRUE	Rgsl1
278	ENSMUSG00000042861	3.09192	-2.29514	0.595054	1.26596e-06	9.21892e-06	TRUE	TRUE	Kcna10
279	ENSMUSG00000043122	4.52688	3.93266	0.661718	2.0097e-10	3.26627e-09	TRUE	TRUE	A530016L24Rik
280	ENSMUSG00000043192	242.2	3.45971	0.214109	7.63298e-60	3.66652e-57	TRUE	TRUE	Gm1840
281	ENSMUSG00000043263	4.05892	-1.11533	0.65293	0.000577291	0.00228861	TRUE	TRUE	Ifi209
282	ENSMUSG00000043424	77.6984	4.51588	0.409469	5.21388e-29	6.03763e-27	TRUE	TRUE	Eif3j2
283	ENSMUSG00000043445	800.139	1.04476	0.158592	5.46827e-14	1.59912e-12	TRUE	TRUE	Pgp
284	ENSMUSG00000043687	23.5204	1.01391	0.285814	1.04625e-06	7.76946e-06	TRUE	TRUE	1190005I06Rik
285	ENSMUSG00000043719	118.161	1.36843	0.228659	2.42571e-11	4.69277e-10	TRUE	TRUE	Col6a6
286	ENSMUSG00000043747	10.5108	-2.94189	0.344558	2.97868e-19	1.58653e-17	TRUE	TRUE	1520401A03Rik
287	ENSMUSG00000044083	6.08716	4.07825	0.487743	8.11209e-18	3.70895e-16	TRUE	TRUE	Efcab8
288	ENSMUSG00000044229	404.461	-1.05549	0.107086	6.0708e-26	5.87577e-24	TRUE	TRUE	Nxpe4
289	ENSMUSG00000044243	17.5096	1.43695	0.287662	6.1905e-09	7.38957e-08	TRUE	TRUE	Bhlha9
290	ENSMUSG00000044320	83.4387	1.10002	0.142328	1.56446e-17	6.91321e-16	TRUE	TRUE	1700001O22Rik
291	ENSMUSG00000044338	19.458	2.31535	0.298797	2.51125e-16	9.82493e-15	TRUE	TRUE	Aplnr
292	ENSMUSG00000044339	123.552	1.17578	0.134226	5.84339e-21	3.66115e-19	TRUE	TRUE	Alkbh2
293	ENSMUSG00000044501	274.517	-1.56696	0.107119	2.64142e-49	8.56447e-47	TRUE	TRUE	Zfp758
294	ENSMUSG00000044534	12.9175	1.98971	0.33703	1.53403e-10	2.56883e-09	TRUE	TRUE	Ackr2
295	ENSMUSG00000044573	712.743	-1.34874	0.124049	4.82506e-29	5.61243e-27	TRUE	TRUE	Acp1
296	ENSMUSG00000044678	2.65321	3.78514	0.712651	5.53607e-09	6.69153e-08	TRUE	TRUE	Ly6k
297	ENSMUSG00000044783	3208.8	-1.86426	0.0905236	2.94892e-95	3.47691e-92	TRUE	TRUE	Hjurp
298	ENSMUSG00000044927	241.249	1.27995	0.206991	3.79585e-12	8.30891e-11	TRUE	TRUE	H1fx
299	ENSMUSG00000045004	5.74923	-1.9862	0.439302	1.22361e-07	1.10551e-06	TRUE	TRUE	Spata21
300	ENSMUSG00000045010	11.2766	1.18023	0.420297	1.86049e-05	0.000104957	TRUE	TRUE	Gm4779
301	ENSMUSG00000045036	57.504	-1.61288	0.297588	1.59905e-09	2.16368e-08	TRUE	TRUE	Tmem232
302	ENSMUSG00000045392	3.52065	-5.14085	0.692368	1.43599e-14	4.53694e-13	TRUE	TRUE	Olfr1033
303	ENSMUSG00000045464	103.361	-1.44782	0.120965	4.14148e-34	6.31917e-32	TRUE	TRUE	2810002D19Rik
304	ENSMUSG00000045502	3.96861	1.87824	0.478364	1.0037e-06	7.47487e-06	TRUE	TRUE	Hcar2
305	ENSMUSG00000045672	541.885	1.20796	0.183176	1.49922e-13	4.09782e-12	TRUE	TRUE	Col27a1
306	ENSMUSG00000045744	32.9318	2.47242	0.206947	1.23156e-34	1.9479e-32	TRUE	TRUE	Bricd5
307	ENSMUSG00000045868	2.16679	-4.73345	0.690716	9.44664e-13	2.30081e-11	TRUE	TRUE	Gvin1
308	ENSMUSG00000046006	0.972122	2.24472	1.18856	0.000189111	0.000843277	TRUE	TRUE	Gapt
309	ENSMUSG00000046056	151.865	-3.48566	0.177097	2.64261e-87	2.85611e-84	TRUE	TRUE	Sbsn
310	ENSMUSG00000046101	32.2135	-3.9079	0.346686	2.53948e-30	3.16691e-28	TRUE	TRUE	Mcmdc2
311	ENSMUSG00000046110	20.0584	1.16372	0.225791	6.2344e-10	9.1519e-09	TRUE	TRUE	Serinc4
312	ENSMUSG00000046152	233.632	-1.37716	0.116935	2.3418e-33	3.39352e-31	TRUE	TRUE	Fut10
313	ENSMUSG00000046229	154.497	1.81398	0.304525	1.26237e-10	2.14017e-09	TRUE	TRUE	Scand1
314	ENSMUSG00000046561	67.2855	-1.3494	0.19474	5.70745e-14	1.66343e-12	TRUE	TRUE	Arsj
315	ENSMUSG00000046721	139.2	2.90658	0.318553	1.49753e-21	1.00115e-19	TRUE	TRUE	Rpl14-ps1
316	ENSMUSG00000046748	3.09745	1.74891	0.588011	1.56269e-05	8.95989e-05	TRUE	TRUE	Tmem45a2
317	ENSMUSG00000046764	9.59427	-2.89489	0.485099	5.23245e-11	9.51784e-10	TRUE	TRUE	A530053G22Rik
318	ENSMUSG00000046774	1.44151	1.36043	1.19969	0.00170642	0.00597341	TRUE	TRUE	8030474K03Rik
319	ENSMUSG00000047502	529.985	1.64357	0.180572	9.29063e-21	5.77913e-19	TRUE	TRUE	Mroh7
320	ENSMUSG00000047515	35.4028	1.39391	0.2167	2.01058e-12	4.63576e-11	TRUE	TRUE	BC049715
321	ENSMUSG00000047641	4.67574	1.41132	0.577362	6.25629e-05	0.000311064	TRUE	TRUE	Krt87
322	ENSMUSG00000047654	2.29632	2.42263	0.887772	2.77958e-05	0.000150931	TRUE	TRUE	Tssk6
323	ENSMUSG00000047676	265.524	8.61275	0.321276	1.80335e-160	4.67771e-157	TRUE	TRUE	Rpsa-ps10
324	ENSMUSG00000047810	110.447	1.12384	0.146788	3.33288e-17	1.41956e-15	TRUE	TRUE	Ccdc88b
325	ENSMUSG00000047828	7.4073	-2.97848	0.475449	8.67438e-12	1.80727e-10	TRUE	TRUE	A730018C14Rik
326	ENSMUSG00000048001	240.813	1.01671	0.181434	2.94797e-11	5.60201e-10	TRUE	TRUE	Hes5
327	ENSMUSG00000048029	103.334	-1.04168	0.217452	2.91329e-09	3.7299e-08	TRUE	TRUE	Eno4
328	ENSMUSG00000048544	15.5525	-2.324	0.248046	1.8525e-22	1.36512e-20	TRUE	TRUE	5930422O12Rik
329	ENSMUSG00000048758	567.009	-1.11322	0.13154	4.05951e-20	2.3452e-18	TRUE	TRUE	Rpl29
330	ENSMUSG00000048856	82.8061	-1.08421	0.130777	1.40706e-19	7.73259e-18	TRUE	TRUE	Slc25a47
331	ENSMUSG00000048967	90.6554	1.13398	0.253178	1.7349e-08	1.88844e-07	TRUE	TRUE	Yjefn3
332	ENSMUSG00000048992	7.35829	5.25131	0.647541	6.47367e-17	2.66541e-15	TRUE	TRUE	Prss32
333	ENSMUSG00000049123	75.1232	3.46884	0.304374	2.98265e-31	3.88778e-29	TRUE	TRUE	Catsperg2
334	ENSMUSG00000049130	11.9268	-1.05057	0.340125	6.52957e-06	4.08024e-05	TRUE	TRUE	C5ar1
335	ENSMUSG00000049404	33.3108	1.18135	0.232864	1.05015e-09	1.48285e-08	TRUE	TRUE	Rarres1
336	ENSMUSG00000049562	100.005	1.07446	0.152874	2.71622e-15	9.4445e-14	TRUE	TRUE	Ap5b1
337	ENSMUSG00000049620	8.05903	4.52561	0.515873	2.88274e-19	1.54176e-17	TRUE	TRUE	Prss33
338	ENSMUSG00000050211	656.94	2.35789	0.18649	2.67775e-38	5.38436e-36	TRUE	TRUE	Pla2g4e
339	ENSMUSG00000050550	44.8695	5.91176	0.351246	1.28792e-64	7.59257e-62	TRUE	TRUE	Gm11868
340	ENSMUSG00000050700	7.00829	1.25178	0.366283	2.25838e-06	1.56925e-05	TRUE	TRUE	Emilin3
341	ENSMUSG00000050777	24.9084	1.11397	0.199857	4.60554e-11	8.44858e-10	TRUE	TRUE	Tmem37
342	ENSMUSG00000050994	80.1782	-1.54296	0.578964	3.44816e-05	0.000182721	TRUE	TRUE	Adgb
343	ENSMUSG00000051062	664.854	1.05424	0.159339	4.62312e-14	1.35963e-12	TRUE	TRUE	Fbll1
344	ENSMUSG00000051113	157.685	1.7279	0.0981284	2.85857e-70	2.00401e-67	TRUE	TRUE	Fam71e1
345	ENSMUSG00000051237	4.19093	3.49817	0.58445	9.4247e-11	1.6287e-09	TRUE	TRUE	9230109A22Rik
346	ENSMUSG00000051498	25.5779	1.47888	0.17048	2.42939e-19	1.31283e-17	TRUE	TRUE	Tlr6
347	ENSMUSG00000051805	2.32902	-2.34871	0.908558	3.90991e-05	0.000204433	TRUE	TRUE	A530095I07Rik
348	ENSMUSG00000051985	21.4318	1.58262	0.772241	0.000168899	0.000760735	TRUE	TRUE	Igfn1
349	ENSMUSG00000052234	15.0828	-5.05755	0.621279	5.53933e-17	2.29162e-15	TRUE	TRUE	Epx
350	ENSMUSG00000052270	35.0269	2.91305	0.268697	4.53804e-29	5.30463e-27	TRUE	TRUE	Fpr2
351	ENSMUSG00000052396	1.0424	1.76685	1.15485	0.000512324	0.00205892	TRUE	TRUE	Mogat2
352	ENSMUSG00000052407	85.5913	-1.34719	0.138873	7.65635e-24	6.28475e-22	TRUE	TRUE	Ccdc171
353	ENSMUSG00000052477	0.990227	2.432	1.24501	0.000156917	0.000712457	TRUE	TRUE	C130026I21Rik
354	ENSMUSG00000052631	39.1241	1.10898	0.161853	1.17639e-14	3.78152e-13	TRUE	TRUE	Sh2d6
355	ENSMUSG00000052912	1.71871	2.01351	0.841101	6.44435e-05	0.000319435	TRUE	TRUE	Smarca5-ps
356	ENSMUSG00000052921	1083.51	1.01719	0.0841771	9.12222e-37	1.66635e-34	TRUE	TRUE	Arhgef15
357	ENSMUSG00000053182	10.3806	-5.21741	0.657319	2.64898e-16	1.03171e-14	TRUE	TRUE	Gm609
358	ENSMUSG00000053318	9.36182	1.70801	0.317893	2.47641e-09	3.22306e-08	TRUE	TRUE	Slamf8
359	ENSMUSG00000053472	1.23561	5.02045	0.89657	1.96298e-09	2.60983e-08	TRUE	TRUE	Gm13534
360	ENSMUSG00000053541	2.04849	1.96647	0.99391	0.000169258	0.000762087	TRUE	TRUE	Gm4759
361	ENSMUSG00000053835	73.8242	1.41967	0.15016	1.52376e-22	1.12607e-20	TRUE	TRUE	H2-T24
362	ENSMUSG00000054128	1.98494	1.87372	1.11288	0.000342381	0.00143636	TRUE	TRUE	H2-T3
363	ENSMUSG00000054178	194.994	-1.12887	0.27686	1.12078e-07	1.01935e-06	TRUE	TRUE	Gm9938
364	ENSMUSG00000054418	13.0179	-1.75589	0.295186	1.29034e-10	2.18331e-09	TRUE	TRUE	2900041M22Rik
365	ENSMUSG00000054594	68.5034	-4.07372	0.303259	6.89405e-42	1.58252e-39	TRUE	TRUE	Oscar
366	ENSMUSG00000055027	199.79	-1.29832	0.175554	1.34845e-15	4.88511e-14	TRUE	TRUE	Smyd1
367	ENSMUSG00000055177	7.76833	1.42431	0.348864	2.84011e-07	2.3688e-06	TRUE	TRUE	Cstl1
368	ENSMUSG00000055413	10.0333	1.60597	0.355502	8.63693e-08	8.08201e-07	TRUE	TRUE	H2-Q5
369	ENSMUSG00000055826	3.31389	5.56005	0.878687	2.18083e-11	4.24052e-10	TRUE	TRUE	Tescl
370	ENSMUSG00000056023	9.50418	-3.02273	0.590249	6.87353e-09	8.10053e-08	TRUE	TRUE	Gm9989
371	ENSMUSG00000056032	12.953	-5.72572	0.702187	3.24841e-17	1.38815e-15	TRUE	TRUE	BC018473
372	ENSMUSG00000056133	0.787013	1.03189	1.13974	0.00416217	0.0130531	TRUE	TRUE	Unc93a2
373	ENSMUSG00000056144	35.988	-2.30056	0.192839	2.0949e-34	3.25387e-32	TRUE	TRUE	Trim34a
374	ENSMUSG00000056155	15.8521	1.32219	0.235883	1.47153e-10	2.47054e-09	TRUE	TRUE	Nanos3
375	ENSMUSG00000056300	2.81476	1.5516	0.704914	0.000117163	0.000544544	TRUE	TRUE	Zfp981
376	ENSMUSG00000056569	4.82212	1.1088	0.675664	0.000695878	0.00269973	TRUE	TRUE	Mpz
377	ENSMUSG00000056592	396.66	1.31931	0.120906	2.27514e-29	2.74487e-27	TRUE	TRUE	Zfp658
378	ENSMUSG00000056682	1.81019	1.75238	0.848342	0.000150763	0.000686316	TRUE	TRUE	4930465K10Rik
379	ENSMUSG00000057072	1.54399	3.23125	0.854085	1.97212e-06	1.38556e-05	TRUE	TRUE	Spata45
380	ENSMUSG00000057092	6.04354	1.26678	0.420307	9.8042e-06	5.87188e-05	TRUE	TRUE	Fxyd3
381	ENSMUSG00000057246	104.524	-1.99968	0.137584	4.51505e-49	1.42824e-46	TRUE	TRUE	BC051142
382	ENSMUSG00000057534	0.93576	1.22579	1.15054	0.00229746	0.00777481	TRUE	TRUE	Elobl
383	ENSMUSG00000057596	51.894	-2.96875	0.255164	6.24378e-33	8.85013e-31	TRUE	TRUE	Trim30d
384	ENSMUSG00000057710	1.67464	2.70067	1.06423	4.27379e-05	0.000221317	TRUE	TRUE	9630041A04Rik
385	ENSMUSG00000057802	27.8041	1.7038	0.190541	3.98147e-20	2.30525e-18	TRUE	TRUE	Gm10030
386	ENSMUSG00000057899	33.9342	-1.50196	0.182994	1.32878e-17	5.91203e-16	TRUE	TRUE	Adgrf2
387	ENSMUSG00000058126	165.87	6.28832	0.435778	2.07692e-48	6.26434e-46	TRUE	TRUE	Tpm3-rs7
388	ENSMUSG00000058246	85.0807	-1.98406	0.150495	7.04321e-41	1.57495e-38	TRUE	TRUE	Gm10037
389	ENSMUSG00000058402	620.962	-1.06119	0.0748856	1.18051e-48	3.64538e-46	TRUE	TRUE	Zfp420
390	ENSMUSG00000058581	9.08425	3.35848	0.356557	2.21736e-22	1.62017e-20	TRUE	TRUE	Gm5801
391	ENSMUSG00000058586	225.319	1.29632	0.11163	6.52405e-33	9.19714e-31	TRUE	TRUE	Serhl
392	ENSMUSG00000058700	1.14685	1.4066	1.02048	0.000945514	0.00355548	TRUE	TRUE	Rpl21-ps12
393	ENSMUSG00000058809	14.7709	-1.32855	0.252378	9.29471e-10	1.32835e-08	TRUE	TRUE	Hspd1-ps3
394	ENSMUSG00000058818	11.5973	1.13256	0.287984	2.15252e-07	1.84454e-06	TRUE	TRUE	Pirb
395	ENSMUSG00000058900	62.3314	-1.2085	0.151602	6.3789e-18	2.96527e-16	TRUE	TRUE	Rsl1
396	ENSMUSG00000058952	1.71802	-1.42912	1.01504	0.000865484	0.00327782	TRUE	TRUE	Cfi
397	ENSMUSG00000059040	376.899	9.00747	0.344665	7.89509e-153	1.86173e-149	TRUE	TRUE	Eno1b
398	ENSMUSG00000059244	6.09435	-1.52889	0.419124	1.7378e-06	1.23262e-05	TRUE	TRUE	Gm10062
399	ENSMUSG00000059422	2.4718	2.03374	0.744241	2.87069e-05	0.000155163	TRUE	TRUE	Gm8116
400	ENSMUSG00000059423	573.64	-1.08032	0.076273	1.55923e-48	4.75821e-46	TRUE	TRUE	Zfp933
401	ENSMUSG00000059481	9.86814	1.75531	0.266903	3.01032e-12	6.75474e-11	TRUE	TRUE	Plg
402	ENSMUSG00000059565	5.66288	6.98157	0.826638	8.68657e-19	4.41806e-17	TRUE	TRUE	Gm5292
403	ENSMUSG00000059741	4.27179	1.2157	0.554652	0.000134143	0.000617631	TRUE	TRUE	Myl3
404	ENSMUSG00000059994	5.55264	-4.48778	0.631959	1.65014e-13	4.48958e-12	TRUE	TRUE	Fcrl1
405	ENSMUSG00000060030	1.6628	1.03373	1.03791	0.00347435	0.0111882	TRUE	TRUE	Olfr317
406	ENSMUSG00000060183	2.23581	1.75472	1.10228	0.000448551	0.00182767	TRUE	TRUE	Cxcl11
407	ENSMUSG00000060204	6.41532	-2.32034	0.498881	6.31175e-08	6.08627e-07	TRUE	TRUE	Gm5868
408	ENSMUSG00000060224	119.252	1.42428	0.165092	2.55733e-19	1.3791e-17	TRUE	TRUE	Pyroxd2
409	ENSMUSG00000060441	9.29424	-3.5669	0.524735	5.85008e-13	1.46898e-11	TRUE	TRUE	Trim5
410	ENSMUSG00000060461	3.04029	-4.07881	0.676112	1.35027e-10	2.27878e-09	TRUE	TRUE	Dppa5a
411	ENSMUSG00000060621	48.0849	1.29286	0.198804	5.74598e-13	1.44423e-11	TRUE	TRUE	Nkpd1
412	ENSMUSG00000061062	35.1213	3.28083	0.238157	1.70306e-44	4.50772e-42	TRUE	TRUE	Gm10093
413	ENSMUSG00000061462	96.9787	1.59053	0.217269	1.57139e-14	4.95266e-13	TRUE	TRUE	Obscn
414	ENSMUSG00000061684	1.7702	-1.0011	0.911705	0.0029831	0.00982336	TRUE	TRUE	Rpl21-ps8
415	ENSMUSG00000061728	9.18071	-1.564	0.480035	6.30566e-06	3.95079e-05	TRUE	TRUE	Btnl7-ps
416	ENSMUSG00000061815	41.9663	3.64185	0.307263	2.0602e-33	3.01919e-31	TRUE	TRUE	Rufy4
417	ENSMUSG00000061897	13.8106	3.33261	0.400151	3.53496e-18	1.68865e-16	TRUE	TRUE	Gm14292
418	ENSMUSG00000062082	1.68591	1.58174	0.862083	0.000283678	0.00121545	TRUE	TRUE	Cd200r4
419	ENSMUSG00000062132	12.7592	1.08576	0.523048	0.000208125	0.000918396	TRUE	TRUE	Arhgap33os
420	ENSMUSG00000062310	6.86398	1.52572	0.460553	5.11153e-06	3.28758e-05	TRUE	TRUE	Glrp1
421	ENSMUSG00000062822	1034.19	-1.62406	0.0584584	1.19835e-170	4.44055e-167	TRUE	TRUE	4833420G17Rik
422	ENSMUSG00000062939	5.77728	1.39917	0.462657	1.09648e-05	6.47725e-05	TRUE	TRUE	Stat4
423	ENSMUSG00000063245	5.85216	2.07393	0.358805	2.78829e-10	4.41009e-09	TRUE	TRUE	Zfp993
424	ENSMUSG00000063253	2209.94	-1.33281	0.0869028	1.63193e-54	7.05509e-52	TRUE	TRUE	Scoc
425	ENSMUSG00000063696	74.2681	7.72536	0.787906	1.50376e-24	1.29588e-22	TRUE	TRUE	Gm8730
426	ENSMUSG00000063935	19.5105	-2.06759	0.291655	6.30009e-14	1.82386e-12	TRUE	TRUE	Zar1
427	ENSMUSG00000064023	35.2128	1.06977	0.201192	1.71986e-10	2.83788e-09	TRUE	TRUE	Klk8
428	ENSMUSG00000064063	1.68781	1.4518	0.826942	0.000374075	0.00155524	TRUE	TRUE	BC048507
429	ENSMUSG00000064147	8.33926	1.48487	0.373163	4.96275e-07	3.94028e-06	TRUE	TRUE	Rab44
430	ENSMUSG00000064193	70.782	5.30734	0.355509	3.0406e-51	1.11085e-48	TRUE	TRUE	Gm4735
431	ENSMUSG00000064307	105.89	1.09081	0.140197	9.72449e-18	4.39449e-16	TRUE	TRUE	Lrrc51
432	ENSMUSG00000064330	7.12343	-1.19352	0.504519	7.96552e-05	0.000386635	TRUE	TRUE	Pde6h
433	ENSMUSG00000064338	0.806669	3.49682	1.14894	1.47162e-05	8.49032e-05	TRUE	TRUE	mt-Tv
434	ENSMUSG00000064360	5.84733	-6.0361	0.827332	2.016e-14	6.24768e-13	TRUE	TRUE	mt-Nd3
435	ENSMUSG00000064367	119424	-1.00782	0.220943	9.42373e-09	1.08304e-07	TRUE	TRUE	mt-Nd5
436	ENSMUSG00000064925	2.41684	1.3692	0.61021	0.000110133	0.000515378	TRUE	TRUE	Snora62
437	ENSMUSG00000064945	12.1708	1.85952	0.522661	3.13615e-06	2.11076e-05	TRUE	TRUE	Rny3
438	ENSMUSG00000065374	0.909597	2.05737	1.73895	0.000919322	0.00346805	TRUE	TRUE	Gm22738
439	ENSMUSG00000065485	7.10613	1.92367	0.502715	1.40356e-06	1.01441e-05	TRUE	TRUE	Mir219a-2
440	ENSMUSG00000065701	36.2404	1.54483	0.540614	2.01533e-05	0.000112906	TRUE	TRUE	Rny1
441	ENSMUSG00000065987	4.85756	3.00025	0.52699	2.92215e-10	4.58823e-09	TRUE	TRUE	Cd209b
442	ENSMUSG00000066058	18.4163	-3.72066	0.447281	7.6521e-18	3.50685e-16	TRUE	TRUE	Cldn19
443	ENSMUSG00000066180	1.60536	2.11234	0.97704	0.000106862	0.000502124	TRUE	TRUE	Gm10155
444	ENSMUSG00000066258	55.3917	-8.73421	0.602444	7.63779e-50	2.57294e-47	TRUE	TRUE	Trim12a
445	ENSMUSG00000066361	4.14717	1.58286	0.4617	3.81092e-06	2.51083e-05	TRUE	TRUE	Serpina3c
446	ENSMUSG00000066362	8.94992	10.7131	2.28816	8.68712e-10	1.24701e-08	TRUE	TRUE	Rps13-ps1
447	ENSMUSG00000066553	237.436	5.82853	0.306287	9.31018e-82	8.94432e-79	TRUE	TRUE	Gm6969
448	ENSMUSG00000066797	6.31902	-1.14529	0.5706	0.000241686	0.00105133	TRUE	TRUE	Zfp648
449	ENSMUSG00000066800	325.041	-1.6541	0.118088	2.00411e-45	5.41507e-43	TRUE	TRUE	Rnasel
450	ENSMUSG00000066964	5.32552	1.00638	0.437547	0.000112658	0.000526057	TRUE	TRUE	Tmem211
451	ENSMUSG00000067189	94.0675	5.19863	0.457002	8.14992e-31	1.03122e-28	TRUE	TRUE	Gm7335
452	ENSMUSG00000067203	25.1649	-2.83547	0.34773	6.88191e-18	3.17633e-16	TRUE	TRUE	H2-K2
453	ENSMUSG00000067206	2.64673	2.62031	0.7632	4.61821e-06	2.9933e-05	TRUE	TRUE	Lrrc66
454	ENSMUSG00000067235	23.1674	1.90446	0.287724	2.11714e-12	4.86417e-11	TRUE	TRUE	H2-Q10
455	ENSMUSG00000067547	23.9215	2.04556	0.219692	6.69069e-22	4.62799e-20	TRUE	TRUE	Gm7666
456	ENSMUSG00000067771	0.586359	-1.65268	1.30264	0.000989282	0.00369648	TRUE	TRUE	Gm14685
457	ENSMUSG00000067869	20.556	2.36784	0.261894	3.63376e-21	2.31587e-19	TRUE	TRUE	Tcea1-ps1
458	ENSMUSG00000068299	316.453	-2.96435	0.116312	6.47167e-145	1.39891e-141	TRUE	TRUE	Nat8f4
459	ENSMUSG00000068758	65.6164	2.07805	0.200284	1.54259e-26	1.57533e-24	TRUE	TRUE	Il3ra
460	ENSMUSG00000068877	6.87491	4.29267	0.544883	4.686e-16	1.80342e-14	TRUE	TRUE	Selenbp2
461	ENSMUSG00000069041	16.367	3.99814	0.473428	3.74087e-18	1.77719e-16	TRUE	TRUE	Slc25a31
462	ENSMUSG00000069117	485.165	10.0421	0.719492	8.47864e-47	2.44364e-44	TRUE	TRUE	Gm10260
463	ENSMUSG00000069588	13.0087	2.09482	0.261089	4.67512e-17	1.95593e-15	TRUE	TRUE	Gm11733
464	ENSMUSG00000069755	182.5	-8.12121	0.522641	1.92366e-56	8.45725e-54	TRUE	TRUE	Zfp125
465	ENSMUSG00000069792	7.91972	1.46635	0.345176	1.69854e-07	1.48389e-06	TRUE	TRUE	Wfdc17
466	ENSMUSG00000069793	27.5389	1.28633	0.190277	1.01141e-13	2.82097e-12	TRUE	TRUE	Slfn9
467	ENSMUSG00000069874	118.65	-1.31064	0.184342	1.167e-14	3.76035e-13	TRUE	TRUE	Irgm2
468	ENSMUSG00000069917	11.056	-3.06407	1.08398	2.27738e-05	0.000126158	TRUE	TRUE	Hba-a2
469	ENSMUSG00000069919	42.5491	1.93025	0.917772	0.00012911	0.000596115	TRUE	TRUE	Hba-a1
470	ENSMUSG00000070000	2092.66	1.04715	0.0913638	1.71712e-33	2.5307e-31	TRUE	TRUE	Fcho1
471	ENSMUSG00000070003	1680.23	1.0848	0.127452	2.12498e-20	1.27297e-18	TRUE	TRUE	Ssbp4
472	ENSMUSG00000070291	7.32746	1.17861	0.375631	5.73068e-06	3.63265e-05	TRUE	TRUE	Ddx43
473	ENSMUSG00000070332	2.41157	1.0892	0.724315	0.00101733	0.00379254	TRUE	TRUE	Trim80
474	ENSMUSG00000070390	19.594	-1.98956	0.272073	1.48052e-14	4.67192e-13	TRUE	TRUE	Nlrp1b
475	ENSMUSG00000070504	1.67572	1.19838	1.06751	0.00210448	0.00719305	TRUE	TRUE	Fcrl6
476	ENSMUSG00000070564	13.4394	2.64181	0.903331	1.74379e-05	9.90196e-05	TRUE	TRUE	Ntn5
477	ENSMUSG00000070605	21.0096	2.99894	0.28436	1.26502e-27	1.35593e-25	TRUE	TRUE	Zfp992
478	ENSMUSG00000070729	18.7697	-1.19427	0.221208	1.94598e-10	3.16866e-09	TRUE	TRUE	Gm12966
479	ENSMUSG00000070858	232.869	1.66862	0.262726	1.11047e-11	2.27703e-10	TRUE	TRUE	Gm1673
480	ENSMUSG00000070891	13.0512	-2.11451	0.271444	2.88722e-16	1.12113e-14	TRUE	TRUE	Gm12689
481	ENSMUSG00000070980	0.740175	1.08087	1.11231	0.00338945	0.0109543	TRUE	TRUE	Actl7b
482	ENSMUSG00000071068	10.6539	-2.58093	0.49179	3.12571e-09	3.96857e-08	TRUE	TRUE	Treml2
483	ENSMUSG00000071177	1.18168	1.06052	0.926114	0.00244397	0.00820849	TRUE	TRUE	Serpina1d
484	ENSMUSG00000071178	19.0987	8.84292	0.725081	1.81346e-36	3.24409e-34	TRUE	TRUE	Serpina1b
485	ENSMUSG00000071230	3.28488	1.49624	0.858868	0.000374298	0.00155592	TRUE	TRUE	Npw
486	ENSMUSG00000071470	17.7422	7.37079	0.61899	2.21102e-34	3.41379e-32	TRUE	TRUE	Ccnb1ip1
487	ENSMUSG00000071750	7.59086	-1.14203	0.440807	3.87366e-05	0.000202742	TRUE	TRUE	Gm7713
488	ENSMUSG00000071984	564.02	1.12298	0.200506	4.10932e-11	7.63004e-10	TRUE	TRUE	Fndc1
489	ENSMUSG00000072115	24.1749	-1.90328	0.206807	2.70114e-21	1.75601e-19	TRUE	TRUE	Ang
490	ENSMUSG00000072324	9.9952	7.01677	1.2874	1.07842e-09	1.51451e-08	TRUE	TRUE	Gm8420
491	ENSMUSG00000072492	17.5247	1.23306	0.260503	7.62234e-09	8.90612e-08	TRUE	TRUE	Gm10364
492	ENSMUSG00000072494	205.301	-1.23421	0.0864192	2.63103e-48	7.84439e-46	TRUE	TRUE	Ppp1r3e
493	ENSMUSG00000072572	220.569	-2.12151	0.114207	2.04954e-78	1.83321e-75	TRUE	TRUE	Slc39a2
494	ENSMUSG00000072620	24.6041	-1.47423	0.273591	1.10812e-09	1.55454e-08	TRUE	TRUE	Slfn2
495	ENSMUSG00000072621	4.34015	2.14171	0.397695	2.1893e-09	2.88265e-08	TRUE	TRUE	Slfn10-ps
496	ENSMUSG00000072849	1.39576	4.30207	0.891103	7.66097e-08	7.25513e-07	TRUE	TRUE	Serpina1e
497	ENSMUSG00000072955	7.13369	-2.26547	0.408702	8.12032e-10	1.17149e-08	TRUE	TRUE	Tmsb15l
498	ENSMUSG00000072982	1.02881	-1.93164	1.10482	0.000288245	0.00123318	TRUE	TRUE	9230009I02Rik
499	ENSMUSG00000073063	3.85164	3.16802	0.533581	8.17931e-11	1.42391e-09	TRUE	TRUE	Hbq1b
500	ENSMUSG00000073079	49.8301	-2.26865	0.379944	6.83431e-11	1.20842e-09	TRUE	TRUE	Srp54a
501	ENSMUSG00000073164	11.8033	-4.204	0.564407	1.18769e-14	3.80809e-13	TRUE	TRUE	2410018L13Rik
502	ENSMUSG00000073179	12.721	-6.0356	0.622259	2.26041e-23	1.76671e-21	TRUE	TRUE	Gm10478
503	ENSMUSG00000073197	6.41299	-3.41429	0.727795	7.52212e-08	7.13927e-07	TRUE	TRUE	5730507C01Rik
504	ENSMUSG00000073402	11.1389	5.76632	0.599735	6.50788e-23	4.99431e-21	TRUE	TRUE	Gm8909
505	ENSMUSG00000073403	24.8854	7.42501	0.651202	7.89135e-32	1.04436e-29	TRUE	TRUE	Gm10499
506	ENSMUSG00000073405	19.7842	-1.95541	0.326242	9.47187e-11	1.63576e-09	TRUE	TRUE	H2-T-ps
507	ENSMUSG00000073406	53.0024	-3.8669	0.405802	1.89107e-22	1.38959e-20	TRUE	TRUE	H2-Bl
508	ENSMUSG00000073407	11.1981	2.65925	0.478106	5.44825e-10	8.12196e-09	TRUE	TRUE	Gm6034
509	ENSMUSG00000073412	35.9815	1.30634	0.217243	1.29864e-11	2.62598e-10	TRUE	TRUE	Lst1
510	ENSMUSG00000073437	132.882	1.42318	0.115302	3.74229e-36	6.42857e-34	TRUE	TRUE	D330041H03Rik
511	ENSMUSG00000073489	7.02289	-1.20867	0.543944	0.000122957	0.000569738	TRUE	TRUE	Ifi204
512	ENSMUSG00000073532	14.5703	1.14336	0.306673	5.29644e-07	4.17582e-06	TRUE	TRUE	Gm7276
513	ENSMUSG00000073607	14.1056	-4.91186	0.649032	5.33237e-15	1.79632e-13	TRUE	TRUE	Gm10548
514	ENSMUSG00000073609	211.926	-1.13225	0.0790261	2.84422e-49	9.10817e-47	TRUE	TRUE	D2hgdh
515	ENSMUSG00000073643	1770.57	1.56015	0.0539162	6.89757e-185	3.57832e-181	TRUE	TRUE	Wdfy1
516	ENSMUSG00000073647	106.362	1.31726	0.152755	9.92511e-20	5.51279e-18	TRUE	TRUE	Gm10557
517	ENSMUSG00000073728	11.3067	2.71802	0.265121	1.99249e-26	2.01102e-24	TRUE	TRUE	Tmem51os1
518	ENSMUSG00000073733	44.6382	-1.58016	0.142183	1.30002e-29	1.58316e-27	TRUE	TRUE	Rsg1
519	ENSMUSG00000073737	5.88844	-2.14557	0.411163	5.10488e-09	6.21086e-08	TRUE	TRUE	Gm10566
520	ENSMUSG00000073877	8.70583	-4.32624	0.673664	1.46742e-11	2.937e-10	TRUE	TRUE	Gm13306
521	ENSMUSG00000073902	3.68547	-2.88109	0.700318	5.50507e-07	4.32715e-06	TRUE	TRUE	Gm1966
522	ENSMUSG00000073929	11.436	-6.06621	0.635392	9.63898e-23	7.28938e-21	TRUE	TRUE	Trim30e-ps1
523	ENSMUSG00000073998	0.815508	3.14331	1.25032	4.48327e-05	0.000230704	TRUE	TRUE	Olfr520
524	ENSMUSG00000074001	42.1765	1.01925	0.243958	6.16919e-08	5.96877e-07	TRUE	TRUE	Klhl40
525	ENSMUSG00000074003	2.80689	1.22873	0.562956	0.000137055	0.000629328	TRUE	TRUE	Gucy2d
526	ENSMUSG00000074064	943.773	2.14689	0.0796968	2.90992e-161	8.3867e-158	TRUE	TRUE	Mlycd
527	ENSMUSG00000074252	88.9357	-6.54927	0.515975	3.07588e-38	6.09047e-36	TRUE	TRUE	Gm10654
528	ENSMUSG00000074269	20.6493	1.83695	0.263066	1.98696e-13	5.28614e-12	TRUE	TRUE	Rec114
529	ENSMUSG00000074280	265.56	8.18715	0.477207	5.41886e-68	3.6041e-65	TRUE	TRUE	Gm6166
530	ENSMUSG00000074361	9.60125	-2.91941	0.426413	1.6512e-13	4.48958e-12	TRUE	TRUE	C5ar2
531	ENSMUSG00000074384	105.294	1.2846	0.128782	2.5694e-25	2.40605e-23	TRUE	TRUE	AI429214
532	ENSMUSG00000074479	48.4413	6.55639	0.555346	1.7038e-33	2.52543e-31	TRUE	TRUE	Gm10704
533	ENSMUSG00000074553	1.95877	-3.32284	0.74364	1.80075e-07	1.56586e-06	TRUE	TRUE	Eif1-ps1
534	ENSMUSG00000074635	21.8264	-1.90143	0.254976	6.04149e-15	2.0273e-13	TRUE	TRUE	3110070M22Rik
535	ENSMUSG00000074652	249.561	1.01909	0.153281	3.41145e-14	1.01947e-12	TRUE	TRUE	Myh7b
536	ENSMUSG00000074715	89.0477	-3.6127	0.433848	5.98922e-18	2.79414e-16	TRUE	TRUE	Ccl28
537	ENSMUSG00000074758	80.8749	1.6858	0.14303	5.93248e-33	8.45509e-31	TRUE	TRUE	Gm5535
538	ENSMUSG00000074829	27.2645	-1.157	0.18431	7.90616e-13	1.94941e-11	TRUE	TRUE	2010315B03Rik
539	ENSMUSG00000075227	316.948	1.08091	0.162256	3.77529e-14	1.12173e-12	TRUE	TRUE	Znhit2
540	ENSMUSG00000075276	0.966731	1.5477	1.0962	0.000776028	0.00297948	TRUE	TRUE	Gm13653
541	ENSMUSG00000075391	165.262	4.42717	0.178284	8.82446e-137	1.76075e-133	TRUE	TRUE	Gm13443
542	ENSMUSG00000075510	1.97544	1.27958	0.82701	0.000722897	0.00279494	TRUE	TRUE	Fam187a
543	ENSMUSG00000075514	207.318	1.35049	0.114883	2.32146e-33	3.38294e-31	TRUE	TRUE	Gm13375
544	ENSMUSG00000076436	1.34252	1.03151	0.966831	0.00301983	0.00993045	TRUE	TRUE	Oxct2a
545	ENSMUSG00000076612	2.87707	-3.65396	0.773451	7.97852e-08	7.51743e-07	TRUE	TRUE	Ighg2c
546	ENSMUSG00000076758	1.12289	3.02585	1.24765	5.40855e-05	0.000272943	TRUE	TRUE	Trav1
547	ENSMUSG00000077681	3.50618	6.26635	0.765025	1.49641e-17	6.6351e-16	TRUE	TRUE	Gm22496
548	ENSMUSG00000078160	38.8937	-4.1311	0.330067	1.09706e-36	1.98997e-34	TRUE	TRUE	Gm16503
549	ENSMUSG00000078249	150.773	6.65464	0.449747	6.70427e-51	2.39484e-48	TRUE	TRUE	Hmga1b
550	ENSMUSG00000078480	35.8672	3.9576	0.204453	3.20901e-84	3.20149e-81	TRUE	TRUE	Mrpl48-ps
551	ENSMUSG00000078486	24.7172	-1.71141	0.260756	3.18158e-12	7.09605e-11	TRUE	TRUE	Perm1
552	ENSMUSG00000078495	50.9785	-5.25417	0.409213	1.42379e-38	2.88528e-36	TRUE	TRUE	Zfp984
553	ENSMUSG00000078496	32.3114	-2.62626	0.209253	6.38335e-38	1.24494e-35	TRUE	TRUE	Zfp982
554	ENSMUSG00000078502	2.35373	2.36237	0.725542	7.42881e-06	4.5869e-05	TRUE	TRUE	Gm13212
555	ENSMUSG00000078503	17.1604	2.39986	0.685065	3.73256e-06	2.46484e-05	TRUE	TRUE	Zfp990
556	ENSMUSG00000078521	5.93698	-1.13524	0.418916	2.58227e-05	0.000141431	TRUE	TRUE	Aunip
557	ENSMUSG00000078552	78.5283	-2.16147	0.19085	3.65393e-31	4.71538e-29	TRUE	TRUE	Dcdc2b
558	ENSMUSG00000078592	3.65797	-1.09421	0.648879	0.000628994	0.00247242	TRUE	TRUE	Gm4609
559	ENSMUSG00000078636	1.76579	-1.284	0.952755	0.00115096	0.00422811	TRUE	TRUE	Gm7336
560	ENSMUSG00000078648	8.21381	1.34703	0.37456	1.43082e-06	1.03066e-05	TRUE	TRUE	Gm17546
561	ENSMUSG00000078721	3.76212	-3.94163	0.678575	4.38601e-10	6.63762e-09	TRUE	TRUE	Fam205a1
562	ENSMUSG00000078866	208.33	-7.41761	0.441906	6.25722e-65	3.86443e-62	TRUE	TRUE	Zfp970
563	ENSMUSG00000078867	37.9723	-5.48642	0.490896	6.42001e-30	7.89235e-28	TRUE	TRUE	Gm14418
564	ENSMUSG00000079012	16.4923	7.62254	1.039	3.16157e-15	1.09344e-13	TRUE	TRUE	Serpina3m
565	ENSMUSG00000079014	5.88044	1.49555	0.488479	1.07222e-05	6.35277e-05	TRUE	TRUE	Serpina3i
566	ENSMUSG00000079015	1.24709	2.59898	1.82673	0.000440909	0.00180021	TRUE	TRUE	Serpina1c
567	ENSMUSG00000079049	7.00458	1.0752	0.561824	0.000340897	0.00143129	TRUE	TRUE	Serpinb1c
568	ENSMUSG00000079103	14.4873	-3.29981	0.362134	3.42592e-21	2.19419e-19	TRUE	TRUE	Tgm7
569	ENSMUSG00000079137	1.23077	-1.63543	1.02871	0.000485303	0.00196262	TRUE	TRUE	Rpl27-ps1
570	ENSMUSG00000079139	143.914	2.5838	0.225823	4.33614e-32	5.79768e-30	TRUE	TRUE	Gm4204
571	ENSMUSG00000079223	5.15044	5.24927	0.706163	1.2785e-14	4.07802e-13	TRUE	TRUE	Gm8778
572	ENSMUSG00000079414	25.5147	1.1147	0.164856	2.29695e-14	7.04263e-13	TRUE	TRUE	Gm11110
573	ENSMUSG00000079491	64.4239	1.6725	0.200324	6.53858e-18	3.03406e-16	TRUE	TRUE	H2-T10
574	ENSMUSG00000079492	2.08978	5.04467	0.75899	3.56441e-12	7.85692e-11	TRUE	TRUE	Gm11127
575	ENSMUSG00000079494	31.2734	-3.14115	0.270267	1.0345e-32	1.44269e-30	TRUE	TRUE	Nat8f5
576	ENSMUSG00000079501	3.3958	-1.1931	0.797268	0.000902007	0.00340669	TRUE	TRUE	Gm5138
577	ENSMUSG00000079547	20.645	-1.37425	0.272999	3.77524e-09	4.73072e-08	TRUE	TRUE	H2-DMb1
578	ENSMUSG00000079575	19.4395	3.18147	0.273534	1.02679e-32	1.43967e-30	TRUE	TRUE	Rbpj-ps3
579	ENSMUSG00000079685	12.8536	1.99959	0.268533	5.36598e-15	1.80529e-13	TRUE	TRUE	Ulbp1
580	ENSMUSG00000079845	8.64061	-1.18316	0.6531	0.000404965	0.00167081	TRUE	TRUE	Xlr4a
581	ENSMUSG00000079941	61.5885	5.21433	0.424132	1.4391e-35	2.4398e-33	TRUE	TRUE	Gm11273
582	ENSMUSG00000080242	803.103	7.46686	0.362004	3.0609e-96	3.7808e-93	TRUE	TRUE	Atp6v0c-ps2
583	ENSMUSG00000080768	4.7056	-1.19463	0.856032	0.00114623	0.00421252	TRUE	TRUE	Gm12219
584	ENSMUSG00000080775	15.1841	-1.1527	0.275139	7.16848e-08	6.83364e-07	TRUE	TRUE	Gm6368
585	ENSMUSG00000080811	61.4983	9.29348	0.686802	4.29507e-44	1.10307e-41	TRUE	TRUE	Gm14513
586	ENSMUSG00000080832	2.1537	-1.19236	0.81538	0.000980689	0.00367072	TRUE	TRUE	M6pr-ps
587	ENSMUSG00000080880	1.63531	2.20856	0.750046	1.67199e-05	9.54227e-05	TRUE	TRUE	Gm14278
588	ENSMUSG00000080893	273.403	6.50581	0.199026	1.18757e-235	1.02681e-231	TRUE	TRUE	Gm15920
589	ENSMUSG00000081043	2.7713	-1.09923	0.923878	0.00208905	0.00714878	TRUE	TRUE	Gm11512
590	ENSMUSG00000081096	6.99881	-1.73727	0.435132	7.32896e-07	5.59794e-06	TRUE	TRUE	Gm12691
591	ENSMUSG00000081098	1.66801	3.55716	2.05362	0.000170194	0.00076577	TRUE	TRUE	Gm12220
592	ENSMUSG00000081123	8.1767	3.28324	0.352024	4.52269e-22	3.2318e-20	TRUE	TRUE	NA
593	ENSMUSG00000081128	16.1326	5.24648	0.62819	8.72865e-18	3.96519e-16	TRUE	TRUE	Gm13328
594	ENSMUSG00000081219	44.6576	1.21453	0.170692	4.4108e-15	1.4995e-13	TRUE	TRUE	Bambi-ps1
595	ENSMUSG00000081226	7.42638	6.5468	0.778521	1.83345e-18	9.0933e-17	TRUE	TRUE	Gm8802
596	ENSMUSG00000081281	3.84946	-1.31303	0.564673	8.8288e-05	0.000423936	TRUE	TRUE	Gm6274
597	ENSMUSG00000081303	5.22791	-3.87026	0.697586	1.73186e-09	2.32039e-08	TRUE	TRUE	Gm16011
598	ENSMUSG00000081355	6.00192	4.0499	0.456373	9.55395e-20	5.31802e-18	TRUE	TRUE	Gm15264
599	ENSMUSG00000081434	3.73688	5.25212	0.743517	1.87756e-13	5.01843e-12	TRUE	TRUE	Gm14165
600	ENSMUSG00000081470	4.19024	3.55205	0.469832	2.39969e-15	8.43775e-14	TRUE	TRUE	Gm14131
601	ENSMUSG00000081519	1.08233	-1.00644	0.907595	0.00288917	0.00954433	TRUE	TRUE	Gm13331
602	ENSMUSG00000081553	1.78536	2.01759	0.824516	5.68772e-05	0.000285752	TRUE	TRUE	Ccdc50-ps
603	ENSMUSG00000081613	2.09952	2.44424	0.916449	3.20904e-05	0.00017145	TRUE	TRUE	Gm12109
604	ENSMUSG00000081640	0.607357	2.1497	1.72807	0.000774308	0.00297508	TRUE	TRUE	Rplp0-ps1
605	ENSMUSG00000081666	2.50418	4.13058	0.835369	4.21988e-08	4.20836e-07	TRUE	TRUE	Gm11677
606	ENSMUSG00000081732	1.09116	-1.43136	1.08101	0.00104491	0.00388419	TRUE	TRUE	Gm15495
607	ENSMUSG00000081788	44.9762	3.61666	0.318382	6.12071e-31	7.82094e-29	TRUE	TRUE	Gm5898
608	ENSMUSG00000081892	4.76393	-1.66471	0.430648	1.03261e-06	7.67476e-06	TRUE	TRUE	Gm8864
609	ENSMUSG00000081999	6.87843	-1.92608	0.403515	4.38569e-08	4.36031e-07	TRUE	TRUE	Gm13461
610	ENSMUSG00000082016	3.12051	-1.66499	0.690956	6.72977e-05	0.000331996	TRUE	TRUE	Pgam1-ps2
611	ENSMUSG00000082036	1.10545	1.81696	1.17381	0.000478332	0.00193745	TRUE	TRUE	Gm13724
612	ENSMUSG00000082049	2.41622	2.45808	1.01815	5.70423e-05	0.000286471	TRUE	TRUE	Gm12105
613	ENSMUSG00000082078	0.90321	-1.35892	1.03434	0.00114718	0.00421544	TRUE	TRUE	Gm12098
614	ENSMUSG00000082100	88.5808	3.56953	0.3466	5.65322e-26	5.49209e-24	TRUE	TRUE	Glns-ps1
615	ENSMUSG00000082145	22.8099	5.52269	0.545253	4.74685e-25	4.35083e-23	TRUE	TRUE	Gm12312
616	ENSMUSG00000082190	0.656156	1.05209	1.15946	0.00401781	0.012657	TRUE	TRUE	Gm13641
617	ENSMUSG00000082192	54.9147	6.88988	0.533556	1.28257e-39	2.72694e-37	TRUE	TRUE	Gm14719
618	ENSMUSG00000082277	0.957643	1.03746	1.55992	0.00604075	0.0180832	TRUE	TRUE	Gm15807
619	ENSMUSG00000082286	437.925	1.00415	0.14693	9.12423e-15	2.96955e-13	TRUE	TRUE	Pisd-ps1
620	ENSMUSG00000082319	203.521	4.83685	0.290325	4.81519e-63	2.60211e-60	TRUE	TRUE	Gm8822
621	ENSMUSG00000082431	135.72	5.26688	0.342962	4.65587e-54	1.97981e-51	TRUE	TRUE	Tdpx-ps1
622	ENSMUSG00000082454	53.7247	-1.1572	0.137715	1.0435e-19	5.77128e-18	TRUE	TRUE	Gm12183
623	ENSMUSG00000082484	3.00974	-1.0658	0.704572	0.00102988	0.00383493	TRUE	TRUE	Gm16177
624	ENSMUSG00000082491	11.0475	1.49641	0.332602	6.8433e-08	6.54529e-07	TRUE	TRUE	Gm5909
625	ENSMUSG00000082745	1.12033	1.25881	1.80553	0.00408616	0.0128521	TRUE	TRUE	Gm15181
626	ENSMUSG00000082815	24.2963	5.81812	0.52039	4.71195e-30	5.82016e-28	TRUE	TRUE	Gm5678
627	ENSMUSG00000082816	16.6554	-1.46836	0.342915	1.49606e-07	1.32129e-06	TRUE	TRUE	Gm11953
628	ENSMUSG00000082908	60.3629	5.50497	0.370416	7.19929e-51	2.52355e-48	TRUE	TRUE	Gm13736
629	ENSMUSG00000082934	0.747467	1.83665	1.3834	0.000772035	0.00296723	TRUE	TRUE	Gm13887
630	ENSMUSG00000082935	11.6973	1.45309	0.241118	3.27839e-11	6.18459e-10	TRUE	TRUE	Gm7658
631	ENSMUSG00000082978	12.2752	-5.79009	0.606523	1.23531e-22	9.22387e-21	TRUE	TRUE	Rpsa-ps11
632	ENSMUSG00000083064	13.3141	1.66968	0.238879	1.85425e-13	4.96361e-12	TRUE	TRUE	Gm7785
633	ENSMUSG00000083083	3.16555	-1.74895	0.542571	7.88809e-06	4.8371e-05	TRUE	TRUE	Gm15382
634	ENSMUSG00000083111	6.65147	-1.48485	0.999956	0.000690905	0.00268365	TRUE	TRUE	Gm14421
635	ENSMUSG00000083193	6.20048	1.78211	0.396503	1.25186e-07	1.12672e-06	TRUE	TRUE	4930595D18Rik
636	ENSMUSG00000083218	12.1616	1.87797	0.307724	5.34729e-11	9.6935e-10	TRUE	TRUE	Gm16425
637	ENSMUSG00000083240	13.4567	6.16181	0.601907	9.07577e-26	8.68696e-24	TRUE	TRUE	Gm13453
638	ENSMUSG00000083280	2.42729	-1.42203	0.766739	0.000299267	0.00127634	TRUE	TRUE	Gm11838
639	ENSMUSG00000083353	4.56766	-3.22085	0.587579	1.20773e-09	1.68426e-08	TRUE	TRUE	Gm12540
640	ENSMUSG00000083375	2.25263	1.45745	0.695044	0.000158429	0.000718906	TRUE	TRUE	Gm15057
641	ENSMUSG00000083623	26.3292	6.19549	0.522537	1.32294e-33	1.97218e-31	TRUE	TRUE	Gm7224
642	ENSMUSG00000083773	1889.19	8.60947	0.531676	3.82522e-61	1.94554e-58	TRUE	TRUE	Gm13394
643	ENSMUSG00000083816	12.9274	-1.46718	0.298123	9.93414e-09	1.13666e-07	TRUE	TRUE	Gm13033
644	ENSMUSG00000083819	7.37361	2.66304	0.392784	2.36567e-13	6.21085e-12	TRUE	TRUE	Gm11977
645	ENSMUSG00000083856	30.9014	2.413	0.159887	3.51625e-53	1.4032e-50	TRUE	TRUE	Gm13886
646	ENSMUSG00000083879	26.9922	4.16335	0.321831	5.19133e-39	1.09478e-36	TRUE	TRUE	Gm14038
647	ENSMUSG00000083902	4.43433	1.81594	0.432397	3.82998e-07	3.10456e-06	TRUE	TRUE	Gm15975
648	ENSMUSG00000084020	37.8943	3.83619	0.413859	2.09584e-21	1.38331e-19	TRUE	TRUE	Wsb2-ps
649	ENSMUSG00000084088	24.2271	-1.14312	0.283341	1.40601e-07	1.24856e-06	TRUE	TRUE	Gm12941
650	ENSMUSG00000084203	7.63823	-2.94942	0.421307	5.70686e-14	1.66343e-12	TRUE	TRUE	Gm15593
651	ENSMUSG00000084215	27.1844	7.09447	0.71275	6.44484e-25	5.80461e-23	TRUE	TRUE	Gm11814
652	ENSMUSG00000084306	9.59122	1.10097	0.389567	1.7158e-05	9.75796e-05	TRUE	TRUE	Gm11743
653	ENSMUSG00000084329	9.926	1.31229	0.383672	2.51657e-06	1.72738e-05	TRUE	TRUE	Gm6733
654	ENSMUSG00000084349	224.351	4.59901	0.302437	6.46743e-53	2.5418e-50	TRUE	TRUE	Rpl3-ps1
655	ENSMUSG00000084350	10.3877	-2.41978	0.486888	1.38427e-08	1.53973e-07	TRUE	TRUE	Znf41-ps
656	ENSMUSG00000084378	5.88725	5.41278	0.867125	4.05605e-11	7.53653e-10	TRUE	TRUE	Gm15238
657	ENSMUSG00000084403	15.5001	7.77348	1.06337	3.30685e-15	1.14064e-13	TRUE	TRUE	Rps15a-ps8
658	ENSMUSG00000084413	5.81883	-1.10023	0.472287	9.29686e-05	0.000443619	TRUE	TRUE	Gm12017
659	ENSMUSG00000084648	0.636948	1.1301	1.24706	0.00359861	0.0115098	TRUE	TRUE	Gm24378
660	ENSMUSG00000084754	4.20135	-3.17731	0.614062	5.96559e-09	7.15401e-08	TRUE	TRUE	Gm12532
661	ENSMUSG00000084826	15.3542	3.77157	0.288508	6.04235e-40	1.31708e-37	TRUE	TRUE	AI847159
662	ENSMUSG00000084890	310.79	-3.98948	0.429869	2.24642e-21	1.47893e-19	TRUE	TRUE	A830036E02Rik
663	ENSMUSG00000084929	20.4719	-1.94316	0.29718	3.38668e-12	7.5083e-11	TRUE	TRUE	Foxo6os
664	ENSMUSG00000084938	2.58676	-1.30164	0.674938	0.000268236	0.0011552	TRUE	TRUE	BB557941
665	ENSMUSG00000084939	1.29048	-1.15549	0.995559	0.00205231	0.00704539	TRUE	TRUE	Gm830
666	ENSMUSG00000084985	3.45193	1.29586	0.650407	0.000226689	0.000993088	TRUE	TRUE	Gm16135
667	ENSMUSG00000085042	33.0885	1.23473	0.255046	4.5363e-09	5.60053e-08	TRUE	TRUE	Abhd11os
668	ENSMUSG00000085071	19.8644	1.02484	0.345457	1.05645e-05	6.2693e-05	TRUE	TRUE	Gm14066
669	ENSMUSG00000085105	20.9995	-1.35764	0.350829	5.27821e-07	4.16524e-06	TRUE	TRUE	Gm12758
670	ENSMUSG00000085110	3.76522	3.2597	0.496207	1.68905e-12	3.95061e-11	TRUE	TRUE	Gm13920
671	ENSMUSG00000085171	4.10546	-4.40557	0.645205	1.06416e-12	2.56776e-11	TRUE	TRUE	D830026I12Rik
672	ENSMUSG00000085179	14.1039	1.13855	0.520584	0.000141846	0.000649716	TRUE	TRUE	Gm13645
673	ENSMUSG00000085180	3.42724	1.35579	0.77202	0.000402164	0.00166058	TRUE	TRUE	AI838599
674	ENSMUSG00000085235	9.89107	-5.94115	0.656471	1.13982e-20	6.98955e-19	TRUE	TRUE	Gm12576
675	ENSMUSG00000085249	3.45693	-1.32468	0.696978	0.00028429	0.00121747	TRUE	TRUE	Gm12847
676	ENSMUSG00000085272	82.1105	1.1307	0.184975	1.8962e-12	4.39157e-11	TRUE	TRUE	Sbk3
677	ENSMUSG00000085331	7.78559	-1.46741	0.370214	5.02517e-07	3.98618e-06	TRUE	TRUE	Gm11274
678	ENSMUSG00000085360	14.0411	1.66871	0.396481	3.14866e-07	2.59455e-06	TRUE	TRUE	Arhgap27os2
679	ENSMUSG00000085417	0.850501	2.70815	1.16217	6.72069e-05	0.000331616	TRUE	TRUE	Gm13919
680	ENSMUSG00000085445	3.1973	-3.92141	0.719113	3.0063e-09	3.83197e-08	TRUE	TRUE	Gm16348
681	ENSMUSG00000085560	11.5001	1.12291	0.262747	4.47291e-08	4.43852e-07	TRUE	TRUE	C230038L03Rik
682	ENSMUSG00000085601	18.8292	-1.04713	0.251815	6.80222e-08	6.51081e-07	TRUE	TRUE	Gm4969
683	ENSMUSG00000085642	87.0246	-5.35772	0.398127	3.78817e-42	8.93286e-40	TRUE	TRUE	3110053B16Rik
684	ENSMUSG00000085658	16.3527	-3.99131	0.399995	2.68377e-24	2.27498e-22	TRUE	TRUE	Gm15704
685	ENSMUSG00000085666	28.4254	8.53783	0.631967	9.64558e-44	2.40574e-41	TRUE	TRUE	Gm9855
686	ENSMUSG00000085682	5.27649	2.85528	0.410867	7.57279e-14	2.16095e-12	TRUE	TRUE	Gm14267
687	ENSMUSG00000085705	8.79709	-3.24092	0.422119	5.64442e-16	2.14488e-14	TRUE	TRUE	Gm16046
688	ENSMUSG00000085763	10.0078	-2.95708	0.4047	6.15353e-15	2.05957e-13	TRUE	TRUE	Smc2os
689	ENSMUSG00000085773	8.68498	-4.47576	0.611749	3.52094e-14	1.05097e-12	TRUE	TRUE	Gm16233
690	ENSMUSG00000085779	8.34562	1.13704	0.468418	6.64957e-05	0.00032879	TRUE	TRUE	Atcayos
691	ENSMUSG00000085803	0.739458	2.59816	1.82606	0.000441011	0.00180034	TRUE	TRUE	Gm12056
692	ENSMUSG00000085828	21.7733	1.29505	0.338503	5.21982e-07	4.12796e-06	TRUE	TRUE	Gm15612
693	ENSMUSG00000085833	10.3318	-2.70018	0.396951	2.01855e-13	5.35369e-12	TRUE	TRUE	Gm13003
694	ENSMUSG00000085882	128.621	-2.42993	0.183053	6.20618e-42	1.43734e-39	TRUE	TRUE	2610507I01Rik
695	ENSMUSG00000085887	6.3436	3.11911	0.407043	5.14643e-16	1.96314e-14	TRUE	TRUE	Arhgap27os3
696	ENSMUSG00000085928	2.24792	-1.51982	0.951379	0.000517636	0.00207761	TRUE	TRUE	4933427I22Rik
697	ENSMUSG00000085980	30.4363	1.35445	0.36103	8.19474e-07	6.20985e-06	TRUE	TRUE	Gm12408
698	ENSMUSG00000086170	7.71272	-1.24081	0.520217	7.4422e-05	0.000363821	TRUE	TRUE	Gm12144
699	ENSMUSG00000086175	1.3068	2.83097	0.964039	1.72181e-05	9.7865e-05	TRUE	TRUE	Gm15802
700	ENSMUSG00000086188	9.56631	-5.10895	0.713582	1.01359e-13	2.82402e-12	TRUE	TRUE	Gm15169
701	ENSMUSG00000086189	8.18617	-1.29186	0.40295	5.20546e-06	3.33641e-05	TRUE	TRUE	Gm15462
702	ENSMUSG00000086191	35.0733	1.22384	0.204717	8.42391e-12	1.75791e-10	TRUE	TRUE	Zfp652os
703	ENSMUSG00000086267	3.44927	3.24783	0.534666	3.92379e-11	7.31172e-10	TRUE	TRUE	Gm12496
704	ENSMUSG00000086272	59.2595	-1.40213	0.273613	2.82478e-09	3.6284e-08	TRUE	TRUE	BC039966
705	ENSMUSG00000086296	20.4293	1.5359	0.24789	1.86998e-11	3.68303e-10	TRUE	TRUE	D030055H07Rik
706	ENSMUSG00000086321	10.9118	-2.89788	0.404309	1.62164e-14	5.10482e-13	TRUE	TRUE	Gm11413
707	ENSMUSG00000086322	2.10995	1.84547	1.12589	0.000383826	0.00159241	TRUE	TRUE	E130218I03Rik
708	ENSMUSG00000086326	10.0529	4.28589	0.522062	3.25802e-17	1.38997e-15	TRUE	TRUE	Gm13200
709	ENSMUSG00000086369	7.09846	-2.77057	0.633418	1.93584e-07	1.67509e-06	TRUE	TRUE	E330017L17Rik
710	ENSMUSG00000086384	3.84902	3.25581	0.501767	2.85772e-12	6.43458e-11	TRUE	TRUE	Banf2os
711	ENSMUSG00000086411	78.3474	1.90181	0.549163	4.18176e-06	2.73571e-05	TRUE	TRUE	Gm14236
712	ENSMUSG00000086421	4.24597	1.57416	0.536761	1.6512e-05	9.43402e-05	TRUE	TRUE	Gm14091
713	ENSMUSG00000086477	151.984	1.6499	0.0784949	6.83416e-99	8.86356e-96	TRUE	TRUE	Gm15506
714	ENSMUSG00000086513	3.15564	2.84748	0.589822	2.66474e-08	2.77928e-07	TRUE	TRUE	9130208D14Rik
715	ENSMUSG00000086593	3.9258	-4.45711	0.654974	1.26513e-12	3.00789e-11	TRUE	TRUE	Gm16548
716	ENSMUSG00000086600	93.4401	-1.3962	0.180298	2.48307e-16	9.74406e-15	TRUE	TRUE	C030005K06Rik
717	ENSMUSG00000086604	28.2993	-4.21062	0.307078	1.66379e-43	4.11019e-41	TRUE	TRUE	Gm15510
718	ENSMUSG00000086652	19.5476	4.76386	0.296943	1.23795e-58	5.73416e-56	TRUE	TRUE	Gm14029
719	ENSMUSG00000086677	6.10044	1.58387	0.399373	6.45893e-07	5.00712e-06	TRUE	TRUE	Tvp23bos
720	ENSMUSG00000086697	17.3959	-5.08545	0.613642	1.62696e-17	7.17714e-16	TRUE	TRUE	4933427G23Rik
721	ENSMUSG00000086773	1.37874	-2.4805	0.997198	4.83013e-05	0.00024634	TRUE	TRUE	Gm16192
722	ENSMUSG00000086788	2.0291	1.62103	0.946221	0.000368474	0.00153466	TRUE	TRUE	1700029M20Rik
723	ENSMUSG00000086822	56.1261	-1.01073	0.309495	3.3465e-06	2.23551e-05	TRUE	TRUE	5330413P13Rik
724	ENSMUSG00000086862	1.18183	-2.37316	1.09734	0.000100761	0.000476421	TRUE	TRUE	Gm13546
725	ENSMUSG00000086938	30.2735	-3.90106	0.424048	4.32784e-21	2.73138e-19	TRUE	TRUE	4930481A15Rik
726	ENSMUSG00000086943	22.7365	1.07194	0.200868	1.54937e-10	2.58951e-09	TRUE	TRUE	4732414G09Rik
727	ENSMUSG00000086962	1.15851	3.40313	0.923293	2.83975e-06	1.92778e-05	TRUE	TRUE	Gm12248
728	ENSMUSG00000086970	15.6954	1.37012	0.408261	3.5183e-06	2.33643e-05	TRUE	TRUE	Bcas1os1
729	ENSMUSG00000087002	1.92862	-1.26603	0.839406	0.000805872	0.00308175	TRUE	TRUE	Gm16277
730	ENSMUSG00000087036	1.10267	1.00429	0.987868	0.00350169	0.0112581	TRUE	TRUE	Gm11748
731	ENSMUSG00000087037	3.74186	1.70196	0.589453	1.95407e-05	0.000109593	TRUE	TRUE	4930432L08Rik
732	ENSMUSG00000087040	8.99934	-1.60747	0.378986	2.5021e-07	2.11614e-06	TRUE	TRUE	Gm14033
733	ENSMUSG00000087094	14.817	1.23893	0.233435	4.22786e-10	6.42451e-09	TRUE	TRUE	Gm13093
734	ENSMUSG00000087095	30.4397	-1.39074	0.28454	8.18563e-09	9.52566e-08	TRUE	TRUE	Emx2os
735	ENSMUSG00000087151	10.4133	1.61194	0.244513	2.20778e-12	5.05897e-11	TRUE	TRUE	Gm14022
736	ENSMUSG00000087166	24.4545	-3.7809	0.564099	1.48944e-12	3.50905e-11	TRUE	TRUE	L1td1
737	ENSMUSG00000087266	17.0544	-1.10669	0.265274	6.92692e-08	6.61551e-07	TRUE	TRUE	Gm15991
738	ENSMUSG00000087298	6.58455	1.97662	0.302209	3.17875e-12	7.09583e-11	TRUE	TRUE	Gm9392
739	ENSMUSG00000087334	38.743	-1.5086	0.168418	2.40732e-20	1.42565e-18	TRUE	TRUE	AW495222
740	ENSMUSG00000087343	7.889	1.99133	0.330183	7.30286e-11	1.28514e-09	TRUE	TRUE	1700021N21Rik
741	ENSMUSG00000087368	99.1017	-1.12485	0.120108	1.30437e-23	1.0475e-21	TRUE	TRUE	BC065397
742	ENSMUSG00000087387	2.70828	3.40611	0.628255	2.06556e-09	2.7336e-08	TRUE	TRUE	Gm15420
743	ENSMUSG00000087456	1.83165	-2.21313	0.992689	8.96329e-05	0.000429361	TRUE	TRUE	Gm16322
744	ENSMUSG00000087460	1.50145	4.36586	0.928441	1.3244e-07	1.18379e-06	TRUE	TRUE	4930401O12Rik
745	ENSMUSG00000087563	5.08292	1.27455	0.640758	0.000231746	0.00101206	TRUE	TRUE	Gm14205
746	ENSMUSG00000087589	47.8551	1.4033	0.145379	2.04682e-23	1.60886e-21	TRUE	TRUE	D430040D24Rik
747	ENSMUSG00000087611	26.6339	-3.26173	0.368775	3.54714e-20	2.05838e-18	TRUE	TRUE	4930458D05Rik
748	ENSMUSG00000087623	7.66258	1.09203	0.413781	3.32196e-05	0.000176756	TRUE	TRUE	Gm12404
749	ENSMUSG00000087627	1.38359	-3.50609	0.800042	2.90282e-07	2.41334e-06	TRUE	TRUE	A230059L01Rik
750	ENSMUSG00000087629	1.46522	2.99092	0.879875	5.48919e-06	3.4958e-05	TRUE	TRUE	Gm12246
751	ENSMUSG00000087675	11.5392	1.24547	0.316697	2.9188e-07	2.42585e-06	TRUE	TRUE	Gm11762
752	ENSMUSG00000087692	15.0168	1.92016	0.257898	6.37673e-15	2.12604e-13	TRUE	TRUE	Gm11940
753	ENSMUSG00000087694	196.513	-1.46778	0.111026	6.6257e-41	1.49447e-38	TRUE	TRUE	A530058N18Rik
754	ENSMUSG00000087703	0.865526	1.17535	1.29907	0.00339921	0.0109831	TRUE	TRUE	Gm15650
755	ENSMUSG00000088071	1.42112	1.34672	1.13929	0.00155801	0.00551114	TRUE	TRUE	Gm22818
756	ENSMUSG00000088248	3.41626	-3.82	0.69436	2.11872e-09	2.79825e-08	TRUE	TRUE	Mir1969
757	ENSMUSG00000088595	8.5245	1.63691	0.59615	2.81978e-05	0.000152761	TRUE	TRUE	Gm24601
758	ENSMUSG00000089607	1.10915	-1.17042	1.02115	0.00207503	0.00710739	TRUE	TRUE	Gm22500
759	ENSMUSG00000089679	20.9832	-2.12078	0.411089	6.99734e-09	8.21656e-08	TRUE	TRUE	Gm16299
760	ENSMUSG00000089685	9.96335	-1.28935	0.28729	3.12944e-08	3.21611e-07	TRUE	TRUE	Gm9017
761	ENSMUSG00000089714	27.3674	5.42217	0.502041	4.30995e-28	4.71712e-26	TRUE	TRUE	Gm16092
762	ENSMUSG00000089791	10.385	4.67174	0.614457	4.24526e-15	1.44512e-13	TRUE	TRUE	Gm3555
763	ENSMUSG00000089948	2.10713	-2.86213	0.820765	4.15308e-06	2.71831e-05	TRUE	TRUE	Far2os1
764	ENSMUSG00000089991	3.54055	1.83594	0.715787	4.44996e-05	0.000229205	TRUE	TRUE	Gm16332
765	ENSMUSG00000090047	0.851106	-1.07488	0.966736	0.00256396	0.00857375	TRUE	TRUE	Gm16297
766	ENSMUSG00000090075	3.63043	1.42522	0.631794	0.000105194	0.000495125	TRUE	TRUE	Gm16251
767	ENSMUSG00000090101	6.69104	2.02423	0.348648	2.56741e-10	4.09838e-09	TRUE	TRUE	Snhg9
768	ENSMUSG00000090215	10.6454	5.5086	0.611874	2.47988e-20	1.45863e-18	TRUE	TRUE	Trim34b
769	ENSMUSG00000090256	8.45232	-1.22485	0.304682	1.8946e-07	1.64252e-06	TRUE	TRUE	Alms1-ps1
770	ENSMUSG00000090272	20.4817	-5.10886	0.510137	1.97432e-24	1.67908e-22	TRUE	TRUE	Mndal
771	ENSMUSG00000090326	5.72101	-2.11415	1.17658	0.00024097	0.00104857	TRUE	TRUE	Dthd1
772	ENSMUSG00000090358	3.3826	-2.78369	0.794672	3.89536e-06	2.56451e-05	TRUE	TRUE	Gm2822
773	ENSMUSG00000090461	4.72757	-4.48107	0.694599	1.29161e-11	2.61539e-10	TRUE	TRUE	Iltifb
774	ENSMUSG00000090564	42.2555	1.09775	0.130969	7.15793e-20	4.05392e-18	TRUE	TRUE	A430057M04Rik
775	ENSMUSG00000090796	1.42863	-2.23833	1.06791	0.000120005	0.000556854	TRUE	TRUE	Gm3141
776	ENSMUSG00000091020	23.0503	4.3009	0.288662	6.73978e-51	2.39484e-48	TRUE	TRUE	Gm5828
777	ENSMUSG00000091071	6.45126	-4.10594	0.803801	1.94651e-08	2.0907e-07	TRUE	TRUE	1700030C10Rik
778	ENSMUSG00000091089	68.7057	1.39504	0.138723	3.68335e-25	3.40009e-23	TRUE	TRUE	NA
779	ENSMUSG00000091110	1.38483	-1.10133	1.07164	0.00293539	0.00967487	TRUE	TRUE	Gm2832
780	ENSMUSG00000091177	49.76	3.25583	0.193798	1.14783e-64	6.92408e-62	TRUE	TRUE	Gm15494
781	ENSMUSG00000091230	10.7927	-1.45273	0.343411	1.74584e-07	1.52066e-06	TRUE	TRUE	Gm6970
782	ENSMUSG00000091306	3.88731	1.07066	0.637989	0.000663789	0.00259028	TRUE	TRUE	Gm17606
783	ENSMUSG00000091329	8.48531	-1.45349	0.35973	3.63443e-07	2.95992e-06	TRUE	TRUE	1700112D23Rik
784	ENSMUSG00000091373	2.62868	5.7475	0.816525	1.63077e-13	4.44801e-12	TRUE	TRUE	Gm8810
785	ENSMUSG00000091402	29.4156	-1.85181	0.41615	1.56377e-07	1.37454e-06	TRUE	TRUE	Rd3l
786	ENSMUSG00000091408	15.476	4.08674	0.340586	6.15156e-34	9.22342e-32	TRUE	TRUE	Gm6728
787	ENSMUSG00000091476	265.986	-1.17907	0.125531	1.8792e-23	1.48159e-21	TRUE	TRUE	Catspere2
788	ENSMUSG00000091553	5.13603	6.58799	0.825395	6.06904e-17	2.50677e-15	TRUE	TRUE	Serpina3e-ps
789	ENSMUSG00000091556	6.99835	-1.47081	0.500086	1.51043e-05	8.68908e-05	TRUE	TRUE	Gm14569
790	ENSMUSG00000091594	1.89611	5.27102	0.803134	5.64107e-12	1.2053e-10	TRUE	TRUE	Gm17067
791	ENSMUSG00000091623	3.37652	1.10904	0.761997	0.00111416	0.00411273	TRUE	TRUE	Gm17092
792	ENSMUSG00000091697	16.0418	3.3925	0.458737	6.28753e-15	2.099e-13	TRUE	TRUE	Eif3s6-ps2
793	ENSMUSG00000091705	174.97	-2.76512	0.447785	1.34741e-11	2.71144e-10	TRUE	TRUE	H2-Q2
794	ENSMUSG00000091831	9.55031	-1.33551	0.305881	6.51481e-08	6.26809e-07	TRUE	TRUE	Gm4707
795	ENSMUSG00000091866	11.1021	5.03319	0.535644	8.61343e-22	5.92636e-20	TRUE	TRUE	Gm6257
796	ENSMUSG00000091900	15.093	3.22022	0.403344	4.84463e-17	2.02359e-15	TRUE	TRUE	Gm4353
797	ENSMUSG00000092074	21.5821	-2.98411	0.378341	7.15636e-17	2.92639e-15	TRUE	TRUE	Dynlt1a
798	ENSMUSG00000092097	2.93633	3.78103	0.712335	5.61144e-09	6.7726e-08	TRUE	TRUE	Gm5819
799	ENSMUSG00000092164	1.26047	4.09226	1.05195	1.99379e-06	1.39851e-05	TRUE	TRUE	Rergl
800	ENSMUSG00000092219	3.2844	4.26472	0.683403	4.39586e-11	8.0983e-10	TRUE	TRUE	Gm20443
801	ENSMUSG00000092225	1.09438	3.10582	1.2115	4.04297e-05	0.000210775	TRUE	TRUE	Gm2381
802	ENSMUSG00000092247	2.24875	3.55309	0.791934	1.99159e-07	1.71856e-06	TRUE	TRUE	Gm20426
803	ENSMUSG00000092257	6.13963	-1.49389	0.40569	1.45058e-06	1.04373e-05	TRUE	TRUE	Gm2308
804	ENSMUSG00000092274	4726.52	-2.85308	0.121526	1.28187e-123	2.07815e-120	TRUE	TRUE	Neat1
805	ENSMUSG00000092349	5.19101	-3.30178	0.679044	3.1242e-08	3.21199e-07	TRUE	TRUE	Platr17
806	ENSMUSG00000092353	5.58355	-1.46185	0.427774	3.34185e-06	2.23298e-05	TRUE	TRUE	Gm20539
807	ENSMUSG00000092368	91.0667	2.29777	0.118185	8.17067e-86	8.47756e-83	TRUE	TRUE	A930015D03Rik
808	ENSMUSG00000092375	110.742	1.90337	0.12504	2.11075e-53	8.5548e-51	TRUE	TRUE	A730060N03Rik
809	ENSMUSG00000092397	7.66326	2.05871	0.307646	1.00877e-12	2.45005e-11	TRUE	TRUE	C130080G10Rik
810	ENSMUSG00000092438	5.97974	5.0905	0.654775	1.02069e-15	3.7501e-14	TRUE	TRUE	Gm18734
811	ENSMUSG00000092444	24.9893	8.23742	0.687624	4.07387e-35	6.6881e-33	TRUE	TRUE	Gm18733
812	ENSMUSG00000092448	42.768	-2.79637	0.295669	5.77597e-23	4.44578e-21	TRUE	TRUE	Gm20387
813	ENSMUSG00000092483	7.30401	1.45459	0.531433	2.73247e-05	0.000148746	TRUE	TRUE	Gm20421
814	ENSMUSG00000092528	9.09794	-3.77716	0.669055	9.28048e-10	1.32705e-08	TRUE	TRUE	Nlrp1c-ps
815	ENSMUSG00000092552	1.4942	3.93549	0.97526	1.23465e-06	9.02635e-06	TRUE	TRUE	Gm4287
816	ENSMUSG00000092592	8.51822	-3.43346	0.545542	1.29887e-11	2.62598e-10	TRUE	TRUE	Gm20449
817	ENSMUSG00000092805	2.75277	-1.32765	0.773496	0.000454828	0.00184918	TRUE	TRUE	Gm26461
818	ENSMUSG00000092837	16.6458	1.22518	0.72845	0.000546823	0.00218149	TRUE	TRUE	Rpph1
819	ENSMUSG00000092887	3.96538	-4.44462	0.739807	1.91858e-10	3.12798e-09	TRUE	TRUE	Snord53
820	ENSMUSG00000093394	11.6874	1.1405	0.262751	3.43029e-08	3.49757e-07	TRUE	TRUE	Gm20621
821	ENSMUSG00000093447	4.20075	-2.15455	0.484797	1.59258e-07	1.3975e-06	TRUE	TRUE	Gm5139
822	ENSMUSG00000093483	195.178	1.19449	0.182231	1.73752e-13	4.69965e-12	TRUE	TRUE	AA465934
823	ENSMUSG00000093805	2.07866	4.00647	0.728558	2.53138e-09	3.28801e-08	TRUE	TRUE	Gal3st2b
824	ENSMUSG00000093846	4.78649	3.14333	0.420645	2.29922e-15	8.13633e-14	TRUE	TRUE	Gm4425
825	ENSMUSG00000093880	115.214	6.7737	0.601003	6.86069e-31	8.7235e-29	TRUE	TRUE	Tmem181c-ps
826	ENSMUSG00000093908	16.8343	-1.20207	0.51341	8.57239e-05	0.000413077	TRUE	TRUE	Gm5784
827	ENSMUSG00000093954	6.90496	-4.92944	0.661585	1.27974e-14	4.07802e-13	TRUE	TRUE	Gm16867
828	ENSMUSG00000093994	7.44998	-4.83841	0.623371	1.22629e-15	4.46124e-14	TRUE	TRUE	Gm26498
829	ENSMUSG00000094095	1.80864	4.78962	0.811162	3.67833e-10	5.64236e-09	TRUE	TRUE	Gm25648
830	ENSMUSG00000094443	3.74687	1.17633	0.518004	0.00010744	0.000504401	TRUE	TRUE	Sgo2b
831	ENSMUSG00000094497	0.769564	2.9182	1.31323	8.28999e-05	0.000400735	TRUE	TRUE	Gm8210
832	ENSMUSG00000094622	20.8789	-5.4691	0.561123	2.26125e-23	1.76671e-21	TRUE	TRUE	Gm3055
833	ENSMUSG00000094685	10.7515	3.35221	0.409494	1.19471e-17	5.34305e-16	TRUE	TRUE	Gm5900
834	ENSMUSG00000094724	12.7211	-2.58198	0.315292	4.92852e-18	2.31596e-16	TRUE	TRUE	Rnaset2b
835	ENSMUSG00000094786	140.831	-5.17574	0.307743	2.80264e-64	1.61551e-61	TRUE	TRUE	Gm14403
836	ENSMUSG00000094828	3.11373	3.55109	0.650769	2.01916e-09	2.67766e-08	TRUE	TRUE	Trav3-3
837	ENSMUSG00000094966	1.78484	3.67359	0.750318	3.76252e-08	3.79751e-07	TRUE	TRUE	Trav9-2
838	ENSMUSG00000095098	558.651	1.92763	0.291628	2.17983e-12	4.99936e-11	TRUE	TRUE	Ccdc85b
839	ENSMUSG00000095134	1.83949	-3.42485	0.774071	2.32014e-07	1.97189e-06	TRUE	TRUE	Mid1-ps1
840	ENSMUSG00000095205	1.34482	3.24527	1.02454	1.0593e-05	6.28336e-05	TRUE	TRUE	Snord93
841	ENSMUSG00000095477	3.4605	1.93087	0.60791	9.31306e-06	5.60231e-05	TRUE	TRUE	Gm25076
842	ENSMUSG00000095491	1.10896	-2.11065	1.17038	0.000237806	0.00103602	TRUE	TRUE	Gm24088
843	ENSMUSG00000095524	1.50323	4.26136	0.842374	2.67429e-08	2.787e-07	TRUE	TRUE	Gm15682
844	ENSMUSG00000095687	35.3239	1.24142	0.173047	3.78411e-15	1.29493e-13	TRUE	TRUE	Rnaset2a
845	ENSMUSG00000095713	1.10775	-1.29771	1.04134	0.00142518	0.00510603	TRUE	TRUE	Gm26466
846	ENSMUSG00000096035	4.79921	2.3552	0.470329	1.20141e-08	1.35552e-07	TRUE	TRUE	Odaph
847	ENSMUSG00000096257	142.927	1.20858	0.205132	1.26114e-11	2.55969e-10	TRUE	TRUE	Ccer2
848	ENSMUSG00000096349	2.11534	-4.28859	0.890589	8.03484e-08	7.56774e-07	TRUE	TRUE	Gm22513
849	ENSMUSG00000096351	265.9	1.54179	0.14076	7.00349e-29	8.03821e-27	TRUE	TRUE	Samd11
850	ENSMUSG00000096403	125.961	4.50202	0.210282	2.33706e-102	3.19058e-99	TRUE	TRUE	Gm9825
851	ENSMUSG00000096446	21.4716	-6.53279	0.65665	1.19547e-24	1.05834e-22	TRUE	TRUE	Gm8104
852	ENSMUSG00000096574	1.04379	-2.17252	1.42956	0.000431896	0.00176675	TRUE	TRUE	Gm2956
853	ENSMUSG00000096617	2.70657	-2.63647	0.829804	9.25498e-06	5.57254e-05	TRUE	TRUE	Gm5559
854	ENSMUSG00000096718	7.09225	-2.14814	0.460525	6.51248e-08	6.26809e-07	TRUE	TRUE	Zfp781
855	ENSMUSG00000096795	5.61748	-1.31179	0.633352	0.000181167	0.000810782	TRUE	TRUE	Zfp433
856	ENSMUSG00000096806	0.897041	-1.18555	0.998329	0.00185879	0.006439	TRUE	TRUE	Olfr312
857	ENSMUSG00000096862	2.21434	-2.7701	0.921385	1.44454e-05	8.34518e-05	TRUE	TRUE	Gm13301
858	ENSMUSG00000096921	97.3535	4.87736	0.927369	1.15921e-08	1.31419e-07	TRUE	TRUE	Gm26822
859	ENSMUSG00000096950	7.973	1.69392	0.341802	1.66625e-08	1.81906e-07	TRUE	TRUE	Gm9530
860	ENSMUSG00000096999	32.2188	3.77689	0.273634	3.24601e-44	8.50487e-42	TRUE	TRUE	Gm26793
861	ENSMUSG00000097045	6.77177	-4.76921	0.650913	3.30624e-14	9.89165e-13	TRUE	TRUE	Gm26641
862	ENSMUSG00000097068	4.72123	-2.38158	0.499295	3.61496e-08	3.66283e-07	TRUE	TRUE	Gm26760
863	ENSMUSG00000097073	44.8169	-7.53359	0.610043	8.58755e-37	1.5798e-34	TRUE	TRUE	9430037G07Rik
864	ENSMUSG00000097098	28.7679	-1.90547	0.296556	7.32039e-12	1.53752e-10	TRUE	TRUE	9330111N05Rik
865	ENSMUSG00000097177	46.7651	-1.76277	0.167678	8.35101e-27	8.59591e-25	TRUE	TRUE	9330159M07Rik
866	ENSMUSG00000097180	56.0415	1.0849	0.138727	6.79801e-18	3.1432e-16	TRUE	TRUE	2700038G22Rik
867	ENSMUSG00000097237	7.28753	-2.26226	0.440322	6.82808e-09	8.05428e-08	TRUE	TRUE	Gm26519
868	ENSMUSG00000097303	25.4708	1.45637	0.182629	6.52604e-17	2.68271e-15	TRUE	TRUE	3110083C13Rik
869	ENSMUSG00000097304	4.93757	4.86599	0.64437	6.10991e-15	2.04761e-13	TRUE	TRUE	Rpl31-ps15
870	ENSMUSG00000097346	8.41951	2.53651	0.565233	1.18533e-07	1.07429e-06	TRUE	TRUE	Gm26619
871	ENSMUSG00000097360	16.7067	-2.60256	0.331074	7.18754e-17	2.93141e-15	TRUE	TRUE	9430065F17Rik
872	ENSMUSG00000097381	55.3791	-3.05534	0.336259	2.67948e-21	1.7507e-19	TRUE	TRUE	A230087F16Rik
873	ENSMUSG00000097386	25.3652	1.68545	0.161419	1.92831e-26	1.95384e-24	TRUE	TRUE	9130213A22Rik
874	ENSMUSG00000097429	4.15078	1.25967	0.486875	3.97659e-05	0.000207584	TRUE	TRUE	Gm26520
875	ENSMUSG00000097431	439.626	-1.7889	0.194788	4.08656e-21	2.58539e-19	TRUE	TRUE	Gm26782
876	ENSMUSG00000097433	8.62688	1.49554	0.311109	1.85012e-08	1.99876e-07	TRUE	TRUE	Gm26781
877	ENSMUSG00000097458	9.60882	-1.241	0.388336	5.01079e-06	3.22518e-05	TRUE	TRUE	Gm26697
878	ENSMUSG00000097554	5.92218	4.78881	0.785146	1.1738e-10	1.99916e-09	TRUE	TRUE	Gm26825
879	ENSMUSG00000097574	59.4433	-2.23838	0.160988	1.74544e-45	4.76579e-43	TRUE	TRUE	C920006O11Rik
880	ENSMUSG00000097595	9.66641	1.96104	0.273721	4.60494e-14	1.35582e-12	TRUE	TRUE	1500002F19Rik
881	ENSMUSG00000097635	18.4373	-1.00479	0.272486	5.78465e-07	4.52634e-06	TRUE	TRUE	Gm26826
882	ENSMUSG00000097644	5.03059	1.66869	0.437143	1.21797e-06	8.91195e-06	TRUE	TRUE	Gm26862
883	ENSMUSG00000097662	4.68092	4.91294	0.728241	1.89858e-12	4.39315e-11	TRUE	TRUE	Gm2093
884	ENSMUSG00000097712	10.8025	1.07455	0.584616	0.000424159	0.00173894	TRUE	TRUE	Gm10532
885	ENSMUSG00000097716	3.1884	-2.77361	0.715691	1.22559e-06	8.96519e-06	TRUE	TRUE	1700026J14Rik
886	ENSMUSG00000097757	7.1527	-5.01983	0.620768	8.74571e-17	3.53315e-15	TRUE	TRUE	Gm17518
887	ENSMUSG00000097781	38.6043	-1.10994	0.155207	1.37095e-15	4.95969e-14	TRUE	TRUE	9330136K24Rik
888	ENSMUSG00000097786	3.52822	1.155	0.607279	0.000324024	0.00136864	TRUE	TRUE	4933429H19Rik
889	ENSMUSG00000097828	2.29963	-1.01462	0.739203	0.00158002	0.00558062	TRUE	TRUE	6430562O15Rik
890	ENSMUSG00000097845	0.731369	1.14005	1.15968	0.00304494	0.00999787	TRUE	TRUE	A230020J21Rik
891	ENSMUSG00000097891	11.6406	6.84101	0.655778	6.13469e-27	6.39067e-25	TRUE	TRUE	Gm3650
892	ENSMUSG00000097906	41.0618	3.14822	0.302226	6.71058e-27	6.96263e-25	TRUE	TRUE	Gm9625
893	ENSMUSG00000097958	4.67871	-1.29468	0.53107	6.33565e-05	0.000314708	TRUE	TRUE	Gm8492
894	ENSMUSG00000097959	3.00989	-1.76593	0.700561	5.01674e-05	0.000255055	TRUE	TRUE	Gm6931
895	ENSMUSG00000097971	308.586	1.59869	0.281337	4.03308e-10	6.16464e-09	TRUE	TRUE	Gm26917
896	ENSMUSG00000097973	7.65622	-1.66875	0.390974	2.53467e-07	2.14159e-06	TRUE	TRUE	Gm4929
897	ENSMUSG00000097979	9.98699	-1.29433	0.312427	1.4322e-07	1.26921e-06	TRUE	TRUE	Gm4691
898	ENSMUSG00000098002	5.8887	-1.46604	0.420248	2.6566e-06	1.81388e-05	TRUE	TRUE	Gm9658
899	ENSMUSG00000098008	5.34128	1.79025	0.41072	2.108e-07	1.81118e-06	TRUE	TRUE	A930001A20Rik
900	ENSMUSG00000098011	8.97873	-2.39615	0.55458	2.39033e-07	2.02689e-06	TRUE	TRUE	Gm21232
901	ENSMUSG00000098017	2.52671	-1.39587	0.652936	0.000145814	0.000666127	TRUE	TRUE	Gm5342
902	ENSMUSG00000098021	17.7928	1.21869	0.291199	9.07008e-08	8.46291e-07	TRUE	TRUE	Gm9522
903	ENSMUSG00000098028	3.57878	-1.91349	0.637919	1.48317e-05	8.54743e-05	TRUE	TRUE	Gm8824
904	ENSMUSG00000098047	5.55958	-1.35409	0.482021	2.07433e-05	0.000115862	TRUE	TRUE	Gm18822
905	ENSMUSG00000098050	11.085	-3.75643	0.444837	2.80379e-18	1.3645e-16	TRUE	TRUE	Gm5345
906	ENSMUSG00000098062	1.07387	-1.18332	0.998427	0.00187386	0.00648428	TRUE	TRUE	Gm26931
907	ENSMUSG00000098085	2.78366	-1.10107	0.593067	0.000389721	0.00161408	TRUE	TRUE	Gm8919
908	ENSMUSG00000098095	1.64659	1.16623	0.824559	0.00113733	0.00418399	TRUE	TRUE	Gm9274
909	ENSMUSG00000098105	6.62602	-1.21641	0.433263	1.89886e-05	0.000106866	TRUE	TRUE	Gm8825
910	ENSMUSG00000098111	4.25215	-1.55976	0.692767	0.000102833	0.000485237	TRUE	TRUE	Gm4654
911	ENSMUSG00000098116	4.62885	-1.64643	0.40114	4.42028e-07	3.53991e-06	TRUE	TRUE	Gm7191
912	ENSMUSG00000098123	6.08067	-1.016	0.686912	0.00121433	0.00442893	TRUE	TRUE	Gm4518
913	ENSMUSG00000098142	8.01745	-1.32519	0.434219	9.22154e-06	5.55498e-05	TRUE	TRUE	Gm7507
914	ENSMUSG00000098154	6.95497	-1.05971	0.399639	3.23362e-05	0.000172586	TRUE	TRUE	Gm5787
915	ENSMUSG00000098158	23.1975	-2.90967	0.2989	4.44884e-24	3.72253e-22	TRUE	TRUE	Gm4804
916	ENSMUSG00000098175	2.57089	-2.16518	0.848438	4.32633e-05	0.000223815	TRUE	TRUE	Gm7545
917	ENSMUSG00000098180	6.8982	-1.28796	0.422466	8.91942e-06	5.38675e-05	TRUE	TRUE	Gm5430
918	ENSMUSG00000098192	7.56012	-1.82219	0.436613	4.21964e-07	3.39179e-06	TRUE	TRUE	Gm3534
919	ENSMUSG00000098203	5.22416	-1.5816	0.372515	2.33098e-07	1.97916e-06	TRUE	TRUE	Gm9568
920	ENSMUSG00000098219	6.94089	-1.58256	0.410339	9.40603e-07	7.04542e-06	TRUE	TRUE	Gm7481
921	ENSMUSG00000098320	3.21611	1.55861	0.568858	2.81644e-05	0.000152676	TRUE	TRUE	Vis1
922	ENSMUSG00000098488	39.9425	-1.59214	0.1725	2.69742e-21	1.75601e-19	TRUE	TRUE	Pla2g4b
923	ENSMUSG00000098679	1.4471	-2.16388	1.38017	0.000390657	0.00161692	TRUE	TRUE	Mir7688
924	ENSMUSG00000098758	5.85456	-5.02577	0.755059	3.36506e-12	7.47956e-11	TRUE	TRUE	7630403G23Rik
925	ENSMUSG00000098912	1165.31	-8.8426	0.261466	6.03007e-253	7.8207e-249	TRUE	TRUE	1500004A13Rik
926	ENSMUSG00000098977	2.7573	-3.02759	0.751572	7.9829e-07	6.0564e-06	TRUE	TRUE	Gm27196
927	ENSMUSG00000099137	3.97338	-1.02362	0.674834	0.00108958	0.00403232	TRUE	TRUE	Gm10603
928	ENSMUSG00000099294	2.28376	-1.19358	0.755037	0.000731807	0.00282686	TRUE	TRUE	Gm11214
929	ENSMUSG00000099342	4.80531	3.06073	0.521288	1.07858e-10	1.84547e-09	TRUE	TRUE	Gm18180
930	ENSMUSG00000099375	8.36634	1.67595	0.446075	1.49492e-06	1.07185e-05	TRUE	TRUE	Gm28187
931	ENSMUSG00000099413	3.98404	-2.72118	0.594051	7.97381e-08	7.51572e-07	TRUE	TRUE	Gm17767
932	ENSMUSG00000099470	3.21135	1.20807	0.603434	0.000233683	0.00101977	TRUE	TRUE	Gm29340
933	ENSMUSG00000099474	2.02373	2.35453	0.946542	4.88871e-05	0.000249034	TRUE	TRUE	1700097N02Rik
934	ENSMUSG00000099624	5.72762	6.01562	0.6376	2.95776e-22	2.13115e-20	TRUE	TRUE	Gm7889
935	ENSMUSG00000099759	16.0865	-5.75517	0.715047	7.51339e-17	3.04992e-15	TRUE	TRUE	1700030C10Rik
936	ENSMUSG00000099760	64.1066	1.2016	0.145734	6.3813e-19	3.28158e-17	TRUE	TRUE	Gm28800
937	ENSMUSG00000099964	86.273	-1.2284	0.11697	5.6376e-28	6.14428e-26	TRUE	TRUE	Gm29514
938	ENSMUSG00000100039	8.23405	-2.21047	0.391786	5.0301e-10	7.55068e-09	TRUE	TRUE	Gm28959
939	ENSMUSG00000100174	4.71653	1.27794	0.540817	7.9311e-05	0.000385253	TRUE	TRUE	Gm28719
940	ENSMUSG00000100183	15.7929	-2.99734	0.391312	4.39829e-16	1.6952e-14	TRUE	TRUE	Gm28512
941	ENSMUSG00000100320	2.66333	1.28488	0.959057	0.00117087	0.00428974	TRUE	TRUE	Gm29417
942	ENSMUSG00000100362	1.38696	3.62541	1.33233	2.909e-05	0.000156972	TRUE	TRUE	Gm1833
943	ENSMUSG00000100523	0.477457	1.15752	1.35461	0.00382904	0.0121464	TRUE	TRUE	Gm29608
944	ENSMUSG00000100583	17.4017	-3.02377	0.367313	4.51859e-18	2.13493e-16	TRUE	TRUE	Gm29443
945	ENSMUSG00000100615	4.59706	-1.00505	0.485806	0.000235244	0.00102572	TRUE	TRUE	Gm5511
946	ENSMUSG00000100671	17.5323	-4.00071	0.503018	2.09952e-16	8.26394e-15	TRUE	TRUE	Gm28322
947	ENSMUSG00000100769	1.96026	4.65741	0.748472	5.55135e-11	1.00137e-09	TRUE	TRUE	Gm28893
948	ENSMUSG00000100801	2254.45	3.24769	0.164555	5.00723e-88	5.64707e-85	TRUE	TRUE	Gm15459
949	ENSMUSG00000100811	8.25288	-2.39882	0.406354	8.64825e-11	1.50053e-09	TRUE	TRUE	Gm29083
950	ENSMUSG00000100826	3414.85	-1.19607	0.125009	4.38505e-24	3.68103e-22	TRUE	TRUE	Snhg14
951	ENSMUSG00000100837	62.0958	-3.07981	0.243662	3.67896e-38	7.22944e-36	TRUE	TRUE	1700063D05Rik
952	ENSMUSG00000100929	8.846	-1.27565	0.446623	1.68106e-05	9.58352e-05	TRUE	TRUE	Gm28064
953	ENSMUSG00000100967	129.205	-1.34608	0.144008	2.14036e-22	1.56833e-20	TRUE	TRUE	Gm29666
954	ENSMUSG00000101054	16.9823	1.22626	0.265647	1.29598e-08	1.45023e-07	TRUE	TRUE	Gm18406
955	ENSMUSG00000101135	6.2297	1.2264	0.416132	1.18602e-05	6.95234e-05	TRUE	TRUE	Gm17981
956	ENSMUSG00000101166	11.4738	-4.36285	0.623982	3.41037e-13	8.79341e-12	TRUE	TRUE	Gm28496
957	ENSMUSG00000101249	5.00663	-1.0415	0.735139	0.0013576	0.00489094	TRUE	TRUE	Gm29216
958	ENSMUSG00000101304	3.3098	-2.22437	0.608209	2.38291e-06	1.64652e-05	TRUE	TRUE	Plet1os
959	ENSMUSG00000101316	34.0239	2.72878	0.254068	1.12441e-28	1.27921e-26	TRUE	TRUE	Gm12663
960	ENSMUSG00000101337	47.9361	-2.54337	0.308625	3.27675e-18	1.57108e-16	TRUE	TRUE	Dnah7c
961	ENSMUSG00000101431	8.24656	3.46901	0.58202	1.05297e-10	1.80522e-09	TRUE	TRUE	Gm7901
962	ENSMUSG00000101639	3.43086	3.78269	0.751791	2.19739e-08	2.33216e-07	TRUE	TRUE	Gm8597
963	ENSMUSG00000101680	1.1832	1.67887	1.38176	0.00109277	0.00404297	TRUE	TRUE	Gm29015
964	ENSMUSG00000101795	25.1953	-1.41414	0.176366	3.44568e-17	1.46042e-15	TRUE	TRUE	Gm5835
965	ENSMUSG00000101828	20.627	2.88709	0.284408	6.55643e-26	6.32221e-24	TRUE	TRUE	NA
966	ENSMUSG00000101903	3.36359	1.96876	0.507271	1.18981e-06	8.72564e-06	TRUE	TRUE	Gm29291
967	ENSMUSG00000101939	67.8378	6.45662	0.717575	1.13711e-20	6.98947e-19	TRUE	TRUE	Gm28438
968	ENSMUSG00000102060	4.77944	1.83032	0.357313	9.17166e-09	1.05645e-07	TRUE	TRUE	1700061E17Rik
969	ENSMUSG00000102189	55.4622	1.90014	0.421416	1.2715e-07	1.14241e-06	TRUE	TRUE	Gm37194
970	ENSMUSG00000102259	2.15249	1.17871	0.891306	0.00138648	0.00498597	TRUE	TRUE	Gm38230
971	ENSMUSG00000102274	1.17062	2.13322	1.17315	0.000228315	0.000999539	TRUE	TRUE	Gm4855
972	ENSMUSG00000102321	7.35565	-2.73872	0.777714	3.65676e-06	2.41971e-05	TRUE	TRUE	Gm37792
973	ENSMUSG00000102323	8.45076	-1.28213	0.431514	1.15204e-05	6.77304e-05	TRUE	TRUE	Gm37790
974	ENSMUSG00000102348	13.6156	-5.77192	0.614306	5.27936e-22	3.74156e-20	TRUE	TRUE	Gm10568
975	ENSMUSG00000102374	25.1099	-1.70876	0.247979	3.77169e-13	9.6388e-12	TRUE	TRUE	Gm38387
976	ENSMUSG00000102399	1.5681	-1.38199	1.05656	0.00113575	0.00418112	TRUE	TRUE	Gm5049
977	ENSMUSG00000102483	95.6127	-1.44199	0.791143	0.000319645	0.00135147	TRUE	TRUE	Catspere1
978	ENSMUSG00000102496	122.331	-1.56153	0.22338	1.40538e-13	3.85351e-12	TRUE	TRUE	Gm36989
979	ENSMUSG00000102614	3.56611	2.53531	0.742596	4.8347e-06	3.12425e-05	TRUE	TRUE	Gm37843
980	ENSMUSG00000102715	1.90284	-1.43104	0.849498	0.000451361	0.00183682	TRUE	TRUE	Gm6209
981	ENSMUSG00000102742	236.121	-1.89781	0.147692	7.26402e-39	1.51953e-36	TRUE	TRUE	Pcdhga11
982	ENSMUSG00000102862	2.87141	1.16546	0.695568	0.000593081	0.0023444	TRUE	TRUE	Gm37640
983	ENSMUSG00000102923	3.80821	-3.22645	0.719842	1.58311e-07	1.38965e-06	TRUE	TRUE	Gm31728
984	ENSMUSG00000102970	2.08879	1.82624	0.766478	6.9338e-05	0.000341347	TRUE	TRUE	Gm37349
985	ENSMUSG00000103056	1.59549	2.09934	0.984697	0.000114739	0.000534232	TRUE	TRUE	Gm38268
986	ENSMUSG00000103081	87.2401	2.3321	0.143191	2.75499e-61	1.42923e-58	TRUE	TRUE	Pcdhgb8
987	ENSMUSG00000103088	269.903	-1.58166	0.108097	2.5416e-49	8.34515e-47	TRUE	TRUE	Pcdhgb6
988	ENSMUSG00000103119	4.50169	-2.1634	0.567554	1.4838e-06	1.06469e-05	TRUE	TRUE	Gm37583
989	ENSMUSG00000103183	358.181	-1.04285	0.108517	6.51187e-25	5.84468e-23	TRUE	TRUE	Gm37090
990	ENSMUSG00000103227	5.73306	1.63594	0.550576	1.52359e-05	8.75508e-05	TRUE	TRUE	Gm37733
991	ENSMUSG00000103260	1.75176	1.83353	1.0493	0.000302357	0.0012874	TRUE	TRUE	Gm8146
992	ENSMUSG00000103283	88.0006	1.23317	0.115065	6.11594e-29	7.05072e-27	TRUE	TRUE	NA
993	ENSMUSG00000103442	40.0371	1.6625	0.230416	3.86189e-14	1.14615e-12	TRUE	TRUE	Pcdha1
994	ENSMUSG00000103451	0.903497	-1.22841	1.05642	0.00185772	0.00643614	TRUE	TRUE	Gm33973
995	ENSMUSG00000103581	1.60936	4.04642	0.911166	3.23226e-07	2.6591e-06	TRUE	TRUE	Gm37833
996	ENSMUSG00000103583	3.94193	-2.1234	0.7722	2.72064e-05	0.000148133	TRUE	TRUE	Gm38325
997	ENSMUSG00000103634	1.56752	-1.55377	1.10185	0.000775398	0.00297811	TRUE	TRUE	3110062G12Rik
998	ENSMUSG00000103659	6.44605	-2.55263	0.506248	9.12174e-09	1.053e-07	TRUE	TRUE	Gm32569
999	ENSMUSG00000103706	1.29885	-1.72137	1.25418	0.000749915	0.0028882	TRUE	TRUE	6820402A03Rik
1000	ENSMUSG00000103723	8.42442	1.81362	0.341222	3.65995e-09	4.59513e-08	TRUE	TRUE	Gm37095
1001	ENSMUSG00000103756	5.68008	-1.75796	0.436804	6.70572e-07	5.16399e-06	TRUE	TRUE	Gm37285
1002	ENSMUSG00000103847	8.82679	1.83367	0.320839	4.78278e-10	7.20862e-09	TRUE	TRUE	Gm20056
1003	ENSMUSG00000103916	2.55662	2.58638	0.856529	1.37627e-05	7.97569e-05	TRUE	TRUE	Gm38071
1004	ENSMUSG00000103964	18.0571	1.93927	0.313519	3.0945e-11	5.85472e-10	TRUE	TRUE	Gm8407
1005	ENSMUSG00000103976	6.59689	1.40916	0.513461	2.61537e-05	0.000142986	TRUE	TRUE	Gm37677
1006	ENSMUSG00000104093	109.936	-1.89418	0.235547	6.54936e-17	2.68804e-15	TRUE	TRUE	A330015K06Rik
1007	ENSMUSG00000104117	15.0782	-2.16359	0.299436	1.88608e-14	5.86606e-13	TRUE	TRUE	Gm20743
1008	ENSMUSG00000104148	101.352	1.02036	0.109826	1.29998e-23	1.04721e-21	TRUE	TRUE	Pcdha2
1009	ENSMUSG00000104167	0.701424	1.74412	1.38309	0.000945652	0.00355548	TRUE	TRUE	A030012G06Rik
1010	ENSMUSG00000104220	0.999752	2.8667	1.41257	0.00012361	0.000572453	TRUE	TRUE	4930578I07Rik
1011	ENSMUSG00000104222	15.73	-1.21466	0.667413	0.00038435	0.00159413	TRUE	TRUE	Gm7292
1012	ENSMUSG00000104245	3.79651	-1.70975	0.572496	1.49841e-05	8.62952e-05	TRUE	TRUE	Gm38155
1013	ENSMUSG00000104264	2.90846	1.73403	0.660743	3.88347e-05	0.000203173	TRUE	TRUE	Gm18529
1014	ENSMUSG00000104282	11.9486	-2.68382	0.326377	3.6175e-18	1.7249e-16	TRUE	TRUE	Gm37460
1015	ENSMUSG00000104293	2.55935	-1.65859	0.849726	0.000205871	0.00090952	TRUE	TRUE	Gm38043
1016	ENSMUSG00000104411	30.0129	-2.09775	0.241873	1.91283e-19	1.04019e-17	TRUE	TRUE	Gm30340
1017	ENSMUSG00000104420	2.53805	-2.85149	0.68581	4.62717e-07	3.69078e-06	TRUE	TRUE	E230020A03Rik
1018	ENSMUSG00000104467	5.65869	1.29137	0.51789	5.35256e-05	0.000270327	TRUE	TRUE	Gm37660
1019	ENSMUSG00000104517	1.19997	1.46575	1.00683	0.000750776	0.00289109	TRUE	TRUE	Gm18407
1020	ENSMUSG00000104523	1.26036	2.04879	1.32158	0.000425441	0.00174337	TRUE	TRUE	Gm37335
1021	ENSMUSG00000104524	1.98495	1.74894	0.929237	0.000231651	0.00101192	TRUE	TRUE	Gm37333
1022	ENSMUSG00000104557	3.33566	-4.2591	0.708776	1.75233e-10	2.88228e-09	TRUE	TRUE	Gm36520
1023	ENSMUSG00000104569	15.8769	-1.93021	0.251657	1.14071e-15	4.16158e-14	TRUE	TRUE	Gm43054
1024	ENSMUSG00000104668	3.01996	-1.5281	0.809379	0.000257774	0.0011144	TRUE	TRUE	Vmn2r-ps24
1025	ENSMUSG00000104676	2.80767	-1.54865	1.05649	0.000685857	0.00266564	TRUE	TRUE	Gm42777
1026	ENSMUSG00000104682	22.3758	1.36111	0.196566	6.504e-14	1.87245e-12	TRUE	TRUE	Gm42636
1027	ENSMUSG00000104720	24.0694	1.33	0.242146	2.84663e-10	4.48051e-09	TRUE	TRUE	Gm43138
1028	ENSMUSG00000104765	11.9741	2.18646	0.330956	1.38229e-12	3.27745e-11	TRUE	TRUE	Gm43058
1029	ENSMUSG00000104776	1.85242	5.25759	0.738006	1.22073e-13	3.36499e-12	TRUE	TRUE	Gm43691
1030	ENSMUSG00000104833	18.8771	1.33143	0.214266	4.76985e-12	1.03276e-10	TRUE	TRUE	Gm42489
1031	ENSMUSG00000104973	16.702	1.41585	0.279517	4.02299e-09	5.0049e-08	TRUE	TRUE	A530041M06Rik
1032	ENSMUSG00000105057	2.32407	4.10889	0.703914	4.28521e-10	6.50404e-09	TRUE	TRUE	Gm40190
1033	ENSMUSG00000105063	50.0303	1.43241	0.214792	5.93078e-13	1.4878e-11	TRUE	TRUE	Gm43488
1034	ENSMUSG00000105140	0.840461	1.32063	1.12316	0.00162373	0.00571865	TRUE	TRUE	Gm43127
1035	ENSMUSG00000105156	5.51645	1.38181	0.454936	1.03196e-05	6.13806e-05	TRUE	TRUE	Gm9057
1036	ENSMUSG00000105302	4.66987	1.16919	0.573651	0.000216645	0.000952468	TRUE	TRUE	Gm19817
1037	ENSMUSG00000105331	5.90703	-3.8331	0.634036	9.93816e-11	1.71173e-09	TRUE	TRUE	Gm29865
1038	ENSMUSG00000105336	4.15994	1.44105	0.564599	4.62619e-05	0.000237152	TRUE	TRUE	AU022133
1039	ENSMUSG00000105402	17.2456	3.76616	0.308372	3.25273e-35	5.38261e-33	TRUE	TRUE	Gm3716
1040	ENSMUSG00000105452	4.7072	-1.28957	0.523906	5.89883e-05	0.000295044	TRUE	TRUE	Gm5276
1041	ENSMUSG00000105454	1.61024	3.46783	0.910159	2.02299e-06	1.41785e-05	TRUE	TRUE	Gm43830
1042	ENSMUSG00000105471	1.98421	1.06014	0.711395	0.00109927	0.00406529	TRUE	TRUE	A430073D23Rik
1043	ENSMUSG00000105516	7.8637	-5.76539	0.693659	8.51298e-18	3.874e-16	TRUE	TRUE	Gm36823
1044	ENSMUSG00000105703	22.3949	-6.89895	0.746226	7.50129e-22	5.17489e-20	TRUE	TRUE	Gm43305
1045	ENSMUSG00000105758	3.35698	2.50813	0.550171	8.79461e-08	8.22659e-07	TRUE	TRUE	Mirlet7e
1046	ENSMUSG00000105822	4.60669	2.24268	0.559472	7.69454e-07	5.85475e-06	TRUE	TRUE	Gm42969
1047	ENSMUSG00000105848	1.46614	2.94674	1.06132	2.52429e-05	0.000138489	TRUE	TRUE	Gm42683
1048	ENSMUSG00000105893	2.0765	-1.25454	0.915406	0.0011297	0.00416063	TRUE	TRUE	Wdr46-ps
1049	ENSMUSG00000105948	8.01861	-1.15613	0.375885	7.05598e-06	4.38068e-05	TRUE	TRUE	Gm43089
1050	ENSMUSG00000105987	77.1109	-1.88052	0.154322	3.25791e-35	5.38261e-33	TRUE	TRUE	AI506816
1051	ENSMUSG00000106038	1.00636	-1.92469	1.11543	0.000304351	0.0012944	TRUE	TRUE	Gm4962
1052	ENSMUSG00000106062	6.88357	1.29596	0.477235	2.68728e-05	0.000146502	TRUE	TRUE	Gm43820
1053	ENSMUSG00000106087	26.8425	-6.41448	0.6111	4.74653e-27	4.98462e-25	TRUE	TRUE	Gm43609
1054	ENSMUSG00000106106	38.5704	1.30619	0.501038	3.79307e-05	0.000199127	TRUE	TRUE	CT010467.1
1055	ENSMUSG00000106239	2.61575	3.68137	0.758975	4.66338e-08	4.60988e-07	TRUE	TRUE	Gm9260
1056	ENSMUSG00000106276	0.745223	2.15147	1.3995	0.000419365	0.00172091	TRUE	TRUE	Gm9397
1057	ENSMUSG00000106290	2.69363	-1.73941	0.930886	0.00024018	0.00104583	TRUE	TRUE	Gm43429
1058	ENSMUSG00000106365	4.18347	-1.30479	0.493902	3.40292e-05	0.000180618	TRUE	TRUE	Gm43568
1059	ENSMUSG00000106406	1.05082	-2.54449	1.01933	4.71513e-05	0.000240949	TRUE	TRUE	Mir7682
1060	ENSMUSG00000106430	4.85697	-2.19479	0.510096	2.70895e-07	2.26962e-06	TRUE	TRUE	Gm42460
1061	ENSMUSG00000106485	1.19144	-1.13022	1.0928	0.00277874	0.00922417	TRUE	TRUE	3830422I06Rik
1062	ENSMUSG00000106534	2.66021	6.00333	0.815082	1.24103e-14	3.9693e-13	TRUE	TRUE	Gm6366
1063	ENSMUSG00000106583	7.43384	-1.71947	0.485976	3.09256e-06	2.08196e-05	TRUE	TRUE	4930447N08Rik
1064	ENSMUSG00000106621	1.31325	3.44697	0.946316	3.2679e-06	2.188e-05	TRUE	TRUE	Gm42752
1065	ENSMUSG00000106664	4.87472	2.68853	0.472665	2.62518e-10	4.17246e-09	TRUE	TRUE	Gm17936
1066	ENSMUSG00000106683	2.26143	-1.14862	0.87665	0.00148512	0.00529082	TRUE	TRUE	Gm43263
1067	ENSMUSG00000106755	5.30438	-1.31014	0.522565	5.15101e-05	0.000261318	TRUE	TRUE	Tpi-rs11
1068	ENSMUSG00000106820	2.13928	2.06264	0.86594	6.5499e-05	0.000324171	TRUE	TRUE	D5Ertd605e
1069	ENSMUSG00000106824	1.1144	-1.40078	1.07518	0.00112818	0.00415622	TRUE	TRUE	Gm7697
1070	ENSMUSG00000106885	6.62338	5.47678	0.613876	5.28253e-20	3.01814e-18	TRUE	TRUE	Eif3s6-ps4
1071	ENSMUSG00000106962	10.398	1.19714	0.353604	2.31179e-06	1.60207e-05	TRUE	TRUE	Gm43633
1072	ENSMUSG00000106990	422.756	-1.03056	0.108281	1.52365e-24	1.30436e-22	TRUE	TRUE	Gm42547
1073	ENSMUSG00000106993	0.972958	1.60965	1.1498	0.00076092	0.00292711	TRUE	TRUE	Gm43417
1074	ENSMUSG00000107017	12.3709	1.17894	0.309979	4.16847e-07	3.35691e-06	TRUE	TRUE	Gm43196
1075	ENSMUSG00000107060	5.49825	-1.48184	0.586321	4.98998e-05	0.000253794	TRUE	TRUE	Gm38901
1076	ENSMUSG00000107108	62.3328	4.91009	0.215846	2.78684e-115	4.25223e-112	TRUE	TRUE	Gm9936
1077	ENSMUSG00000107145	1.91457	-1.32897	0.906782	0.000834335	0.00317678	TRUE	TRUE	Gm43442
1078	ENSMUSG00000107237	1.16631	2.0834	1.20417	0.000282326	0.0012102	TRUE	TRUE	Gm29926
1079	ENSMUSG00000107327	7.90654	6.37065	1.00994	1.3e-11	2.62622e-10	TRUE	TRUE	Gm7478
1080	ENSMUSG00000107385	14.738	5.44856	0.588776	2.56509e-21	1.6802e-19	TRUE	TRUE	C330024D21Rik
1081	ENSMUSG00000107496	2.31832	3.67061	0.783871	9.67242e-08	8.95354e-07	TRUE	TRUE	4933431M02Rik
1082	ENSMUSG00000107640	2.84627	-3.40613	0.733495	9.19435e-08	8.55807e-07	TRUE	TRUE	Gm38804
1083	ENSMUSG00000107642	3.17692	1.45392	0.672751	0.000134215	0.000617717	TRUE	TRUE	Tas2r141-ps4
1084	ENSMUSG00000107658	8.25104	4.59434	0.549607	1.00757e-17	4.51387e-16	TRUE	TRUE	Gm44958
1085	ENSMUSG00000107676	2.02706	-1.81716	0.836749	0.000114638	0.00053386	TRUE	TRUE	Gm44178
1086	ENSMUSG00000107677	2.27223	-1.56015	1.42452	0.00154784	0.00548029	TRUE	TRUE	Olfr316
1087	ENSMUSG00000107734	5.43364	-3.31544	0.618943	2.64032e-09	3.41412e-08	TRUE	TRUE	Gm30055
1088	ENSMUSG00000107756	35.0063	-2.23084	0.327171	2.98089e-13	7.7554e-12	TRUE	TRUE	Gm44164
1089	ENSMUSG00000107838	52.8601	-1.77674	0.211194	3.71237e-18	1.76688e-16	TRUE	TRUE	Gm45769
1090	ENSMUSG00000107927	2.55593	-2.04574	0.80827	4.64202e-05	0.00023782	TRUE	TRUE	Gm44090
1091	ENSMUSG00000108068	1.91222	4.3559	0.735033	2.97955e-10	4.66706e-09	TRUE	TRUE	Gm44075
1092	ENSMUSG00000108132	3.1322	-3.17971	0.782252	7.60025e-07	5.7898e-06	TRUE	TRUE	Gm44175
1093	ENSMUSG00000108314	7.21254	-1.00527	0.392638	4.69751e-05	0.00024038	TRUE	TRUE	Prkcz2
1094	ENSMUSG00000108352	4.38983	5.85303	1.40077	6.18269e-07	4.81311e-06	TRUE	TRUE	Usf2-ps1
1095	ENSMUSG00000108373	5.25722	-1.65294	0.665996	5.61627e-05	0.000282491	TRUE	TRUE	Gm45168
1096	ENSMUSG00000108383	3.06539	2.86073	0.698757	5.87668e-07	4.59142e-06	TRUE	TRUE	Gm6567
1097	ENSMUSG00000108393	12.3733	-2.2324	0.372279	6.19283e-11	1.1028e-09	TRUE	TRUE	Gm32633
1098	ENSMUSG00000108444	1.5652	-1.30131	1.11676	0.00169716	0.00594498	TRUE	TRUE	Klk2-ps
1099	ENSMUSG00000108503	0.875594	3.02496	1.09151	2.56908e-05	0.000140768	TRUE	TRUE	Gm20949
1100	ENSMUSG00000108555	31.4864	-3.67886	0.241059	1.63416e-53	6.72834e-51	TRUE	TRUE	Gm18310
1101	ENSMUSG00000108608	25.2509	7.52632	0.60207	1.30312e-37	2.50382e-35	TRUE	TRUE	Gm6916
1102	ENSMUSG00000108615	2.40931	-1.45294	0.699299	0.000166818	0.000752669	TRUE	TRUE	Gm4973
1103	ENSMUSG00000108658	41.432	1.68908	0.185846	1.06566e-20	6.59719e-19	TRUE	TRUE	NA
1104	ENSMUSG00000108756	1.0342	1.12371	1.18645	0.00334831	0.0108389	TRUE	TRUE	Gm44894
1105	ENSMUSG00000108900	1.72178	4.04429	0.957984	7.02919e-07	5.3896e-06	TRUE	TRUE	Ccdc194
1106	ENSMUSG00000108926	15.7737	1.37454	0.260178	1.1093e-09	1.55535e-08	TRUE	TRUE	Gm10988
1107	ENSMUSG00000108943	66.8704	1.10606	0.215324	5.29536e-10	7.91223e-09	TRUE	TRUE	Gm44559
1108	ENSMUSG00000109008	22.9517	-2.09462	0.2551	1.00064e-17	4.50083e-16	TRUE	TRUE	Gm44899
1109	ENSMUSG00000109052	1.76391	1.02919	0.727433	0.00139202	0.00500245	TRUE	TRUE	Gm45012
1110	ENSMUSG00000109082	5.35928	1.22032	0.462443	3.33218e-05	0.000177168	TRUE	TRUE	Gm44586
1111	ENSMUSG00000109101	2.5542	1.09625	0.553209	0.0002729	0.00117392	TRUE	TRUE	Gm45132
1112	ENSMUSG00000109123	5.37135	-1.01346	0.76967	0.00180574	0.00627448	TRUE	TRUE	Gm39059
1113	ENSMUSG00000109149	2.79807	-1.46959	0.862591	0.000418435	0.00171818	TRUE	TRUE	Gm19656
1114	ENSMUSG00000109150	24.31	-6.18232	0.73602	2.81918e-18	1.36942e-16	TRUE	TRUE	Gm45793
1115	ENSMUSG00000109163	3.58153	-2.01007	0.600824	5.89246e-06	3.72519e-05	TRUE	TRUE	3110009M11Rik
1116	ENSMUSG00000109244	11.4169	1.8789	0.267012	1.30336e-13	3.58134e-12	TRUE	TRUE	Gm44751
1117	ENSMUSG00000109284	36.0293	-1.66068	0.203472	3.00081e-17	1.29084e-15	TRUE	TRUE	B230311B06Rik
1118	ENSMUSG00000109303	0.82618	1.15629	1.08132	0.00249134	0.00835353	TRUE	TRUE	Gm44549
1119	ENSMUSG00000109332	137.793	-2.26772	0.162946	1.34347e-45	3.70726e-43	TRUE	TRUE	Gm44742
1120	ENSMUSG00000109370	16.1681	3.79559	0.490901	9.35947e-16	3.45342e-14	TRUE	TRUE	Gm44675
1121	ENSMUSG00000109404	1.17645	2.73766	1.56107	0.000221155	0.000970321	TRUE	TRUE	Gm19963
1122	ENSMUSG00000109435	8.83543	-1.99071	0.343557	2.84583e-10	4.48051e-09	TRUE	TRUE	Gm7067
1123	ENSMUSG00000109505	10.1831	-3.54612	0.60246	1.80436e-10	2.95849e-09	TRUE	TRUE	Gm44677
1124	ENSMUSG00000109561	4.10387	1.80824	0.738261	5.92901e-05	0.000296325	TRUE	TRUE	Ankrd31
1125	ENSMUSG00000109602	1.28331	-3.14621	0.892187	4.05597e-06	2.66012e-05	TRUE	TRUE	Gm31597
1126	ENSMUSG00000109632	8.43869	-1.90365	0.377995	1.38639e-08	1.54125e-07	TRUE	TRUE	Gm31479
1127	ENSMUSG00000109674	60.73	-1.35037	0.178115	5.6477e-16	2.14488e-14	TRUE	TRUE	Gm45470
1128	ENSMUSG00000109675	2.97918	1.999	0.593564	5.53716e-06	3.52289e-05	TRUE	TRUE	Nxpe1-ps
1129	ENSMUSG00000109704	10.999	1.3884	0.401928	2.59013e-06	1.77363e-05	TRUE	TRUE	Gm38414
1130	ENSMUSG00000109714	63.886	3.06229	0.298145	2.56111e-26	2.56496e-24	TRUE	TRUE	Gm35021
1131	ENSMUSG00000109716	3.44278	1.12153	0.645014	0.000527543	0.0021127	TRUE	TRUE	Gm42196
1132	ENSMUSG00000109731	3.59193	-5.08516	0.66418	2.55556e-15	8.92176e-14	TRUE	TRUE	Gm45425
1133	ENSMUSG00000109812	37.0178	-4.87271	0.492579	7.49785e-24	6.17418e-22	TRUE	TRUE	Gm45640
1134	ENSMUSG00000109819	14.0468	-4.08877	0.480152	2.23032e-18	1.09569e-16	TRUE	TRUE	B930018H19Rik
1135	ENSMUSG00000109875	1.60928	3.32074	0.844803	1.29066e-06	9.38562e-06	TRUE	TRUE	Gm45456
1136	ENSMUSG00000109882	10.3446	1.74778	0.275134	1.21004e-11	2.46949e-10	TRUE	TRUE	Gm18706
1137	ENSMUSG00000109953	1.85564	-3.31	0.758749	2.72774e-07	2.28315e-06	TRUE	TRUE	5430430B14Rik
1138	ENSMUSG00000109975	48.4598	-2.10681	0.243046	1.94276e-19	1.05425e-17	TRUE	TRUE	Gm19196
1139	ENSMUSG00000109992	5.18566	1.55376	0.422682	1.64911e-06	1.17453e-05	TRUE	TRUE	Gm45650
1140	ENSMUSG00000110052	4.44585	1.98773	0.448035	1.69905e-07	1.48389e-06	TRUE	TRUE	1700020G03Rik
1141	ENSMUSG00000110120	1.85194	-2.47205	0.957796	3.90829e-05	0.000204389	TRUE	TRUE	Gm45251
1142	ENSMUSG00000110126	11.1161	7.18492	0.899606	3.18988e-17	1.3699e-15	TRUE	TRUE	Gm9347
1143	ENSMUSG00000110236	3.69671	-3.49208	0.691071	1.50447e-08	1.65358e-07	TRUE	TRUE	Gm40493
1144	ENSMUSG00000110276	11.3685	2.57768	0.33982	6.42308e-16	2.42163e-14	TRUE	TRUE	Gm45330
1145	ENSMUSG00000110298	14.3374	2.32399	0.311704	2.40065e-15	8.43775e-14	TRUE	TRUE	Gm8189
1146	ENSMUSG00000110308	2.82821	-2.84967	0.787733	2.82904e-06	1.92201e-05	TRUE	TRUE	Gm45516
1147	ENSMUSG00000110331	167.246	5.89656	0.218299	9.93403e-162	3.22098e-158	TRUE	TRUE	Nudc-ps1
1148	ENSMUSG00000110333	1.17824	-1.23435	0.966326	0.0014311	0.00512443	TRUE	TRUE	Gm45861
1149	ENSMUSG00000110341	12.5612	-6.03746	0.633927	1.23748e-22	9.22387e-21	TRUE	TRUE	Gm45424
1150	ENSMUSG00000110342	2.26814	-1.14918	0.823301	0.00121596	0.00443426	TRUE	TRUE	Gm45263
1151	ENSMUSG00000110386	7.11646	1.22771	0.554227	0.000124566	0.000576571	TRUE	TRUE	Gm42031
1152	ENSMUSG00000110441	7.06937	1.30489	0.43323	1.02932e-05	6.12377e-05	TRUE	TRUE	Gm45790
1153	ENSMUSG00000110444	455.434	-1.06115	0.083764	7.79365e-40	1.68466e-37	TRUE	TRUE	Gm10033
1154	ENSMUSG00000110458	20.3798	1.29821	0.383795	2.807e-06	1.90904e-05	TRUE	TRUE	Gm21769
1155	ENSMUSG00000110462	5.62267	-4.56641	0.672009	1.38496e-12	3.28078e-11	TRUE	TRUE	Gm35572
1156	ENSMUSG00000110554	8.46949	-4.85584	0.616739	5.087e-16	1.94619e-14	TRUE	TRUE	Gm35256
1157	ENSMUSG00000110562	7.67105	-2.11079	0.350177	6.24499e-11	1.10951e-09	TRUE	TRUE	Gm9204
1158	ENSMUSG00000110569	32.3206	4.30787	0.262794	4.47992e-61	2.2347e-58	TRUE	TRUE	Gm18860
1159	ENSMUSG00000110598	13.9521	-5.79996	0.66798	3.43274e-19	1.80979e-17	TRUE	TRUE	Gm45854
1160	ENSMUSG00000110618	6.26712	1.72283	0.858707	0.000175577	0.000787806	TRUE	TRUE	Gm39822
1161	ENSMUSG00000110631	36.2049	-1.08815	0.444406	6.3509e-05	0.000315252	TRUE	TRUE	Gm42047
1162	ENSMUSG00000110633	14.6346	-2.2413	0.399693	5.85594e-10	8.65018e-09	TRUE	TRUE	Gm32122
1163	ENSMUSG00000110636	1.81543	1.21036	0.835857	0.000992652	0.00370694	TRUE	TRUE	Gm39397
1164	ENSMUSG00000110649	36.2051	1.34513	0.254839	9.55497e-10	1.36105e-08	TRUE	TRUE	Gm40466
1165	ENSMUSG00000110664	7.56274	-5.25177	0.649154	7.58408e-17	3.06901e-15	TRUE	TRUE	Aprt-ps
1166	ENSMUSG00000110669	38.3233	2.4367	0.294429	2.7455e-18	1.33864e-16	TRUE	TRUE	Gm10060
1167	ENSMUSG00000110685	3.95085	-1.79742	0.569107	9.59572e-06	5.75898e-05	TRUE	TRUE	Gm5373
1168	ENSMUSG00000110721	3.80472	3.56609	0.639023	1.04813e-09	1.4808e-08	TRUE	TRUE	Gm47231
1169	ENSMUSG00000110727	4.5698	-3.1687	0.672068	5.51248e-08	5.3755e-07	TRUE	TRUE	Gm48784
1170	ENSMUSG00000110774	9.96726	3.11212	0.351525	2.45444e-20	1.44695e-18	TRUE	TRUE	Gm39318
1171	ENSMUSG00000110814	4.32914	-1.14212	0.736725	0.000841786	0.00320109	TRUE	TRUE	Gm38661
1172	ENSMUSG00000110834	39.6694	-1.44985	0.171834	1.50417e-18	7.51765e-17	TRUE	TRUE	Gm39469
1173	ENSMUSG00000110862	16.251	1.96759	0.298556	2.3323e-12	5.31613e-11	TRUE	TRUE	Gm35835
1174	ENSMUSG00000110924	6.43387	-4.9026	0.708924	6.01749e-13	1.50809e-11	TRUE	TRUE	Gm40518
1175	ENSMUSG00000110935	3.02155	-2.51164	0.695888	2.73635e-06	1.86441e-05	TRUE	TRUE	Gm8834
1176	ENSMUSG00000110982	1.62684	-4.19175	0.852351	4.91607e-08	4.84123e-07	TRUE	TRUE	Gm48565
1177	ENSMUSG00000111107	7.13574	3.32399	0.48799	3.63203e-13	9.31862e-12	TRUE	TRUE	Gm48737
1178	ENSMUSG00000111157	1.83645	-1.12288	0.953594	0.00207185	0.00710025	TRUE	TRUE	Gm47887
1179	ENSMUSG00000111162	11.3571	-3.86031	0.403063	1.18016e-22	8.84742e-21	TRUE	TRUE	Gm7293
1180	ENSMUSG00000111176	6.53768	5.95495	0.675391	9.20338e-20	5.1339e-18	TRUE	TRUE	Gm47233
1181	ENSMUSG00000111348	23.5768	-1.2153	0.258219	7.97104e-09	9.29679e-08	TRUE	TRUE	Gm19531
1182	ENSMUSG00000111465	105.896	2.18903	0.148282	8.53195e-51	2.9508e-48	TRUE	TRUE	Gm47113
1183	ENSMUSG00000111504	20.4908	2.6998	0.269971	2.61076e-25	2.43599e-23	TRUE	TRUE	Gm48284
1184	ENSMUSG00000111531	6.04344	1.72628	0.31395	1.36522e-09	1.87765e-08	TRUE	TRUE	Gm32688
1185	ENSMUSG00000111548	6.80757	6.33568	0.860243	9.21701e-15	2.98477e-13	TRUE	TRUE	Gm8162
1186	ENSMUSG00000111554	3.67253	3.59379	0.685212	6.41597e-09	7.62363e-08	TRUE	TRUE	Gm232
1187	ENSMUSG00000111669	2.48519	1.07452	0.902867	0.00216873	0.00738832	TRUE	TRUE	Gm31698
1188	ENSMUSG00000111722	18.2045	-1.25262	0.207153	6.9773e-12	1.47501e-10	TRUE	TRUE	Gm47270
1189	ENSMUSG00000111792	14.0807	2.27127	0.302122	1.66117e-15	5.9763e-14	TRUE	TRUE	Gm33858
1190	ENSMUSG00000111834	2.51337	2.4104	0.774522	1.08365e-05	6.41167e-05	TRUE	TRUE	Gm40020
1191	ENSMUSG00000111840	0.537528	1.31	1.20754	0.00200064	0.00688348	TRUE	TRUE	Gm48832
1192	ENSMUSG00000111854	1.44517	3.51067	0.935248	2.43615e-06	1.67928e-05	TRUE	TRUE	Gm48740
1193	ENSMUSG00000111858	1.20575	2.28853	1.04001	9.41526e-05	0.000448608	TRUE	TRUE	Gm48277
1194	ENSMUSG00000111874	3.7357	-1.59324	0.709688	0.000103535	0.000487936	TRUE	TRUE	Gm36539
1195	ENSMUSG00000111888	0.984298	1.26236	1.08844	0.00179534	0.00624422	TRUE	TRUE	Gm46212
1196	ENSMUSG00000111971	146.13	-1.69222	0.276693	4.63283e-11	8.49265e-10	TRUE	TRUE	Gm48678
1197	ENSMUSG00000112003	5.84228	6.00475	0.635965	2.78991e-22	2.01581e-20	TRUE	TRUE	Gm4864
1198	ENSMUSG00000112112	35.3266	-3.18688	0.342813	4.92563e-22	3.51005e-20	TRUE	TRUE	Gm48508
1199	ENSMUSG00000112259	3.0924	2.08985	1.24504	0.000315589	0.00133737	TRUE	TRUE	Gm17980
1200	ENSMUSG00000112532	4.44019	-3.97221	0.673907	2.7654e-10	4.37738e-09	TRUE	TRUE	Gm36283
1201	ENSMUSG00000112546	3.27033	-1.01912	0.71673	0.00139171	0.00500202	TRUE	TRUE	Gm6992
1202	ENSMUSG00000112618	7.11816	-1.11179	0.423152	3.43816e-05	0.000182303	TRUE	TRUE	Gm48835
1203	ENSMUSG00000112639	31.0636	1.33464	0.154082	8.57217e-20	4.81284e-18	TRUE	TRUE	A730063M14Rik
1204	ENSMUSG00000112640	7.11785	-4.28873	0.628207	1.01949e-12	2.47146e-11	TRUE	TRUE	Gm32687
1205	ENSMUSG00000112663	5.48974	-1.64227	0.492485	5.37078e-06	3.42712e-05	TRUE	TRUE	C630031E19Rik
1206	ENSMUSG00000112847	45.1114	1.00788	0.185785	8.47632e-11	1.47265e-09	TRUE	TRUE	Gm47573
1207	ENSMUSG00000112907	131.696	9.23641	0.513697	1.25433e-74	9.8594e-72	TRUE	TRUE	Gm47015
1208	ENSMUSG00000112934	1.58887	1.41298	1.06447	0.00105505	0.00391517	TRUE	TRUE	Gm32305
1209	ENSMUSG00000112937	4.0771	1.6683	0.939165	0.000309123	0.00131297	TRUE	TRUE	Gm17746
1210	ENSMUSG00000112969	4.06883	4.96967	0.854234	5.93218e-10	8.74288e-09	TRUE	TRUE	Gm48496
1211	ENSMUSG00000112980	99.5393	1.47028	0.144377	1.73614e-25	1.63166e-23	TRUE	TRUE	D430020J02Rik
1212	ENSMUSG00000113029	116.654	-1.38156	0.134785	4.62536e-26	4.52744e-24	TRUE	TRUE	Gm40578
1213	ENSMUSG00000113061	1.29084	-1.51964	1.04735	0.000725981	0.00280602	TRUE	TRUE	Gm11361
1214	ENSMUSG00000113093	1.99021	1.1824	0.931216	0.00155526	0.00550442	TRUE	TRUE	Gm36862
1215	ENSMUSG00000113120	1.2613	-3.35199	0.917415	3.05195e-06	2.05782e-05	TRUE	TRUE	E330035G20Rik
1216	ENSMUSG00000113126	6.18745	-2.45002	0.461124	2.36175e-09	3.09558e-08	TRUE	TRUE	Gm47588
1217	ENSMUSG00000113157	9.97877	-2.96555	0.4079	8.15365e-15	2.66706e-13	TRUE	TRUE	Gm48693
1218	ENSMUSG00000113174	8.23238	3.70466	0.394477	5.53983e-22	3.91547e-20	TRUE	TRUE	Gm9292
1219	ENSMUSG00000113263	4.65915	1.82793	0.608515	1.46068e-05	8.43279e-05	TRUE	TRUE	Gm4811
1220	ENSMUSG00000113299	5.56402	-1.26641	0.545911	9.0331e-05	0.000432385	TRUE	TRUE	Gm35618
1221	ENSMUSG00000113332	9.57759	7.31053	0.71794	5.06063e-26	4.93487e-24	TRUE	TRUE	Gm9259
1222	ENSMUSG00000113396	4.21227	-1.38575	0.656728	0.000157691	0.000715846	TRUE	TRUE	Gm33467
1223	ENSMUSG00000113416	8.31661	1.93074	0.328382	1.86555e-10	3.04726e-09	TRUE	TRUE	Gm49328
1224	ENSMUSG00000113424	10.4674	3.07797	0.456012	3.86006e-13	9.84525e-12	TRUE	TRUE	Gm48161
1225	ENSMUSG00000113439	1.449	3.31125	2.01341	0.000218797	0.000961278	TRUE	TRUE	Gm49382
1226	ENSMUSG00000113555	6.86652	-2.23369	0.468265	3.93231e-08	3.94432e-07	TRUE	TRUE	Gm10095
1227	ENSMUSG00000113569	0.6271	1.37818	1.33207	0.00207364	0.00710356	TRUE	TRUE	Gm48035
1228	ENSMUSG00000113586	9.81745	3.99186	0.452518	1.44348e-19	7.91595e-18	TRUE	TRUE	Gm48606
1229	ENSMUSG00000113592	1.92526	4.84514	0.722552	2.52272e-12	5.72501e-11	TRUE	TRUE	Gm7093
1230	ENSMUSG00000113600	18.9986	6.65062	0.532951	4.1775e-37	7.79569e-35	TRUE	TRUE	Gm7868
1231	ENSMUSG00000113626	21.1171	-1.20026	0.490959	6.20653e-05	0.000308716	TRUE	TRUE	Gm7240
1232	ENSMUSG00000113632	5.41821	-4.6533	0.678559	9.15041e-13	2.23706e-11	TRUE	TRUE	Gm47446
1233	ENSMUSG00000113637	37.3468	3.33991	0.180374	9.07168e-78	7.59065e-75	TRUE	TRUE	Gm7049
1234	ENSMUSG00000113642	87.5027	2.37077	0.143671	7.38647e-63	3.91015e-60	TRUE	TRUE	Gm49329
1235	ENSMUSG00000113691	1.95024	2.07225	1.05902	0.000171343	0.000770537	TRUE	TRUE	Gm38699
1236	ENSMUSG00000113707	2.65212	1.22357	0.635466	0.000286155	0.00122505	TRUE	TRUE	Gm10457
1237	ENSMUSG00000113725	5.01787	3.0896	0.503281	2.16185e-11	4.20677e-10	TRUE	TRUE	Gm48358
1238	ENSMUSG00000113769	22.4422	-1.49511	0.319756	3.2584e-08	3.3407e-07	TRUE	TRUE	5033406O09Rik
1239	ENSMUSG00000113807	2.99211	5.1932	0.966131	6.10252e-09	7.29126e-08	TRUE	TRUE	Gm6888
1240	ENSMUSG00000113814	2.59192	-1.09597	0.834405	0.00159098	0.00561573	TRUE	TRUE	Gm9255
1241	ENSMUSG00000113857	0.798976	3.30228	1.23104	3.15816e-05	0.000169011	TRUE	TRUE	Gm46338
1242	ENSMUSG00000113866	0.853561	-2.5042	1.18201	0.000108495	0.000508724	TRUE	TRUE	Gm47450
1243	ENSMUSG00000113918	3.01752	-2.15179	0.669875	8.42823e-06	5.13072e-05	TRUE	TRUE	Gm6566
1244	ENSMUSG00000113992	1.13132	3.90728	1.11276	5.23988e-06	3.35515e-05	TRUE	TRUE	Gm9158
1245	ENSMUSG00000114024	0.675016	1.135	1.17635	0.00318133	0.0103878	TRUE	TRUE	Gm46336
1246	ENSMUSG00000114041	23.5069	1.19605	0.208289	2.78897e-11	5.31153e-10	TRUE	TRUE	Gm9269
1247	ENSMUSG00000114067	2.07435	3.3596	0.816903	7.1336e-07	5.46481e-06	TRUE	TRUE	Gm47065
1248	ENSMUSG00000114082	4.79029	1.0506	0.598608	0.000553189	0.00220316	TRUE	TRUE	Gm40383
1249	ENSMUSG00000114133	59.8453	6.11966	0.34567	2.89347e-71	2.14439e-68	TRUE	TRUE	Gm20075
1250	ENSMUSG00000114158	0.749187	2.15864	1.90739	0.000946147	0.00355683	TRUE	TRUE	Gm49372
1251	ENSMUSG00000114189	19.0624	-1.31876	0.297797	4.63693e-08	4.58549e-07	TRUE	TRUE	9330199G10Rik

## Sheet: DBA vs. AJ
	ensembl	baseMean	log2FoldChange	lfcSE	pvalue	padj	fdr	sig	external_gene_name
1	ENSMUSG00000000094	7.59731	-4.59446	0.632045	1.98218e-14	8.39499e-13	TRUE	TRUE	Tbx4
2	ENSMUSG00000000318	14.9712	2.2343	0.254573	7.68458e-20	6.74568e-18	TRUE	TRUE	Clec10a
3	ENSMUSG00000000359	13.5687	1.11514	0.277572	1.46174e-07	1.63013e-06	TRUE	TRUE	Rem1
4	ENSMUSG00000000365	24.3024	2.19548	0.341618	6.30252e-12	1.78647e-10	TRUE	TRUE	Rnf17
5	ENSMUSG00000000544	7.57234	5.06523	0.505235	1.26725e-24	1.59945e-22	TRUE	TRUE	Gpa33
6	ENSMUSG00000000673	5.2235	1.57448	0.521708	1.51692e-05	9.83459e-05	TRUE	TRUE	Haao
7	ENSMUSG00000000739	8.9105	2.62987	0.421795	9.32246e-12	2.56509e-10	TRUE	TRUE	Sult5a1
8	ENSMUSG00000000792	667.485	-1.2508	0.12671	1.99239e-24	2.4899e-22	TRUE	TRUE	Slc5a5
9	ENSMUSG00000001558	13.6193	-1.08557	0.325039	2.18373e-06	1.76881e-05	TRUE	TRUE	Klhl10
10	ENSMUSG00000001773	596.727	1.03322	0.10879	2.24723e-24	2.76748e-22	TRUE	TRUE	Folh1
11	ENSMUSG00000001988	256.539	1.17514	0.186009	1.40085e-12	4.46459e-11	TRUE	TRUE	Npas1
12	ENSMUSG00000002324	258.593	1.38437	0.499424	2.55427e-05	0.00015588	TRUE	TRUE	Rec8
13	ENSMUSG00000004552	6.13729	5.04686	0.720874	1.85691e-13	6.82726e-12	TRUE	TRUE	Ctse
14	ENSMUSG00000005220	22.5716	-1.05213	0.575927	0.000383056	0.0017227	TRUE	TRUE	Corin
15	ENSMUSG00000006216	2.65589	5.05543	0.784717	7.56276e-12	2.12234e-10	TRUE	TRUE	Clcnkb
16	ENSMUSG00000006360	94.8079	1.09483	0.141148	2.12368e-17	1.42906e-15	TRUE	TRUE	Crip1
17	ENSMUSG00000006469	8.58163	1.33777	0.466015	1.81451e-05	0.000115282	TRUE	TRUE	Slc34a3
18	ENSMUSG00000006638	178.305	-1.67327	0.173365	7.99031e-23	9.13091e-21	TRUE	TRUE	Abhd1
19	ENSMUSG00000007122	27.793	1.2747	0.237607	7.55636e-10	1.47296e-08	TRUE	TRUE	Casq1
20	ENSMUSG00000008028	46.1754	1.08578	0.176358	1.4512e-12	4.60781e-11	TRUE	TRUE	1700008O03Rik
21	ENSMUSG00000008348	3197.04	1.39669	0.205927	5.85221e-13	1.97426e-11	TRUE	TRUE	Ubc
22	ENSMUSG00000009596	2.2276	3.14372	0.708513	1.09369e-07	1.26694e-06	TRUE	TRUE	Taf7l
23	ENSMUSG00000009876	30.0616	1.06571	0.226932	4.73638e-09	7.71723e-08	TRUE	TRUE	Cox4i2
24	ENSMUSG00000009900	1.48295	2.95	1.04595	1.70694e-05	0.000109242	TRUE	TRUE	Wnt3a
25	ENSMUSG00000010342	24.888	1.17492	0.244445	5.57381e-09	8.99504e-08	TRUE	TRUE	Tex14
26	ENSMUSG00000011263	14.8433	2.4435	0.307605	5.54314e-17	3.59652e-15	TRUE	TRUE	Exoc3l2
27	ENSMUSG00000013936	22.6181	2.03695	0.337673	1.0161e-10	2.35311e-09	TRUE	TRUE	Myl2
28	ENSMUSG00000015090	11115.4	1.25296	0.430527	1.42142e-05	9.28421e-05	TRUE	TRUE	Ptgds
29	ENSMUSG00000015533	10.396	-1.76933	0.329236	4.493e-09	7.35848e-08	TRUE	TRUE	Itga2
30	ENSMUSG00000015812	38.2466	1.18608	0.312413	4.93429e-07	4.79242e-06	TRUE	TRUE	Gnrh1
31	ENSMUSG00000017588	1.71548	1.37887	0.933591	0.000684474	0.00288254	TRUE	TRUE	Krt27
32	ENSMUSG00000018543	8.72955	-1.15947	0.346716	2.58202e-06	2.05468e-05	TRUE	TRUE	1700001P01Rik
33	ENSMUSG00000018845	42.9367	1.05698	0.135847	1.0468e-17	7.31578e-16	TRUE	TRUE	Unc45b
34	ENSMUSG00000018924	4.62631	3.06374	0.771748	6.90123e-07	6.43924e-06	TRUE	TRUE	Alox15
35	ENSMUSG00000018927	47.6872	2.7253	0.178388	1.69815e-54	9.16602e-52	TRUE	TRUE	Ccl6
36	ENSMUSG00000019102	22.7851	3.61312	0.40544	8.73843e-21	8.62588e-19	TRUE	TRUE	Aldh3a1
37	ENSMUSG00000019122	30.7643	2.02244	0.274158	1.21715e-14	5.35145e-13	TRUE	TRUE	Ccl9
38	ENSMUSG00000019232	3224.13	-1.76395	0.132288	2.19339e-41	6.18269e-39	TRUE	TRUE	Etnppl
39	ENSMUSG00000019732	64.5885	1.0317	0.13974	1.6695e-16	9.94213e-15	TRUE	TRUE	Calr3
40	ENSMUSG00000020186	137.16	1.03587	0.148676	3.72438e-15	1.76605e-13	TRUE	TRUE	Csrp2
41	ENSMUSG00000020216	19.9899	1.52307	0.40262	1.50228e-06	1.26827e-05	TRUE	TRUE	Jsrp1
42	ENSMUSG00000020268	291.671	1.73559	0.158123	7.72629e-29	1.29807e-26	TRUE	TRUE	Lyrm7
43	ENSMUSG00000020286	16.9549	-1.1426	0.310124	6.55912e-07	6.17663e-06	TRUE	TRUE	1700093K21Rik
44	ENSMUSG00000020415	335.487	2.93317	0.223381	2.77922e-41	7.74793e-39	TRUE	TRUE	Pttg1
45	ENSMUSG00000020447	31.8376	-1.4537	0.173098	5.42282e-18	3.89721e-16	TRUE	TRUE	Npc1l1
46	ENSMUSG00000020475	38.0525	1.72574	0.272804	2.39355e-11	6.18852e-10	TRUE	TRUE	Pgam2
47	ENSMUSG00000020542	6.33235	-1.01261	0.459252	0.00012271	0.000628259	TRUE	TRUE	Myocd
48	ENSMUSG00000020581	1.64669	2.2464	1.29267	0.000205251	0.000992003	TRUE	TRUE	Agr2
49	ENSMUSG00000020629	1368.47	1.04059	0.105966	1.0789e-25	1.44819e-23	TRUE	TRUE	Adi1
50	ENSMUSG00000020867	15.5509	-1.13204	0.373823	7.73284e-06	5.44022e-05	TRUE	TRUE	Spata20
51	ENSMUSG00000020884	26.0684	1.18921	0.541138	0.000122584	0.000627741	TRUE	TRUE	Asgr1
52	ENSMUSG00000020963	35.4076	-1.29064	0.562291	9.38141e-05	0.000493565	TRUE	TRUE	Tshr
53	ENSMUSG00000021211	0.689719	1.74452	1.26747	0.000585031	0.00250492	TRUE	TRUE	Akr1c12
54	ENSMUSG00000021260	710.421	-1.05516	0.0803477	3.47569e-42	1.02529e-39	TRUE	TRUE	Hhipl1
55	ENSMUSG00000021298	4.42329	2.16809	0.718907	1.50257e-05	9.75648e-05	TRUE	TRUE	Gpr132
56	ENSMUSG00000021384	27.1511	1.01304	0.251087	9.33268e-08	1.1011e-06	TRUE	TRUE	Susd3
57	ENSMUSG00000021492	20.4635	1.07138	0.266702	1.22346e-07	1.40063e-06	TRUE	TRUE	F12
58	ENSMUSG00000021675	54.8341	-1.2073	0.274315	4.39406e-08	5.64135e-07	TRUE	TRUE	F2rl2
59	ENSMUSG00000021702	60.6654	-1.75275	0.238788	2.59996e-14	1.08484e-12	TRUE	TRUE	Thbs4
60	ENSMUSG00000021758	64.4912	1.91969	0.221273	4.08727e-19	3.27097e-17	TRUE	TRUE	Ddx4
61	ENSMUSG00000021763	436.259	-1.3871	0.205101	6.2327e-13	2.09705e-11	TRUE	TRUE	BC067074
62	ENSMUSG00000022015	2.74267	-1.05455	0.697446	0.000903138	0.0036647	TRUE	TRUE	Tnfsf11
63	ENSMUSG00000022483	149.716	-1.28996	0.240369	8.40154e-10	1.61591e-08	TRUE	TRUE	Col2a1
64	ENSMUSG00000022584	17.288	-5.30152	0.51375	6.75043e-26	9.35801e-24	TRUE	TRUE	Ly6c2
65	ENSMUSG00000022586	2.21969	-3.68168	0.795146	5.12028e-08	6.44647e-07	TRUE	TRUE	Ly6i
66	ENSMUSG00000023046	56.6557	1.86437	0.562982	7.8505e-06	5.51382e-05	TRUE	TRUE	Igfbp6
67	ENSMUSG00000023047	32.5265	1.38573	0.228706	4.23999e-11	1.05766e-09	TRUE	TRUE	Amhr2
68	ENSMUSG00000023159	7.46952	1.03529	0.487591	0.0001577	0.000785067	TRUE	TRUE	Psg29
69	ENSMUSG00000023403	3.57831	1.49948	0.843263	0.000319789	0.00146996	TRUE	TRUE	Stk31
70	ENSMUSG00000023764	914.467	1.24477	0.102798	4.47853e-35	1.06183e-32	TRUE	TRUE	Sfi1
71	ENSMUSG00000023806	57.0444	1.02636	0.193562	1.46974e-10	3.29379e-09	TRUE	TRUE	Rsph3b
72	ENSMUSG00000023982	3.20933	1.30658	0.68593	0.000266865	0.00125337	TRUE	TRUE	Guca1a
73	ENSMUSG00000024209	3.82637	1.67924	0.551561	1.49641e-05	9.71899e-05	TRUE	TRUE	1700061G19Rik
74	ENSMUSG00000024254	2.09928	-1.05239	0.89049	0.00193587	0.00712376	TRUE	TRUE	Abcg8
75	ENSMUSG00000024266	2.60187	1.15809	0.938662	0.00148389	0.00565322	TRUE	TRUE	Adad2
76	ENSMUSG00000024330	987.443	1.29909	0.155834	3.2124e-18	2.34857e-16	TRUE	TRUE	Col11a2
77	ENSMUSG00000024414	594.415	1.58492	0.108789	9.28602e-49	3.73932e-46	TRUE	TRUE	Mrpl27
78	ENSMUSG00000024481	15.2216	3.61748	0.400469	2.92279e-21	3.01416e-19	TRUE	TRUE	Lvrn
79	ENSMUSG00000024575	5.49829	-1.66764	0.3929	4.20004e-07	4.15889e-06	TRUE	TRUE	Pde6a
80	ENSMUSG00000024658	10.3543	1.70283	0.280655	1.0981e-10	2.51878e-09	TRUE	TRUE	Gm9750
81	ENSMUSG00000024678	1.75031	2.33115	1.08901	8.94706e-05	0.000473364	TRUE	TRUE	Ms4a4d
82	ENSMUSG00000024761	7.56724	-1.10182	0.599044	0.000356161	0.00161694	TRUE	TRUE	Gm16437
83	ENSMUSG00000024863	4.02611	3.13918	0.740863	2.49976e-07	2.62051e-06	TRUE	TRUE	Mbl2
84	ENSMUSG00000024936	5.08177	1.7436	0.441285	1.20445e-06	1.04571e-05	TRUE	TRUE	Kcnk7
85	ENSMUSG00000025081	19.4754	1.54355	0.29975	8.73475e-09	1.34461e-07	TRUE	TRUE	Tdrd1
86	ENSMUSG00000025150	18.5697	1.27756	0.338941	7.78212e-07	7.13755e-06	TRUE	TRUE	Cbr2
87	ENSMUSG00000025328	1.19525	3.07864	1.02121	1.06257e-05	7.1826e-05	TRUE	TRUE	Padi3
88	ENSMUSG00000025453	13.9408	-1.16086	0.361193	4.18799e-06	3.14614e-05	TRUE	TRUE	Nnt
89	ENSMUSG00000025479	4.76696	4.0487	0.748267	1.3685e-09	2.54154e-08	TRUE	TRUE	Cyp2e1
90	ENSMUSG00000025480	13.6351	2.13553	0.343909	2.85348e-11	7.2535e-10	TRUE	TRUE	Syce1
91	ENSMUSG00000025488	4.81746	1.58619	0.780132	0.000171251	0.000844404	TRUE	TRUE	Cox8b
92	ENSMUSG00000025573	2.93885	4.39441	0.715533	2.91788e-11	7.38759e-10	TRUE	TRUE	6030468B19Rik
93	ENSMUSG00000025726	13.7567	-4.4626	0.436043	9.16315e-26	1.2431e-23	TRUE	TRUE	Slc28a1
94	ENSMUSG00000025746	2.20078	1.0593	0.757701	0.00118919	0.00464989	TRUE	TRUE	Il6
95	ENSMUSG00000025808	4.40683	5.39669	1.60626	3.74596e-06	2.84439e-05	TRUE	TRUE	Ccdc7a
96	ENSMUSG00000025877	42.07	1.45833	0.162171	3.33217e-20	3.00832e-18	TRUE	TRUE	Hk3
97	ENSMUSG00000026285	8.0013	-1.67823	0.309626	3.32026e-09	5.60423e-08	TRUE	TRUE	Pdcd1
98	ENSMUSG00000026355	212.951	-1.71337	0.166397	1.16098e-25	1.55016e-23	TRUE	TRUE	Mcm6
99	ENSMUSG00000026414	114.565	-5.70246	0.330581	1.46797e-67	1.43235e-64	TRUE	TRUE	Tnnt2
100	ENSMUSG00000026564	76.0726	-1.62288	0.399861	7.35485e-07	6.79233e-06	TRUE	TRUE	Dusp27
101	ENSMUSG00000026574	5.53058	2.08443	0.401952	9.44114e-09	1.43938e-07	TRUE	TRUE	Dpt
102	ENSMUSG00000027208	54.4848	-2.40249	0.171129	2.66709e-46	9.95022e-44	TRUE	TRUE	Fgf7
103	ENSMUSG00000027209	41.4329	-3.50585	0.339836	9.25181e-27	1.3412e-24	TRUE	TRUE	Fam227b
104	ENSMUSG00000027318	77.2342	2.20661	0.256588	3.90421e-19	3.13437e-17	TRUE	TRUE	Adam33
105	ENSMUSG00000027322	16.196	2.0551	0.430944	6.4613e-08	7.93785e-07	TRUE	TRUE	Siglec1
106	ENSMUSG00000027377	26.1235	-1.70247	0.244339	3.75996e-13	1.31025e-11	TRUE	TRUE	Mall
107	ENSMUSG00000027386	48.1495	-1.04238	0.264146	1.51953e-07	1.68336e-06	TRUE	TRUE	Fbln7
108	ENSMUSG00000027474	114.533	1.40855	0.11414	9.45822e-36	2.30717e-33	TRUE	TRUE	Ccm2l
109	ENSMUSG00000027843	52.13	-1.4408	0.167367	8.84115e-19	6.73547e-17	TRUE	TRUE	Ptpn22
110	ENSMUSG00000027848	388.88	1.21231	0.141999	2.16637e-19	1.80785e-17	TRUE	TRUE	Olfml3
111	ENSMUSG00000028003	30.3104	-1.23137	0.522743	7.75253e-05	0.000415362	TRUE	TRUE	Lrat
112	ENSMUSG00000028028	325.503	-1.41899	0.157645	2.65291e-20	2.42966e-18	TRUE	TRUE	Alpk1
113	ENSMUSG00000028081	2696.36	1.64795	0.137579	8.52635e-34	1.93129e-31	TRUE	TRUE	Rps3a1
114	ENSMUSG00000028116	4.71064	1.80535	0.418614	3.80215e-07	3.802e-06	TRUE	TRUE	Myoz2
115	ENSMUSG00000028188	107.949	-1.21513	0.18324	3.03236e-13	1.08045e-11	TRUE	TRUE	Spata1
116	ENSMUSG00000028280	7.13864	1.48622	0.37011	6.35351e-07	6.00402e-06	TRUE	TRUE	Gabrr1
117	ENSMUSG00000028327	6.44989	1.85848	0.467054	1.17539e-06	1.02307e-05	TRUE	TRUE	Stra6l
118	ENSMUSG00000028362	4.21247	-2.36132	0.558025	4.09551e-07	4.06332e-06	TRUE	TRUE	Tnfsf8
119	ENSMUSG00000028571	20.6622	-2.78881	0.581338	2.53061e-08	3.47586e-07	TRUE	TRUE	Cyp2j13
120	ENSMUSG00000028573	289.826	-5.62733	0.315202	3.67253e-72	4.65842e-69	TRUE	TRUE	Fggy
121	ENSMUSG00000028575	22.1769	-4.67494	0.638479	1.45939e-14	6.31796e-13	TRUE	TRUE	Eqtn
122	ENSMUSG00000028589	2.09865	4.07737	1.36042	9.95587e-06	6.79136e-05	TRUE	TRUE	1700012P22Rik
123	ENSMUSG00000028602	142.183	-1.79234	0.259302	5.16956e-13	1.76272e-11	TRUE	TRUE	Tnfrsf8
124	ENSMUSG00000028619	514.709	-2.03399	0.0647474	9.8854e-218	4.17971e-214	TRUE	TRUE	Tceanc2
125	ENSMUSG00000028716	11.3067	1.73278	0.348094	2.68943e-08	3.66717e-07	TRUE	TRUE	Pdzk1ip1
126	ENSMUSG00000028825	7.48544	2.95499	0.399953	2.03763e-15	1.02973e-13	TRUE	TRUE	Rhd
127	ENSMUSG00000028836	28.5836	-2.83343	0.348911	6.88257e-18	4.9046e-16	TRUE	TRUE	Slc30a2
128	ENSMUSG00000028973	1666.51	1.29144	0.0616742	2.90853e-98	4.61166e-95	TRUE	TRUE	Abcb8
129	ENSMUSG00000028979	66.4708	-4.38152	0.279312	1.35113e-56	8.36019e-54	TRUE	TRUE	Masp2
130	ENSMUSG00000029019	2.55596	-1.386	0.888204	0.000568134	0.00244122	TRUE	TRUE	Nppb
131	ENSMUSG00000029298	134.483	-1.47533	0.14992	1.23427e-23	1.45638e-21	TRUE	TRUE	Gbp9
132	ENSMUSG00000029307	106.688	1.38855	0.220704	1.13675e-11	3.08085e-10	TRUE	TRUE	Dmp1
133	ENSMUSG00000029322	2.87617	1.82289	0.71974	5.09155e-05	0.00028672	TRUE	TRUE	Plac8
134	ENSMUSG00000029343	61.7802	-1.08344	0.2383	1.09566e-08	1.64667e-07	TRUE	TRUE	Crybb1
135	ENSMUSG00000029352	16.6567	1.20353	0.301999	2.4888e-07	2.61011e-06	TRUE	TRUE	Crybb3
136	ENSMUSG00000029423	9.33595	1.43271	0.327947	1.48847e-07	1.65619e-06	TRUE	TRUE	Piwil1
137	ENSMUSG00000029526	6.01877	-1.40054	0.408416	3.58074e-06	2.73531e-05	TRUE	TRUE	1700123K08Rik
138	ENSMUSG00000029716	196.795	1.14836	0.136689	2.63013e-19	2.15934e-17	TRUE	TRUE	Tfr2
139	ENSMUSG00000029816	37.3397	-2.945	0.346044	2.31417e-19	1.91856e-17	TRUE	TRUE	Gpnmb
140	ENSMUSG00000030054	5.1139	1.76015	0.552117	1.062e-05	7.18064e-05	TRUE	TRUE	Gp9
141	ENSMUSG00000030165	1.65097	-2.73706	0.849318	7.06638e-06	5.01727e-05	TRUE	TRUE	Klrd1
142	ENSMUSG00000030255	620.208	-1.23332	0.0713557	3.67651e-68	3.88622e-65	TRUE	TRUE	Sspn
143	ENSMUSG00000030423	597.026	1.47152	0.0832025	1.23569e-70	1.42492e-67	TRUE	TRUE	Pop4
144	ENSMUSG00000030468	3.00963	-1.89385	0.515421	2.94358e-06	2.30196e-05	TRUE	TRUE	Siglecg
145	ENSMUSG00000030483	2.18431	3.45009	1.55653	5.11718e-05	0.000288036	TRUE	TRUE	Cyp2b10
146	ENSMUSG00000030553	39.4029	1.43115	0.237462	6.62526e-11	1.60225e-09	TRUE	TRUE	Pgpep1l
147	ENSMUSG00000030577	4.6004	1.60308	0.516015	1.21967e-05	8.12298e-05	TRUE	TRUE	Cd22
148	ENSMUSG00000030592	332.787	1.73434	0.335181	1.12633e-08	1.68876e-07	TRUE	TRUE	Ryr1
149	ENSMUSG00000030650	16.3407	-1.0261	0.327747	4.4801e-06	3.34571e-05	TRUE	TRUE	Tmc5
150	ENSMUSG00000030674	18.3055	2.13919	0.396232	2.99066e-09	5.10592e-08	TRUE	TRUE	Qprt
151	ENSMUSG00000030769	105.726	-1.0638	0.158383	2.90751e-14	1.20131e-12	TRUE	TRUE	Slc5a11
152	ENSMUSG00000030792	17.5388	1.39648	0.387779	2.02674e-06	1.65379e-05	TRUE	TRUE	Dkkl1
153	ENSMUSG00000030834	63.8312	1.25069	0.173762	1.02674e-14	4.5697e-13	TRUE	TRUE	Abcc6
154	ENSMUSG00000030866	81.2171	1.51875	0.218127	3.13847e-13	1.11201e-11	TRUE	TRUE	Ern2
155	ENSMUSG00000030887	9.84665	-1.91963	0.25897	1.16535e-14	5.15049e-13	TRUE	TRUE	Pdzd9
156	ENSMUSG00000031273	46.6304	3.39932	0.358491	3.45987e-23	4.0263e-21	TRUE	TRUE	Col4a6
157	ENSMUSG00000031362	2.27959	3.32756	0.903483	1.72737e-06	1.4363e-05	TRUE	TRUE	Xlr4c
158	ENSMUSG00000031662	48.5105	1.6717	0.219766	3.79788e-15	1.79754e-13	TRUE	TRUE	Snx20
159	ENSMUSG00000031803	15.8866	-1.3865	0.299785	4.43241e-08	5.68257e-07	TRUE	TRUE	B3gnt3
160	ENSMUSG00000031849	12.3558	2.62205	0.392492	4.92178e-13	1.68276e-11	TRUE	TRUE	Comp
161	ENSMUSG00000032068	8.86912	-1.46705	0.388027	1.33567e-06	1.14475e-05	TRUE	TRUE	Plet1
162	ENSMUSG00000032303	157.685	-1.6309	0.349073	8.13326e-08	9.72808e-07	TRUE	TRUE	Chrna3
163	ENSMUSG00000032311	23.1473	-3.79834	0.341249	2.14719e-30	4.0053e-28	TRUE	TRUE	Nrg4
164	ENSMUSG00000032323	23.4455	5.46881	0.467106	1.4537e-32	3.15204e-30	TRUE	TRUE	Cyp11a1
165	ENSMUSG00000032372	98.6424	-1.18953	0.143068	9.97825e-19	7.53388e-17	TRUE	TRUE	Plscr2
166	ENSMUSG00000032377	246.392	-1.03194	0.100933	1.57909e-27	2.42788e-25	TRUE	TRUE	Plscr4
167	ENSMUSG00000032425	1074.81	1.51287	0.0874537	1.09353e-67	1.10967e-64	TRUE	TRUE	Zfp949
168	ENSMUSG00000032556	147.297	1.11	0.256936	3.68488e-08	4.84361e-07	TRUE	TRUE	Bfsp2
169	ENSMUSG00000032807	28.2243	1.16041	0.474208	5.67719e-05	0.00031626	TRUE	TRUE	Alox12b
170	ENSMUSG00000032815	40.4241	1.67418	0.183018	9.33889e-21	9.14742e-19	TRUE	TRUE	Fanca
171	ENSMUSG00000032921	24.5582	-2.55115	0.297875	2.43848e-19	2.0085e-17	TRUE	TRUE	Odf4
172	ENSMUSG00000033222	118.321	2.0692	0.126132	1.22378e-61	9.70187e-59	TRUE	TRUE	Ttf2
173	ENSMUSG00000033386	107.867	1.49895	0.156322	1.48266e-22	1.66432e-20	TRUE	TRUE	Frrs1
174	ENSMUSG00000033427	36.5537	1.39496	0.196307	6.81567e-14	2.67658e-12	TRUE	TRUE	Upb1
175	ENSMUSG00000033488	251.681	-2.37977	0.103629	3.26925e-118	6.91147e-115	TRUE	TRUE	Cryzl2
176	ENSMUSG00000033715	78.4851	-1.55892	0.190006	3.37433e-17	2.23508e-15	TRUE	TRUE	Akr1c14
177	ENSMUSG00000033770	1.09626	3.4561	1.08661	6.79408e-06	4.84291e-05	TRUE	TRUE	Clcnka
178	ENSMUSG00000033788	217.277	1.64224	0.119351	8.49953e-44	2.76442e-41	TRUE	TRUE	Dysf
179	ENSMUSG00000033813	562.763	-1.20504	0.0833526	7.53447e-49	3.08293e-46	TRUE	TRUE	Tcea1
180	ENSMUSG00000033826	117.04	-1.1179	0.14425	3.11789e-17	2.07062e-15	TRUE	TRUE	Dnah8
181	ENSMUSG00000034023	91.433	-1.43468	0.208823	4.12075e-13	1.42618e-11	TRUE	TRUE	Fancd2
182	ENSMUSG00000034282	252.845	1.0133	0.256914	1.41423e-07	1.58611e-06	TRUE	TRUE	Evpl
183	ENSMUSG00000034686	170.866	1.15072	0.25992	2.82201e-08	3.8223e-07	TRUE	TRUE	Prr7
184	ENSMUSG00000034795	37.7785	1.83932	0.23811	1.2619e-15	6.61426e-14	TRUE	TRUE	Ccdc122
185	ENSMUSG00000034845	249.071	1.36401	0.137908	4.77692e-24	5.79835e-22	TRUE	TRUE	Plvap
186	ENSMUSG00000034906	59.3314	1.4391	0.129395	1.69182e-29	2.95999e-27	TRUE	TRUE	Ncaph
187	ENSMUSG00000035041	17.2186	1.90571	0.235417	5.7644e-17	3.73054e-15	TRUE	TRUE	Creb3l3
188	ENSMUSG00000035085	5.04733	1.27966	0.477578	3.02973e-05	0.000181576	TRUE	TRUE	1700020L24Rik
189	ENSMUSG00000035095	218.201	-1.41759	0.208349	5.77947e-13	1.95492e-11	TRUE	TRUE	Fam167a
190	ENSMUSG00000035208	39.0146	3.83935	0.250479	1.39069e-54	7.66964e-52	TRUE	TRUE	Slfn8
191	ENSMUSG00000035296	4.04065	1.26603	0.950607	0.00105298	0.0041829	TRUE	TRUE	Sgcg
192	ENSMUSG00000035298	21.2434	1.35546	0.214835	8.1445e-12	2.27053e-10	TRUE	TRUE	Klhl35
193	ENSMUSG00000035448	0.854919	-1.80134	1.10492	0.00034262	0.00156358	TRUE	TRUE	Ccr3
194	ENSMUSG00000035459	549.789	6.54055	0.188171	9.31486e-266	7.87695e-262	TRUE	TRUE	Stab2
195	ENSMUSG00000035498	22.8146	1.69074	0.358499	7.55069e-08	9.09993e-07	TRUE	TRUE	Cdcp1
196	ENSMUSG00000035696	1789	-1.06084	0.071159	5.56506e-53	2.66377e-50	TRUE	TRUE	Rnf38
197	ENSMUSG00000035831	20.4291	1.22296	0.328782	7.6679e-07	7.04553e-06	TRUE	TRUE	Krt25
198	ENSMUSG00000036169	84.6449	-1.07966	0.658671	0.000629828	0.00267685	TRUE	TRUE	Sostdc1
199	ENSMUSG00000037034	4.41349	3.02985	0.572475	1.69943e-09	3.07071e-08	TRUE	TRUE	Pax1
200	ENSMUSG00000037143	130.235	-1.1518	0.223475	8.27775e-10	1.59573e-08	TRUE	TRUE	Cfap61
201	ENSMUSG00000037418	74.205	5.18457	0.305744	2.34721e-65	2.20543e-62	TRUE	TRUE	Best1
202	ENSMUSG00000037440	3.85085	-1.69249	0.685529	6.09537e-05	0.000336672	TRUE	TRUE	Vnn1
203	ENSMUSG00000038147	65.5659	1.39162	0.172581	5.95316e-17	3.81378e-15	TRUE	TRUE	Cd84
204	ENSMUSG00000038155	5.86132	1.13324	0.45106	4.53357e-05	0.000258803	TRUE	TRUE	Gstp2
205	ENSMUSG00000038188	44.5501	1.90183	0.164407	6.41759e-32	1.30246e-29	TRUE	TRUE	Scarf1
206	ENSMUSG00000038204	5.61131	1.23699	0.46432	3.04365e-05	0.000182238	TRUE	TRUE	Asb10
207	ENSMUSG00000038216	1.76935	1.60592	1.11163	0.000582889	0.00249659	TRUE	TRUE	Pnmt
208	ENSMUSG00000038217	10.4294	1.94643	0.279438	2.80392e-13	1.01041e-11	TRUE	TRUE	Tlcd2
209	ENSMUSG00000038242	50.0367	-2.69274	0.411268	1.09078e-12	3.52959e-11	TRUE	TRUE	Aox4
210	ENSMUSG00000038276	12.5061	-2.32602	0.35153	1.34489e-12	4.29706e-11	TRUE	TRUE	Asic3
211	ENSMUSG00000038311	1.2548	-2.97429	1.15303	2.84339e-05	0.000171829	TRUE	TRUE	2410017I17Rik
212	ENSMUSG00000038352	27.9752	1.4006	0.191233	1.56138e-14	6.73652e-13	TRUE	TRUE	Arl5c
213	ENSMUSG00000038541	1.39696	-2.4762	0.891006	2.22413e-05	0.000137686	TRUE	TRUE	Srd5a2
214	ENSMUSG00000038670	7.21505	-1.21325	0.425981	1.63938e-05	0.00010537	TRUE	TRUE	Mybpc2
215	ENSMUSG00000038704	90.8295	1.00842	0.155743	8.97244e-14	3.48046e-12	TRUE	TRUE	Aspdh
216	ENSMUSG00000038775	112.716	2.99461	0.224392	1.54058e-42	4.65275e-40	TRUE	TRUE	Vill
217	ENSMUSG00000038793	14.9171	3.7514	0.512849	5.01817e-15	2.32735e-13	TRUE	TRUE	Lefty1
218	ENSMUSG00000038840	12.2354	1.00693	0.379811	2.67042e-05	0.000162266	TRUE	TRUE	Birc7
219	ENSMUSG00000038843	116.166	-2.02864	0.12831	2.03881e-57	1.36112e-54	TRUE	TRUE	Gcnt1
220	ENSMUSG00000039013	22.2874	1.30341	0.230321	2.06582e-10	4.51791e-09	TRUE	TRUE	Siglecf
221	ENSMUSG00000039146	5.28972	-5.09626	0.635772	9.75523e-17	6.02142e-15	TRUE	TRUE	Ifi44l
222	ENSMUSG00000039168	155.156	1.11421	0.127616	9.20452e-21	9.05076e-19	TRUE	TRUE	Dap
223	ENSMUSG00000039179	346.9	4.20925	0.231572	4.52223e-75	6.03813e-72	TRUE	TRUE	Tekt5
224	ENSMUSG00000039278	6472.02	1.23008	0.268859	2.33293e-08	3.23234e-07	TRUE	TRUE	Pcsk1n
225	ENSMUSG00000039720	48.4345	-1.13419	0.290374	2.55296e-07	2.66636e-06	TRUE	TRUE	Got1l1
226	ENSMUSG00000039813	80.7756	1.00506	0.169406	2.99693e-12	9.00818e-11	TRUE	TRUE	Tbc1d2
227	ENSMUSG00000039981	10.2374	2.51109	0.385383	1.81967e-12	5.72034e-11	TRUE	TRUE	Zc3h12d
228	ENSMUSG00000039997	46.1079	-2.47526	0.200158	1.00416e-36	2.52223e-34	TRUE	TRUE	Ifi203
229	ENSMUSG00000040113	5.41021	-2.09582	0.724842	2.06251e-05	0.00012876	TRUE	TRUE	Mettl11b
230	ENSMUSG00000040170	163.803	1.45294	0.296496	1.87066e-08	2.64973e-07	TRUE	TRUE	Fmo2
231	ENSMUSG00000040264	24.3128	-3.69453	0.687775	1.26567e-09	2.36268e-08	TRUE	TRUE	Gbp2b
232	ENSMUSG00000040340	4.83766	1.76938	0.503371	4.4433e-06	3.32024e-05	TRUE	TRUE	Tex45
233	ENSMUSG00000040441	91.324	2.32092	0.154704	2.55845e-52	1.18009e-49	TRUE	TRUE	Slc26a10
234	ENSMUSG00000040483	227.816	1.51754	0.160135	4.43089e-22	4.86611e-20	TRUE	TRUE	Xaf1
235	ENSMUSG00000040505	2.56489	-2.00281	0.96361	0.000122005	0.00062528	TRUE	TRUE	Abcg5
236	ENSMUSG00000040592	2.43337	1.08058	0.786067	0.00122014	0.00476137	TRUE	TRUE	Cd79b
237	ENSMUSG00000040629	24.9686	2.06341	0.410955	2.10843e-08	2.94867e-07	TRUE	TRUE	Mael
238	ENSMUSG00000040650	1.13799	2.01081	1.69548	0.000661596	0.00280014	TRUE	TRUE	Cyp2b23
239	ENSMUSG00000040706	22.5618	1.2572	0.256132	6.09157e-09	9.74997e-08	TRUE	TRUE	Agmat
240	ENSMUSG00000040794	16.5374	2.65634	0.922886	1.65319e-05	0.000106123	TRUE	TRUE	C1qtnf4
241	ENSMUSG00000040829	11.9443	-1.40451	0.309497	6.84696e-08	8.355e-07	TRUE	TRUE	Zmynd15
242	ENSMUSG00000040852	467.235	-1.10473	0.0962442	6.8535e-33	1.51188e-30	TRUE	TRUE	Plekhh2
243	ENSMUSG00000040866	4.65995	2.1874	0.451873	4.16696e-08	5.39346e-07	TRUE	TRUE	Rsph6a
244	ENSMUSG00000040966	8.02104	1.07406	0.823623	0.00144533	0.00552542	TRUE	TRUE	Slc22a2
245	ENSMUSG00000040987	77.9314	2.79827	0.170078	1.1335e-62	9.27605e-60	TRUE	TRUE	Mill2
246	ENSMUSG00000041237	3.84417	-1.19038	1.1147	0.00192709	0.00709835	TRUE	TRUE	Pklr
247	ENSMUSG00000041423	508.98	1.48665	0.153228	4.87311e-23	5.61936e-21	TRUE	TRUE	Paqr6
248	ENSMUSG00000041445	182.726	1.45069	0.134386	6.25319e-28	9.91483e-26	TRUE	TRUE	Mmrn2
249	ENSMUSG00000041449	6.88699	4.08653	0.537099	8.60836e-16	4.60729e-14	TRUE	TRUE	Serpina3h
250	ENSMUSG00000041491	458.798	-1.27916	0.0567952	2.89549e-113	5.65044e-110	TRUE	TRUE	Cep78
251	ENSMUSG00000041538	22.8869	-1.43895	0.203279	1.05178e-13	4.04896e-12	TRUE	TRUE	H2-Ob
252	ENSMUSG00000041596	37.8092	4.68977	0.407659	1.14889e-31	2.31319e-29	TRUE	TRUE	Nlrp5-ps
253	ENSMUSG00000041674	30.7784	2.40689	0.18436	1.7448e-40	4.8113e-38	TRUE	TRUE	BC006965
254	ENSMUSG00000041700	12.7274	-1.04275	0.442317	7.36468e-05	0.000397267	TRUE	TRUE	Lhfpl1
255	ENSMUSG00000041735	2.66822	5.74868	0.829417	3.44622e-13	1.20923e-11	TRUE	TRUE	Gm13178
256	ENSMUSG00000041737	2.28174	-2.93612	0.933248	8.01553e-06	5.60955e-05	TRUE	TRUE	Tmem45b
257	ENSMUSG00000041921	660.885	1.46636	0.106007	3.41767e-44	1.12601e-41	TRUE	TRUE	Metap1d
258	ENSMUSG00000042268	2.39567	1.88861	0.859312	0.000102022	0.000532662	TRUE	TRUE	Slc26a9
259	ENSMUSG00000042377	7.76439	2.08211	0.345435	9.64553e-11	2.24699e-09	TRUE	TRUE	Fam83g
260	ENSMUSG00000042417	12.8129	1.4198	0.466373	1.20499e-05	8.04034e-05	TRUE	TRUE	Ccno
261	ENSMUSG00000042436	28.5545	1.15722	0.412722	1.75904e-05	0.000112208	TRUE	TRUE	Mfap4
262	ENSMUSG00000042448	2.30169	1.36887	0.927691	0.000693654	0.00291346	TRUE	TRUE	Hoxd1
263	ENSMUSG00000042641	36.5413	-1.73331	0.28333	8.29366e-11	1.95178e-09	TRUE	TRUE	Rgsl1
264	ENSMUSG00000042678	20.1489	1.49181	0.231384	7.65482e-12	2.1458e-10	TRUE	TRUE	Myo15
265	ENSMUSG00000043192	242.2	2.0435	0.210722	2.28646e-23	2.67306e-21	TRUE	TRUE	Gm1840
266	ENSMUSG00000044141	4.84151	3.03716	0.554425	6.04355e-10	1.20534e-08	TRUE	TRUE	E130201H02Rik
267	ENSMUSG00000044176	50.3699	1.02259	0.366328	1.61198e-05	0.000103792	TRUE	TRUE	Spink10
268	ENSMUSG00000044199	10.6849	1.24208	0.319504	4.33125e-07	4.26716e-06	TRUE	TRUE	S1pr4
269	ENSMUSG00000044243	17.5096	1.31867	0.295371	6.16778e-08	7.61042e-07	TRUE	TRUE	Bhlha9
270	ENSMUSG00000044254	16.2142	2.08695	0.342614	6.50696e-11	1.57815e-09	TRUE	TRUE	Pcsk9
271	ENSMUSG00000044350	110.102	1.66776	0.162331	1.5827e-25	2.09122e-23	TRUE	TRUE	Lacc1
272	ENSMUSG00000044387	2.58697	1.38606	0.804903	0.000395317	0.00176968	TRUE	TRUE	2410080I02Rik
273	ENSMUSG00000044678	2.65321	5.11574	0.763305	1.45124e-12	4.60781e-11	TRUE	TRUE	Ly6k
274	ENSMUSG00000044783	3208.8	-1.41302	0.0905674	1.43769e-55	8.28926e-53	TRUE	TRUE	Hjurp
275	ENSMUSG00000044827	38.2833	-2.90443	0.189702	8.33019e-55	4.69619e-52	TRUE	TRUE	Tlr1
276	ENSMUSG00000045004	5.74923	-1.54634	0.501283	1.23706e-05	8.22192e-05	TRUE	TRUE	Spata21
277	ENSMUSG00000045053	33.6736	1.32223	0.289156	3.99949e-08	5.20591e-07	TRUE	TRUE	Kcng3
278	ENSMUSG00000045075	19.4486	3.65828	0.317277	1.80558e-32	3.78559e-30	TRUE	TRUE	Gm9796
279	ENSMUSG00000045257	242.381	1.37441	0.137145	1.39755e-24	1.75517e-22	TRUE	TRUE	Morn2
280	ENSMUSG00000045327	31.6182	1.25969	0.186823	2.39837e-13	8.72943e-12	TRUE	TRUE	6330549D23Rik
281	ENSMUSG00000045350	8.54304	2.68396	0.441078	2.22491e-11	5.79505e-10	TRUE	TRUE	Fam186a
282	ENSMUSG00000045377	24.0258	1.27128	0.211871	2.43601e-11	6.27401e-10	TRUE	TRUE	Tmem88
283	ENSMUSG00000045662	16.6622	1.42267	0.329026	1.70119e-07	1.8626e-06	TRUE	TRUE	Henmt1
284	ENSMUSG00000046006	0.972122	1.06734	0.990447	0.00230191	0.00824819	TRUE	TRUE	Gapt
285	ENSMUSG00000046056	151.865	-2.99811	0.178879	5.70116e-65	5.16546e-62	TRUE	TRUE	Sbsn
286	ENSMUSG00000046082	4.64591	5.02527	0.662698	2.72122e-15	1.32759e-13	TRUE	TRUE	Tmem174
287	ENSMUSG00000046229	154.497	1.22534	0.34935	1.70908e-06	1.42249e-05	TRUE	TRUE	Scand1
288	ENSMUSG00000046317	1.0133	2.83106	1.10865	3.13627e-05	0.000187121	TRUE	TRUE	BC107364
289	ENSMUSG00000046337	6.23169	2.30315	0.36338	8.87546e-12	2.45809e-10	TRUE	TRUE	Fam178b
290	ENSMUSG00000046636	0.909376	-1.6805	1.06326	0.000417305	0.0018573	TRUE	TRUE	Gm7729
291	ENSMUSG00000046687	9.59663	-1.47103	0.276314	2.99082e-09	5.10592e-08	TRUE	TRUE	Gm5424
292	ENSMUSG00000046688	318.954	-1.25706	0.145485	1.62058e-19	1.36586e-17	TRUE	TRUE	Tifa
293	ENSMUSG00000046721	139.2	2.76628	0.31759	4.8035e-20	4.27579e-18	TRUE	TRUE	Rpl14-ps1
294	ENSMUSG00000046764	9.59427	-2.23428	0.490871	1.34909e-07	1.52668e-06	TRUE	TRUE	A530053G22Rik
295	ENSMUSG00000046774	1.44151	1.47071	1.25503	0.00111782	0.00440546	TRUE	TRUE	8030474K03Rik
296	ENSMUSG00000047257	13.2969	1.74744	0.324224	4.11813e-09	6.80161e-08	TRUE	TRUE	Prss45
297	ENSMUSG00000047369	106.807	-2.54897	0.188392	2.23837e-43	7.09815e-41	TRUE	TRUE	Dnah14
298	ENSMUSG00000047641	4.67574	2.15801	0.515215	5.56402e-07	5.32856e-06	TRUE	TRUE	Krt87
299	ENSMUSG00000047676	265.524	9.02688	0.339994	5.33892e-157	1.69304e-153	TRUE	TRUE	Rpsa-ps10
300	ENSMUSG00000047798	32.5497	-2.36572	0.278912	7.38394e-19	5.77439e-17	TRUE	TRUE	Cd300lf
301	ENSMUSG00000047821	126.273	-1.53003	0.177436	9.8951e-19	7.4934e-17	TRUE	TRUE	Trim16
302	ENSMUSG00000047965	1.02492	-1.21796	0.993629	0.00138635	0.00532782	TRUE	TRUE	Rpl9-ps7
303	ENSMUSG00000048001	240.813	1.40921	0.167629	4.1422e-18	3.01964e-16	TRUE	TRUE	Hes5
304	ENSMUSG00000048502	3.23376	5.33931	0.690868	1.00713e-15	5.33401e-14	TRUE	TRUE	Duxbl1
305	ENSMUSG00000048581	267.929	-1.32977	0.113753	1.52622e-32	3.28125e-30	TRUE	TRUE	E130311K13Rik
306	ENSMUSG00000048905	321.347	-1.04598	0.168635	7.39996e-13	2.46688e-11	TRUE	TRUE	4930539E08Rik
307	ENSMUSG00000048967	90.6554	1.35416	0.236716	2.1635e-10	4.71123e-09	TRUE	TRUE	Yjefn3
308	ENSMUSG00000049123	75.1232	1.37858	0.330085	2.51102e-07	2.63123e-06	TRUE	TRUE	Catsperg2
309	ENSMUSG00000049404	33.3108	1.19763	0.231889	1.13046e-09	2.12121e-08	TRUE	TRUE	Rarres1
310	ENSMUSG00000050014	9.19642	2.64772	0.41038	2.20623e-12	6.82558e-11	TRUE	TRUE	Apol10b
311	ENSMUSG00000050876	1.74968	-1.22531	0.839598	0.000839489	0.00344444	TRUE	TRUE	Spata31d1a
312	ENSMUSG00000050936	9.1635	-3.32696	0.399448	1.08086e-18	8.08861e-17	TRUE	TRUE	Gm42743
313	ENSMUSG00000050994	80.1782	-1.4354	0.593217	6.90405e-05	0.00037626	TRUE	TRUE	Adgb
314	ENSMUSG00000051062	664.854	1.00592	0.162356	5.61629e-13	1.90736e-11	TRUE	TRUE	Fbll1
315	ENSMUSG00000051113	157.685	1.03914	0.0985604	6.26919e-29	1.06029e-26	TRUE	TRUE	Fam71e1
316	ENSMUSG00000051279	7.11149	-1.50512	0.436186	4.09061e-06	3.08119e-05	TRUE	TRUE	Gdf6
317	ENSMUSG00000051378	5.78798	-1.87936	0.411674	1.55194e-07	1.71402e-06	TRUE	TRUE	Kif18b
318	ENSMUSG00000051639	2.56917	-1.01689	0.70908	0.00115546	0.00453619	TRUE	TRUE	Gm5812
319	ENSMUSG00000051985	21.4318	2.20675	0.684282	8.9544e-06	6.18134e-05	TRUE	TRUE	Igfn1
320	ENSMUSG00000052160	229.698	1.22095	0.116005	1.8008e-27	2.73561e-25	TRUE	TRUE	Pld4
321	ENSMUSG00000052396	1.0424	3.10428	0.98955	7.88443e-06	5.53612e-05	TRUE	TRUE	Mogat2
322	ENSMUSG00000052605	74.4144	3.14939	0.23002	1.35991e-44	4.5394e-42	TRUE	TRUE	Isoc2b
323	ENSMUSG00000052631	39.1241	1.01992	0.165367	7.46315e-13	2.48142e-11	TRUE	TRUE	Sh2d6
324	ENSMUSG00000052726	451.297	-1.00586	0.114858	1.49161e-21	1.57669e-19	TRUE	TRUE	Kcnt2
325	ENSMUSG00000052912	1.71871	3.09214	0.803031	1.03248e-06	9.10631e-06	TRUE	TRUE	Smarca5-ps
326	ENSMUSG00000053153	47.4987	-1.03823	0.651406	0.000743801	0.00309793	TRUE	TRUE	Spag16
327	ENSMUSG00000053472	1.23561	4.4332	0.953089	7.16857e-08	8.69688e-07	TRUE	TRUE	Gm13534
328	ENSMUSG00000053835	73.8242	1.3966	0.149266	9.43926e-22	1.02335e-19	TRUE	TRUE	H2-T24
329	ENSMUSG00000054003	46.4415	-1.83671	0.176534	2.94009e-26	4.19028e-24	TRUE	TRUE	Tdrd9
330	ENSMUSG00000054128	1.98494	-1.05974	0.729779	0.00104248	0.00414591	TRUE	TRUE	H2-T3
331	ENSMUSG00000054594	68.5034	-4.28247	0.304302	3.34433e-46	1.2296e-43	TRUE	TRUE	Oscar
332	ENSMUSG00000054702	64.8725	-1.04099	0.129461	1.05164e-18	7.91664e-17	TRUE	TRUE	Ap1s3
333	ENSMUSG00000054889	133.678	-2.34286	0.410873	3.96918e-10	8.18652e-09	TRUE	TRUE	Dsp
334	ENSMUSG00000054901	68.7091	1.68367	0.216257	9.60635e-16	5.0984e-14	TRUE	TRUE	Arhgef33
335	ENSMUSG00000055197	2.87693	1.06908	0.706893	0.000886402	0.0036066	TRUE	TRUE	Fev
336	ENSMUSG00000055323	23.222	2.29299	0.21675	1.46173e-27	2.27501e-25	TRUE	TRUE	Gm9967
337	ENSMUSG00000055560	63.6189	-3.06263	0.138919	1.21832e-109	2.20768e-106	TRUE	TRUE	Zfp459
338	ENSMUSG00000055826	3.31389	6.41676	0.876084	1.7377e-14	7.44658e-13	TRUE	TRUE	Tescl
339	ENSMUSG00000055978	28.5167	-1.03325	0.46141	0.000108797	0.000563972	TRUE	TRUE	Fut2
340	ENSMUSG00000056023	9.50418	-2.495	0.604085	5.28221e-07	5.08942e-06	TRUE	TRUE	Gm9989
341	ENSMUSG00000056025	19.7954	-1.55193	0.333051	7.09804e-08	8.62405e-07	TRUE	TRUE	Clca3a1
342	ENSMUSG00000056116	377.767	3.37203	0.204592	6.77107e-63	5.92328e-60	TRUE	TRUE	H2-T22
343	ENSMUSG00000056586	3.86444	2.00913	0.647762	1.30053e-05	8.59422e-05	TRUE	TRUE	Zar1l
344	ENSMUSG00000056592	396.66	1.40612	0.119392	8.36206e-33	1.82877e-30	TRUE	TRUE	Zfp658
345	ENSMUSG00000056598	265.397	1.30419	0.150899	2.64939e-19	2.16814e-17	TRUE	TRUE	Drc3
346	ENSMUSG00000056880	18.9739	1.81379	0.309966	3.73386e-10	7.75792e-09	TRUE	TRUE	Gadl1
347	ENSMUSG00000057058	72.557	1.72263	0.193573	8.33868e-20	7.26955e-18	TRUE	TRUE	Skap1
348	ENSMUSG00000057072	1.54399	1.9589	0.959813	0.0001352	0.000684335	TRUE	TRUE	Spata45
349	ENSMUSG00000057092	6.04354	1.59217	0.39033	6.50787e-07	6.13519e-06	TRUE	TRUE	Fxyd3
350	ENSMUSG00000057246	104.524	-2.74495	0.135816	1.18502e-92	1.76839e-89	TRUE	TRUE	BC051142
351	ENSMUSG00000058126	165.87	6.06567	0.433282	1.73344e-45	6.10774e-43	TRUE	TRUE	Tpm3-rs7
352	ENSMUSG00000058183	93.2886	1.28199	0.143474	1.69076e-20	1.60648e-18	TRUE	TRUE	Mmel1
353	ENSMUSG00000058396	49.927	1.54785	0.295778	6.04657e-09	9.68406e-08	TRUE	TRUE	Gpr182
354	ENSMUSG00000058586	225.319	1.19798	0.111934	1.95898e-28	3.22203e-26	TRUE	TRUE	Serhl
355	ENSMUSG00000058809	14.7709	-1.2389	0.260575	1.09795e-08	1.64914e-07	TRUE	TRUE	Hspd1-ps3
356	ENSMUSG00000058818	11.5973	2.53037	0.293059	1.38016e-19	1.17495e-17	TRUE	TRUE	Pirb
357	ENSMUSG00000059089	4.61109	1.14359	0.583242	0.000246232	0.00116786	TRUE	TRUE	Fcgr4
358	ENSMUSG00000059244	6.09435	-1.9625	0.365487	4.33207e-09	7.1225e-08	TRUE	TRUE	Gm10062
359	ENSMUSG00000059343	10.8313	-1.07436	0.301024	8.45362e-07	7.66665e-06	TRUE	TRUE	Aldoart1
360	ENSMUSG00000059565	5.66288	6.22615	0.821589	2.82819e-15	1.37713e-13	TRUE	TRUE	Gm5292
361	ENSMUSG00000059751	304.333	-9.01472	0.629873	3.47903e-48	1.37906e-45	TRUE	TRUE	Rps3a3
362	ENSMUSG00000059994	5.55264	-3.58294	0.68429	2.45074e-09	4.28777e-08	TRUE	TRUE	Fcrl1
363	ENSMUSG00000060019	14.1015	3.28105	0.511412	1.87127e-12	5.86079e-11	TRUE	TRUE	Gm10073
364	ENSMUSG00000060030	1.6628	1.43487	1.17959	0.00107436	0.00425535	TRUE	TRUE	Olfr317
365	ENSMUSG00000060096	44.1979	-6.68649	0.789726	1.75794e-18	1.29643e-16	TRUE	TRUE	Amd-ps3
366	ENSMUSG00000060183	2.23581	2.7289	1.09201	3.64033e-05	0.000213579	TRUE	TRUE	Cxcl11
367	ENSMUSG00000060204	6.41532	-2.80341	0.482614	1.0441e-10	2.41018e-09	TRUE	TRUE	Gm5868
368	ENSMUSG00000060470	21.8367	-1.57516	0.269602	3.15321e-10	6.66059e-09	TRUE	TRUE	Adgrg3
369	ENSMUSG00000060636	1254.98	2.06505	0.182805	9.60281e-31	1.87395e-28	TRUE	TRUE	Rpl35a
370	ENSMUSG00000060913	1.89362	-2.40232	0.888073	2.70299e-05	0.000164088	TRUE	TRUE	Trim55
371	ENSMUSG00000060938	1959.11	3.97928	0.0877956	0	0	TRUE	TRUE	Rpl26
372	ENSMUSG00000061039	7.95439	-1.81614	0.355711	1.6087e-08	2.31723e-07	TRUE	TRUE	Olfr920
373	ENSMUSG00000061311	15.6509	-2.90381	0.342661	3.26066e-19	2.6428e-17	TRUE	TRUE	Rag1
374	ENSMUSG00000061728	9.18071	-3.07619	0.401504	2.36205e-16	1.37754e-14	TRUE	TRUE	Btnl7-ps
375	ENSMUSG00000061815	41.9663	3.09782	0.30587	5.08903e-26	7.17242e-24	TRUE	TRUE	Rufy4
376	ENSMUSG00000061878	48.5245	1.09866	0.523138	0.000165652	0.000819666	TRUE	TRUE	Sphk1
377	ENSMUSG00000062017	0.660113	-1.0878	1.02662	0.00229662	0.00823853	TRUE	TRUE	Abca14
378	ENSMUSG00000062170	1.50304	1.04129	1.07408	0.00289037	0.0100653	TRUE	TRUE	Fmr1nb
379	ENSMUSG00000062257	3804.97	1.24272	0.092324	1.41392e-42	4.32165e-40	TRUE	TRUE	Opcml
380	ENSMUSG00000062329	20.8997	1.62082	0.330275	3.05858e-08	4.10981e-07	TRUE	TRUE	Cytl1
381	ENSMUSG00000062353	282.706	-8.31806	0.353362	5.08036e-124	1.17167e-120	TRUE	TRUE	Gm15772
382	ENSMUSG00000062554	8.57639	-1.72737	1.20663	0.000535166	0.00231485	TRUE	TRUE	Gm12751
383	ENSMUSG00000062611	1.20397	2.73086	1.01053	2.36897e-05	0.00014589	TRUE	TRUE	Rps3a2
384	ENSMUSG00000062704	5.99408	2.81336	0.504	3.91392e-10	8.0791e-09	TRUE	TRUE	9430002A10Rik
385	ENSMUSG00000062822	1034.19	-1.86793	0.0583299	6.06961e-226	3.0796e-222	TRUE	TRUE	4833420G17Rik
386	ENSMUSG00000063171	303.878	1.98974	0.21389	1.16099e-21	1.24802e-19	TRUE	TRUE	Rps4l
387	ENSMUSG00000063245	5.85216	2.31774	0.370549	1.46687e-11	3.91305e-10	TRUE	TRUE	Zfp993
388	ENSMUSG00000063696	74.2681	7.7303	0.782722	2.05941e-24	2.56104e-22	TRUE	TRUE	Gm8730
389	ENSMUSG00000063935	19.5105	-1.65031	0.298149	1.80724e-09	3.24472e-08	TRUE	TRUE	Zar1
390	ENSMUSG00000064023	35.2128	1.46927	0.187421	4.92514e-16	2.69861e-14	TRUE	TRUE	Klk8
391	ENSMUSG00000064201	45.2072	1.56239	1.18669	0.000777179	0.00321531	TRUE	TRUE	Krt2
392	ENSMUSG00000064308	4.14003	1.37904	0.531809	4.22257e-05	0.000243239	TRUE	TRUE	2410137M14Rik
393	ENSMUSG00000064338	0.806669	1.79968	1.32893	0.00058135	0.00249126	TRUE	TRUE	mt-Tv
394	ENSMUSG00000064342	181.194	-1.19789	0.188245	1.356e-12	4.32709e-11	TRUE	TRUE	mt-Ti
395	ENSMUSG00000064344	104.751	-1.29806	0.201216	2.17602e-12	6.74034e-11	TRUE	TRUE	mt-Tm
396	ENSMUSG00000064945	12.1708	1.27692	0.590435	0.000135608	0.00068599	TRUE	TRUE	Rny3
397	ENSMUSG00000065374	0.909597	1.29904	1.48849	0.00223089	0.00804142	TRUE	TRUE	Gm22738
398	ENSMUSG00000065485	7.10613	1.43189	0.555273	4.51975e-05	0.000258073	TRUE	TRUE	Mir219a-2
399	ENSMUSG00000066057	292.217	2.16456	0.207243	8.42205e-27	1.22793e-24	TRUE	TRUE	Gm1976
400	ENSMUSG00000066107	7.29856	-6.17614	0.697988	8.11049e-20	7.095e-18	TRUE	TRUE	Gm12666
401	ENSMUSG00000066361	4.14717	1.16348	0.492599	7.4212e-05	0.000399782	TRUE	TRUE	Serpina3c
402	ENSMUSG00000066362	8.94992	8.9225	2.25026	4.53523e-08	5.78744e-07	TRUE	TRUE	Rps13-ps1
403	ENSMUSG00000066652	3.99077	2.46571	0.975809	3.83091e-05	0.000223285	TRUE	TRUE	Lefty2
404	ENSMUSG00000066797	6.31902	-1.51643	0.549395	2.90532e-05	0.000175238	TRUE	TRUE	Zfp648
405	ENSMUSG00000066800	325.041	-1.61463	0.118062	2.80843e-43	8.79593e-41	TRUE	TRUE	Rnasel
406	ENSMUSG00000066838	378.456	1.80316	0.118036	1.51414e-53	7.53181e-51	TRUE	TRUE	Zfp772
407	ENSMUSG00000067017	61.1951	-5.88768	0.420965	2.24924e-45	7.81658e-43	TRUE	TRUE	Gm3608
408	ENSMUSG00000067206	2.64673	1.64544	0.799865	0.000157405	0.000783748	TRUE	TRUE	Lrrc66
409	ENSMUSG00000067212	171.32	1.08089	0.151898	2.1452e-15	1.07129e-13	TRUE	TRUE	H2-T23
410	ENSMUSG00000067642	1.29946	-3.47924	0.889269	8.29352e-07	7.54386e-06	TRUE	TRUE	Adgrf3
411	ENSMUSG00000067736	1.47444	-1.37456	0.934116	0.000695497	0.00292024	TRUE	TRUE	Gm10222
412	ENSMUSG00000067786	9632.34	1.03144	0.226637	8.28246e-09	1.28355e-07	TRUE	TRUE	Nnat
413	ENSMUSG00000067869	20.556	2.24359	0.258133	1.59341e-19	1.34744e-17	TRUE	TRUE	Tcea1-ps1
414	ENSMUSG00000068079	4.41199	1.3959	0.542415	4.50238e-05	0.000257428	TRUE	TRUE	Tcf15
415	ENSMUSG00000068299	316.453	-1.72218	0.11776	3.2322e-49	1.36663e-46	TRUE	TRUE	Nat8f4
416	ENSMUSG00000068303	23.1348	-6.05131	0.518168	1.75953e-32	3.7198e-30	TRUE	TRUE	Spr-ps1
417	ENSMUSG00000068745	2.31369	1.9314	0.746001	4.32224e-05	0.000248304	TRUE	TRUE	Mybphl
418	ENSMUSG00000068758	65.6164	1.0192	0.219045	4.69583e-09	7.65607e-08	TRUE	TRUE	Il3ra
419	ENSMUSG00000069041	16.367	4.68542	0.499457	5.14069e-22	5.6213e-20	TRUE	TRUE	Slc25a31
420	ENSMUSG00000069755	182.5	-7.96568	0.519757	1.92763e-54	1.01879e-51	TRUE	TRUE	Zfp125
421	ENSMUSG00000069919	42.5491	1.15651	0.876485	0.00124459	0.00484265	TRUE	TRUE	Hba-a1
422	ENSMUSG00000070136	6.05147	-1.09703	0.396087	1.84523e-05	0.000117088	TRUE	TRUE	Mir496a
423	ENSMUSG00000070166	1.5683	3.17317	0.922243	3.54169e-06	2.70956e-05	TRUE	TRUE	Gm25821
424	ENSMUSG00000070291	7.32746	1.45015	0.355988	4.68226e-07	4.58095e-06	TRUE	TRUE	Ddx43
425	ENSMUSG00000070390	19.594	-1.9038	0.270983	1.99358e-13	7.31912e-12	TRUE	TRUE	Nlrp1b
426	ENSMUSG00000070392	2.46281	4.19244	0.799969	3.78631e-09	6.32357e-08	TRUE	TRUE	Gm20634
427	ENSMUSG00000070424	1.10001	1.32269	1.05876	0.00115565	0.00453624	TRUE	TRUE	Art5
428	ENSMUSG00000070493	2296.86	1.27984	0.106869	3.34313e-34	7.64071e-32	TRUE	TRUE	Chchd2
429	ENSMUSG00000070504	1.67572	1.66659	1.18764	0.000596451	0.00254994	TRUE	TRUE	Fcrl6
430	ENSMUSG00000070564	13.4394	2.15388	0.940271	7.27713e-05	0.000393548	TRUE	TRUE	Ntn5
431	ENSMUSG00000070605	21.0096	2.30954	0.267661	2.36055e-19	1.95064e-17	TRUE	TRUE	Zfp992
432	ENSMUSG00000070729	18.7697	-1.65762	0.196769	5.55186e-18	3.97868e-16	TRUE	TRUE	Gm12966
433	ENSMUSG00000070732	2.71688	-3.96229	0.842387	4.29073e-08	5.51705e-07	TRUE	TRUE	Rbm44
434	ENSMUSG00000070858	232.869	1.32529	0.282543	2.46069e-08	3.39069e-07	TRUE	TRUE	Gm1673
435	ENSMUSG00000071001	18.1915	1.30728	0.263035	6.36845e-09	1.01611e-07	TRUE	TRUE	Hrct1
436	ENSMUSG00000071036	2.26176	-1.08057	0.84362	0.00150609	0.00572146	TRUE	TRUE	Gm10309
437	ENSMUSG00000071068	10.6539	-3.61572	0.470972	2.74701e-16	1.58025e-14	TRUE	TRUE	Treml2
438	ENSMUSG00000071178	19.0987	6.88477	0.636897	2.09522e-28	3.40728e-26	TRUE	TRUE	Serpina1b
439	ENSMUSG00000071551	4.62358	3.02023	0.522469	1.04665e-10	2.41387e-09	TRUE	TRUE	Akr1c19
440	ENSMUSG00000071633	6.29039	1.41476	0.581153	6.61025e-05	0.000361646	TRUE	TRUE	Gm4952
441	ENSMUSG00000071716	0.954449	1.91001	1.31708	0.000444544	0.0019644	TRUE	TRUE	Apol7e
442	ENSMUSG00000071867	18.7932	-6.90784	0.774063	2.82727e-20	2.57079e-18	TRUE	TRUE	Gm6304
443	ENSMUSG00000072324	9.9952	6.51122	1.28221	1.35917e-08	1.99244e-07	TRUE	TRUE	Gm8420
444	ENSMUSG00000072407	1.20605	-1.05692	0.96204	0.00225516	0.00811507	TRUE	TRUE	Gm6419
445	ENSMUSG00000072487	40.732	-1.32653	0.178965	4.84242e-15	2.25408e-13	TRUE	TRUE	Mroh5
446	ENSMUSG00000072573	1.52211	3.15286	1.23602	2.87963e-05	0.000173854	TRUE	TRUE	Gm10369
447	ENSMUSG00000072621	4.34015	1.28151	0.428231	1.14266e-05	7.66679e-05	TRUE	TRUE	Slfn10-ps
448	ENSMUSG00000072844	17.6568	4.05493	0.526676	4.11019e-16	2.29673e-14	TRUE	TRUE	G530011O06Rik
449	ENSMUSG00000072849	1.39576	2.21908	1.06105	0.000104778	0.000545599	TRUE	TRUE	Serpina1e
450	ENSMUSG00000072955	7.13369	-1.71716	0.44287	1.48171e-06	1.25549e-05	TRUE	TRUE	Tmsb15l
451	ENSMUSG00000072982	1.02881	-1.85563	1.09341	0.000288233	0.00134316	TRUE	TRUE	9230009I02Rik
452	ENSMUSG00000073063	3.85164	1.11676	0.55139	0.000206157	0.000995999	TRUE	TRUE	Hbq1b
453	ENSMUSG00000073158	11.0191	1.56834	0.286109	1.97148e-09	3.51225e-08	TRUE	TRUE	9030624G23Rik
454	ENSMUSG00000073179	12.721	-5.9439	0.622556	1.3754e-22	1.5577e-20	TRUE	TRUE	Gm10478
455	ENSMUSG00000073197	6.41299	-3.66405	0.725096	6.64545e-09	1.05236e-07	TRUE	TRUE	5730507C01Rik
456	ENSMUSG00000073399	52.6946	1.78793	0.504676	4.14761e-06	3.11843e-05	TRUE	TRUE	Trim40
457	ENSMUSG00000073405	19.7842	-1.82341	0.325796	1.46944e-09	2.70604e-08	TRUE	TRUE	H2-T-ps
458	ENSMUSG00000073406	53.0024	-3.80275	0.412307	6.59855e-22	7.18449e-20	TRUE	TRUE	H2-Bl
459	ENSMUSG00000073407	11.1981	-1.82449	0.297694	7.55298e-11	1.7958e-09	TRUE	TRUE	Gm6034
460	ENSMUSG00000073421	36.3572	1.58037	0.327747	3.97644e-08	5.18122e-07	TRUE	TRUE	H2-Ab1
461	ENSMUSG00000073492	2.78329	1.37899	0.939193	0.000697023	0.00292567	TRUE	TRUE	Gm10521
462	ENSMUSG00000073532	14.5703	1.3088	0.296691	7.30185e-08	8.82519e-07	TRUE	TRUE	Gm7276
463	ENSMUSG00000073538	20.2863	1.60809	0.29092	1.7332e-09	3.12284e-08	TRUE	TRUE	E330020D12Rik
464	ENSMUSG00000073728	11.3067	2.22625	0.247809	1.21747e-20	1.17437e-18	TRUE	TRUE	Tmem51os1
465	ENSMUSG00000073733	44.6382	-1.05403	0.158398	4.01229e-14	1.61057e-12	TRUE	TRUE	Rsg1
466	ENSMUSG00000073737	5.88844	-2.51092	0.400451	9.08906e-12	2.50903e-10	TRUE	TRUE	Gm10566
467	ENSMUSG00000073877	8.70583	-5.46002	0.657685	1.03682e-17	7.26602e-16	TRUE	TRUE	Gm13306
468	ENSMUSG00000073888	372.003	3.26329	0.10602	5.99765e-210	2.17363e-206	TRUE	TRUE	Ccl27a
469	ENSMUSG00000073998	0.815508	1.94717	1.35458	0.000442527	0.00195772	TRUE	TRUE	Olfr520
470	ENSMUSG00000074034	0.569477	-1.06937	1.07227	0.00263177	0.00926396	TRUE	TRUE	Gm5921
471	ENSMUSG00000074064	943.773	2.03032	0.0795456	8.24697e-145	2.32464e-141	TRUE	TRUE	Mlycd
472	ENSMUSG00000074252	88.9357	-6.53977	0.51479	4.80235e-38	1.26907e-35	TRUE	TRUE	Gm10654
473	ENSMUSG00000074342	32.2628	2.45702	0.233994	2.29459e-27	3.44446e-25	TRUE	TRUE	I830077J02Rik
474	ENSMUSG00000074472	6.28804	3.90091	0.667566	1.04057e-10	2.4042e-09	TRUE	TRUE	Zfp872
475	ENSMUSG00000074479	48.4413	6.35052	0.546459	2.98102e-32	6.19881e-30	TRUE	TRUE	Gm10704
476	ENSMUSG00000074553	1.95877	-2.84147	0.797417	2.71022e-06	2.14191e-05	TRUE	TRUE	Eif1-ps1
477	ENSMUSG00000074580	20.6153	-1.3306	0.233463	2.04899e-10	4.48884e-09	TRUE	TRUE	4931440P22Rik
478	ENSMUSG00000074625	7.74433	1.85944	0.307589	1.20094e-10	2.73244e-09	TRUE	TRUE	Arhgap40
479	ENSMUSG00000074634	60.6843	-1.02686	0.237278	2.43959e-08	3.36907e-07	TRUE	TRUE	Tmem267
480	ENSMUSG00000074635	21.8264	-2.27301	0.252122	8.11961e-21	8.1097e-19	TRUE	TRUE	3110070M22Rik
481	ENSMUSG00000074704	30.1722	1.59109	0.220605	6.54949e-14	2.57603e-12	TRUE	TRUE	Rad21l
482	ENSMUSG00000074715	89.0477	-3.01715	0.44564	1.73988e-13	6.42488e-12	TRUE	TRUE	Ccl28
483	ENSMUSG00000074758	80.8749	1.76194	0.143731	2.25716e-35	5.40206e-33	TRUE	TRUE	Gm5535
484	ENSMUSG00000074847	7.76546	2.26533	0.404147	7.9257e-10	1.53956e-08	TRUE	TRUE	Gm10775
485	ENSMUSG00000074896	217.345	1.61075	0.246433	6.03773e-12	1.71524e-10	TRUE	TRUE	Ifit3
486	ENSMUSG00000075042	9.55631	-1.0539	0.321245	2.58663e-06	2.05723e-05	TRUE	TRUE	4930431P03Rik
487	ENSMUSG00000075268	3.62137	-1.0391	0.783839	0.00145005	0.00554011	TRUE	TRUE	Gm10819
488	ENSMUSG00000075277	8.63631	3.64817	0.584795	7.32441e-12	2.0623e-10	TRUE	TRUE	Haglr
489	ENSMUSG00000075391	165.262	-1.66101	0.104874	3.18701e-57	2.07311e-54	TRUE	TRUE	Gm13443
490	ENSMUSG00000075437	16.1137	2.58538	0.363328	2.41944e-14	1.01621e-12	TRUE	TRUE	Gm11681
491	ENSMUSG00000075602	487.999	1.8165	0.183976	6.97402e-24	8.34547e-22	TRUE	TRUE	Ly6a
492	ENSMUSG00000075610	1.32368	1.89099	1.14767	0.000309199	0.00142801	TRUE	TRUE	Tmem92
493	ENSMUSG00000077391	2.70808	1.03567	0.690884	0.000956107	0.00385069	TRUE	TRUE	Gm24336
494	ENSMUSG00000077681	3.50618	6.19245	0.76306	4.17635e-17	2.72365e-15	TRUE	TRUE	Gm22496
495	ENSMUSG00000078160	38.8937	-4.3927	0.330801	2.12522e-41	6.05782e-39	TRUE	TRUE	Gm16503
496	ENSMUSG00000078480	35.8672	1.82968	0.165323	2.29455e-29	3.98701e-27	TRUE	TRUE	Mrpl48-ps
497	ENSMUSG00000078495	50.9785	-5.89334	0.408174	3.53821e-48	1.38094e-45	TRUE	TRUE	Zfp984
498	ENSMUSG00000078496	32.3114	-2.44069	0.209582	6.63866e-33	1.47733e-30	TRUE	TRUE	Zfp982
499	ENSMUSG00000078502	2.35373	3.22686	0.746416	1.7495e-07	1.90731e-06	TRUE	TRUE	Gm13212
500	ENSMUSG00000078503	17.1604	2.8792	0.727684	7.67104e-07	7.04586e-06	TRUE	TRUE	Zfp990
501	ENSMUSG00000078577	1.38314	-1.18367	0.930488	0.00132466	0.00511885	TRUE	TRUE	Tmco2
502	ENSMUSG00000078636	1.76579	-1.32998	0.964931	0.000886839	0.00360722	TRUE	TRUE	Gm7336
503	ENSMUSG00000078700	144.915	2.03475	0.114752	1.82002e-71	2.19867e-68	TRUE	TRUE	D030028A08Rik
504	ENSMUSG00000078721	3.76212	-3.61524	0.713554	6.04096e-09	9.68119e-08	TRUE	TRUE	Fam205a1
505	ENSMUSG00000078796	29.0725	1.4	0.174768	9.4803e-17	5.88033e-15	TRUE	TRUE	Zfp541
506	ENSMUSG00000078866	208.33	-7.15954	0.440677	1.44453e-60	1.11049e-57	TRUE	TRUE	Zfp970
507	ENSMUSG00000078867	37.9723	-4.97962	0.495029	8.65945e-25	1.10393e-22	TRUE	TRUE	Gm14418
508	ENSMUSG00000078926	6.93382	5.06337	0.729547	2.84365e-13	1.02182e-11	TRUE	TRUE	Cdc20b
509	ENSMUSG00000079012	16.4923	8.37004	1.01918	4.89911e-18	3.55102e-16	TRUE	TRUE	Serpina3m
510	ENSMUSG00000079014	5.88044	1.43721	0.496869	1.90586e-05	0.000120403	TRUE	TRUE	Serpina3i
511	ENSMUSG00000079015	1.24709	3.67648	1.74101	5.75564e-05	0.000320278	TRUE	TRUE	Serpina1c
512	ENSMUSG00000079017	25.8394	1.00204	0.436417	9.13474e-05	0.000482087	TRUE	TRUE	Ifi27l2a
513	ENSMUSG00000079139	143.914	2.50762	0.224571	1.41912e-30	2.68669e-28	TRUE	TRUE	Gm4204
514	ENSMUSG00000079450	30.7764	7.45658	0.595058	2.50285e-37	6.54585e-35	TRUE	TRUE	Cldn34c1
515	ENSMUSG00000079492	2.08978	2.2275	0.725904	1.2931e-05	8.55178e-05	TRUE	TRUE	Gm11127
516	ENSMUSG00000079501	3.3958	-2.304	0.695299	6.85372e-06	4.87856e-05	TRUE	TRUE	Gm5138
517	ENSMUSG00000079685	12.8536	1.57619	0.261704	1.17935e-10	2.69054e-09	TRUE	TRUE	Ulbp1
518	ENSMUSG00000079993	1.35983	-2.42458	1.00689	4.99014e-05	0.000281447	TRUE	TRUE	Gm11799
519	ENSMUSG00000080768	4.7056	-1.80178	0.872243	0.00014142	0.000712409	TRUE	TRUE	Gm12219
520	ENSMUSG00000080775	15.1841	-1.683	0.235185	1.01841e-13	3.92645e-12	TRUE	TRUE	Gm6368
521	ENSMUSG00000080811	61.4983	8.56967	0.582364	1.31045e-50	5.73187e-48	TRUE	TRUE	Gm14513
522	ENSMUSG00000080832	2.1537	-1.38801	0.843386	0.000469532	0.00206154	TRUE	TRUE	M6pr-ps
523	ENSMUSG00000080880	1.63531	1.39016	0.764872	0.000315298	0.00145195	TRUE	TRUE	Gm14278
524	ENSMUSG00000081096	6.99881	-1.70558	0.432595	1.19442e-06	1.03771e-05	TRUE	TRUE	Gm12691
525	ENSMUSG00000081098	1.66801	3.63141	2.10123	0.000108551	0.000563037	TRUE	TRUE	Gm12220
526	ENSMUSG00000081123	8.1767	3.10819	0.349957	8.20719e-21	8.16503e-19	TRUE	TRUE	NA
527	ENSMUSG00000081128	16.1326	6.0738	0.680714	4.35022e-20	3.88594e-18	TRUE	TRUE	Gm13328
528	ENSMUSG00000081226	7.42638	4.76645	0.659549	3.14059e-14	1.28714e-12	TRUE	TRUE	Gm8802
529	ENSMUSG00000081281	3.84946	-1.18033	0.583014	0.000202621	0.000980223	TRUE	TRUE	Gm6274
530	ENSMUSG00000081303	5.22791	-4.68526	0.676947	2.50149e-13	9.09172e-12	TRUE	TRUE	Gm16011
531	ENSMUSG00000081316	1.22755	-3.94988	0.77062	5.60303e-09	9.03645e-08	TRUE	TRUE	Gm16205
532	ENSMUSG00000081355	6.00192	1.05632	0.380234	1.72737e-05	0.000110465	TRUE	TRUE	Gm15264
533	ENSMUSG00000081434	3.73688	4.9773	0.734197	8.09276e-13	2.68373e-11	TRUE	TRUE	Gm14165
534	ENSMUSG00000081455	0.902973	1.95085	1.15268	0.000271346	0.00127318	TRUE	TRUE	Hmgb1-ps3
535	ENSMUSG00000081470	4.19024	1.44572	0.361994	6.12003e-07	5.79974e-06	TRUE	TRUE	Gm14131
536	ENSMUSG00000081553	1.78536	2.05024	0.814257	4.7827e-05	0.000271255	TRUE	TRUE	Ccdc50-ps
537	ENSMUSG00000081640	0.607357	1.36861	1.50233	0.00193066	0.00710765	TRUE	TRUE	Rplp0-ps1
538	ENSMUSG00000081666	2.50418	3.50571	0.864477	5.04416e-07	4.88791e-06	TRUE	TRUE	Gm11677
539	ENSMUSG00000081730	1.6568	-1.96965	0.768169	4.49306e-05	0.000257011	TRUE	TRUE	Gm13785
540	ENSMUSG00000081732	1.09116	-1.6237	1.09848	0.000537055	0.00232184	TRUE	TRUE	Gm15495
541	ENSMUSG00000081855	2.00333	3.27189	1.22948	2.23303e-05	0.000138204	TRUE	TRUE	Rpl17-ps5
542	ENSMUSG00000081920	2.27313	-1.12521	0.7799	0.000981455	0.00393902	TRUE	TRUE	Selenot-ps
543	ENSMUSG00000081965	10.6827	1.90108	0.33409	8.56009e-10	1.64516e-08	TRUE	TRUE	Gm11620
544	ENSMUSG00000081998	0.938068	-1.28615	1.12922	0.00148629	0.00565981	TRUE	TRUE	Gm13245
545	ENSMUSG00000081999	6.87843	-1.75493	0.412815	4.53808e-07	4.45364e-06	TRUE	TRUE	Gm13461
546	ENSMUSG00000082016	3.12051	-1.59875	0.697504	9.39729e-05	0.000494195	TRUE	TRUE	Pgam1-ps2
547	ENSMUSG00000082044	1.4271	-1.39155	0.998452	0.000802039	0.00330468	TRUE	TRUE	Snrpert
548	ENSMUSG00000082100	88.5808	3.68126	0.350538	1.67549e-27	2.56057e-25	TRUE	TRUE	Glns-ps1
549	ENSMUSG00000082260	0.838871	-1.25733	1.13783	0.00164146	0.00617105	TRUE	TRUE	Gm7429
550	ENSMUSG00000082277	0.957643	1.25681	1.73901	0.00273487	0.00958168	TRUE	TRUE	Gm15807
551	ENSMUSG00000082286	437.925	2.22557	0.139445	1.11298e-58	8.06722e-56	TRUE	TRUE	Pisd-ps1
552	ENSMUSG00000082305	9.40743	-5.00827	0.626449	1.10609e-16	6.79426e-15	TRUE	TRUE	Gm2420
553	ENSMUSG00000082368	0.900867	-1.10824	1.01638	0.0021035	0.00763975	TRUE	TRUE	Gm11225
554	ENSMUSG00000082454	53.7247	-1.24489	0.133874	4.17734e-22	4.6076e-20	TRUE	TRUE	Gm12183
555	ENSMUSG00000082766	1.06192	1.51068	1.2141	0.000938298	0.0037904	TRUE	TRUE	1700064H15Rik
556	ENSMUSG00000082791	27.7664	-2.18395	0.197047	7.78471e-30	1.38105e-27	TRUE	TRUE	Gm4875
557	ENSMUSG00000082806	3.0278	-1.01173	0.862791	0.0021109	0.00766334	TRUE	TRUE	Rpl13-ps1
558	ENSMUSG00000082816	16.6554	-1.73425	0.31152	1.6862e-09	3.05116e-08	TRUE	TRUE	Gm11953
559	ENSMUSG00000082896	34.6122	-3.45642	0.249847	2.36929e-45	8.12252e-43	TRUE	TRUE	Gm5844
560	ENSMUSG00000082902	1.50218	1.37165	1.20341	0.00132985	0.00513656	TRUE	TRUE	Ccl19-ps1
561	ENSMUSG00000082922	8.84833	4.32882	0.515372	2.11384e-18	1.55438e-16	TRUE	TRUE	Gm6939
562	ENSMUSG00000082956	0.782523	-1.22168	1.08978	0.00167732	0.00628167	TRUE	TRUE	Naip3
563	ENSMUSG00000082978	12.2752	-5.66558	0.608201	1.3303e-21	1.42398e-19	TRUE	TRUE	Rpsa-ps11
564	ENSMUSG00000083019	32.4274	-6.7254	0.848294	1.46328e-16	8.81755e-15	TRUE	TRUE	Gm6222
565	ENSMUSG00000083107	2.06113	-5.10139	0.667551	1.80793e-15	9.2099e-14	TRUE	TRUE	Gm5303
566	ENSMUSG00000083218	12.1616	1.7444	0.304483	7.28099e-10	1.42305e-08	TRUE	TRUE	Gm16425
567	ENSMUSG00000083240	13.4567	6.58608	0.620998	2.2456e-27	3.39099e-25	TRUE	TRUE	Gm13453
568	ENSMUSG00000083280	2.42729	-1.08898	0.753124	0.00101914	0.00406519	TRUE	TRUE	Gm11838
569	ENSMUSG00000083646	1.01281	-1.26549	1.00309	0.00121334	0.00473701	TRUE	TRUE	Gm6088
570	ENSMUSG00000083798	19.8407	-3.15807	0.29863	4.74148e-28	7.66157e-26	TRUE	TRUE	Gm14584
571	ENSMUSG00000083879	26.9922	4.42728	0.33318	1.97788e-41	5.70192e-39	TRUE	TRUE	Gm14038
572	ENSMUSG00000083899	68.7766	-1.26872	0.221307	1.05009e-10	2.41739e-09	TRUE	TRUE	Gm12346
573	ENSMUSG00000084088	24.2271	-1.21496	0.279127	5.66048e-08	7.04271e-07	TRUE	TRUE	Gm12941
574	ENSMUSG00000084153	2.18682	-1.10936	0.759916	0.0009608	0.00386775	TRUE	TRUE	Gm12186
575	ENSMUSG00000084203	7.63823	-2.56986	0.423472	2.93662e-11	7.42763e-10	TRUE	TRUE	Gm15593
576	ENSMUSG00000084306	9.59122	1.29486	0.388836	3.87182e-06	2.93032e-05	TRUE	TRUE	Gm11743
577	ENSMUSG00000084342	12.6218	-4.23012	0.500423	1.1736e-18	8.7568e-17	TRUE	TRUE	Gm11224
578	ENSMUSG00000084350	10.3877	-2.85441	0.474239	2.75271e-11	7.01844e-10	TRUE	TRUE	Znf41-ps
579	ENSMUSG00000084378	5.88725	4.99111	0.837727	1.37717e-10	3.10004e-09	TRUE	TRUE	Gm15238
580	ENSMUSG00000084381	13.7697	1.48562	0.258913	4.06244e-10	8.35848e-09	TRUE	TRUE	AA413626
581	ENSMUSG00000084403	15.5001	6.60992	1.03525	9.77757e-12	2.68159e-10	TRUE	TRUE	Rps15a-ps8
582	ENSMUSG00000084413	5.81883	-1.10976	0.487423	9.57331e-05	0.000502411	TRUE	TRUE	Gm12017
583	ENSMUSG00000084826	15.3542	5.07868	0.355352	3.15827e-47	1.19585e-44	TRUE	TRUE	AI847159
584	ENSMUSG00000084890	310.79	-3.40174	0.442995	2.23175e-16	1.30756e-14	TRUE	TRUE	A830036E02Rik
585	ENSMUSG00000084897	1.45941	-1.02138	0.787486	0.0015903	0.00600185	TRUE	TRUE	Gm14226
586	ENSMUSG00000084929	20.4719	-1.56489	0.310956	1.56228e-08	2.25575e-07	TRUE	TRUE	Foxo6os
587	ENSMUSG00000084936	3.02538	-1.1667	0.705405	0.000557802	0.00240212	TRUE	TRUE	Gm11583
588	ENSMUSG00000084974	3.49421	1.41811	0.641729	0.000118643	0.000608912	TRUE	TRUE	Gm15567
589	ENSMUSG00000085051	8.58288	2.58401	0.394668	1.29435e-12	4.1565e-11	TRUE	TRUE	Gm11542
590	ENSMUSG00000085071	19.8644	1.02398	0.358089	1.25507e-05	8.32635e-05	TRUE	TRUE	Gm14066
591	ENSMUSG00000085110	3.76522	2.48994	0.447269	6.61133e-10	1.30727e-08	TRUE	TRUE	Gm13920
592	ENSMUSG00000085154	28.0173	-1.22163	0.238018	1.60199e-09	2.92381e-08	TRUE	TRUE	C130046K22Rik
593	ENSMUSG00000085295	1.62317	-2.93691	0.753295	9.15141e-07	8.1941e-06	TRUE	TRUE	4930430E12Rik
594	ENSMUSG00000085307	15.447	1.63596	0.248117	4.34136e-12	1.26448e-10	TRUE	TRUE	Gm11525
595	ENSMUSG00000085351	4.34025	2.26343	0.49035	1.00663e-07	1.17846e-06	TRUE	TRUE	Gm12472
596	ENSMUSG00000085360	14.0411	1.0022	0.445966	0.000107384	0.000557559	TRUE	TRUE	Arhgap27os2
597	ENSMUSG00000085417	0.850501	1.98615	1.21426	0.0002953	0.00137181	TRUE	TRUE	Gm13919
598	ENSMUSG00000085549	2.57258	2.45313	0.783866	1.00524e-05	6.84166e-05	TRUE	TRUE	1700047F07Rik
599	ENSMUSG00000085558	294.476	-1.31002	0.269427	1.05765e-08	1.59522e-07	TRUE	TRUE	4930412C18Rik
600	ENSMUSG00000085609	116.765	-1.08902	0.370996	1.01201e-05	6.88303e-05	TRUE	TRUE	1700016P03Rik
601	ENSMUSG00000085639	2.71505	1.03736	0.916634	0.00219064	0.00791318	TRUE	TRUE	Gm15410
602	ENSMUSG00000085642	87.0246	-6.2427	0.397057	1.09049e-56	6.91618e-54	TRUE	TRUE	3110053B16Rik
603	ENSMUSG00000085658	16.3527	-2.09761	0.428724	3.6425e-08	4.79038e-07	TRUE	TRUE	Gm15704
604	ENSMUSG00000085682	5.27649	3.0067	0.425849	2.23375e-14	9.41328e-13	TRUE	TRUE	Gm14267
605	ENSMUSG00000085763	10.0078	-3.09115	0.40293	2.17676e-16	1.27829e-14	TRUE	TRUE	Smc2os
606	ENSMUSG00000085887	6.3436	3.15439	0.414744	3.61832e-16	2.04896e-14	TRUE	TRUE	Arhgap27os3
607	ENSMUSG00000085912	27.7311	-1.45465	0.220841	2.77137e-12	8.40992e-11	TRUE	TRUE	Trp53cor1
608	ENSMUSG00000085985	0.962431	-3.14343	0.972387	6.1694e-06	4.45141e-05	TRUE	TRUE	Gm11682
609	ENSMUSG00000086021	10.114	3.17947	0.408794	9.3981e-17	5.84364e-15	TRUE	TRUE	Gm15767
610	ENSMUSG00000086111	2.71223	3.99051	0.71584	5.29188e-10	1.06717e-08	TRUE	TRUE	Gm15326
611	ENSMUSG00000086189	8.18617	2.50081	0.602135	4.84131e-07	4.71294e-06	TRUE	TRUE	Gm15462
612	ENSMUSG00000086267	3.44927	5.8169	0.694341	5.34846e-18	3.86567e-16	TRUE	TRUE	Gm12496
613	ENSMUSG00000086384	3.84902	5.23505	0.680646	1.30441e-15	6.82299e-14	TRUE	TRUE	Banf2os
614	ENSMUSG00000086416	11.4301	-1.07055	0.42937	4.68935e-05	0.000266676	TRUE	TRUE	Gm14002
615	ENSMUSG00000086509	35.5591	1.87882	0.241375	7.37535e-16	3.97251e-14	TRUE	TRUE	Nkx2-2os
616	ENSMUSG00000086526	7.78619	-1.36593	0.314394	1.24855e-07	1.42614e-06	TRUE	TRUE	Gm12762
617	ENSMUSG00000086593	3.9258	-3.40827	0.724255	3.281e-08	4.37622e-07	TRUE	TRUE	Gm16548
618	ENSMUSG00000086631	3.85186	-1.76905	0.613463	2.27197e-05	0.000140476	TRUE	TRUE	Gm12784
619	ENSMUSG00000086652	19.5476	5.40243	0.337684	1.79774e-58	1.26686e-55	TRUE	TRUE	Gm14029
620	ENSMUSG00000086697	17.3959	-5.1222	0.618122	1.08858e-17	7.58688e-16	TRUE	TRUE	4933427G23Rik
621	ENSMUSG00000086822	56.1261	-1.24953	0.29908	1.41107e-07	1.58465e-06	TRUE	TRUE	5330413P13Rik
622	ENSMUSG00000086909	4.53307	1.25462	0.574219	0.000127473	0.000649891	TRUE	TRUE	Gm4926
623	ENSMUSG00000086943	22.7365	1.0632	0.204358	3.25367e-10	6.85568e-09	TRUE	TRUE	4732414G09Rik
624	ENSMUSG00000087052	5.32423	1.8501	0.439959	5.61681e-07	5.37304e-06	TRUE	TRUE	Gm8093
625	ENSMUSG00000087067	3.93671	2.57523	0.523915	1.79248e-08	2.55181e-07	TRUE	TRUE	Gm11532
626	ENSMUSG00000087117	1.80577	2.96929	0.93194	7.1952e-06	5.0959e-05	TRUE	TRUE	Gm11523
627	ENSMUSG00000087127	6.46105	1.238	0.460506	2.82413e-05	0.000170869	TRUE	TRUE	Gm12756
628	ENSMUSG00000087148	4.61469	-1.0257	0.582368	0.000473951	0.0020777	TRUE	TRUE	1700030C14Rik
629	ENSMUSG00000087151	10.4133	1.49281	0.24344	4.8901e-11	1.20561e-09	TRUE	TRUE	Gm14022
630	ENSMUSG00000087166	24.4545	-3.41531	0.585615	7.70242e-11	1.82449e-09	TRUE	TRUE	L1td1
631	ENSMUSG00000087178	75.6313	3.27273	0.148774	3.76011e-109	6.35935e-106	TRUE	TRUE	A230056P14Rik
632	ENSMUSG00000087193	0.95544	1.14397	1.11065	0.00220608	0.00796556	TRUE	TRUE	Gm14820
633	ENSMUSG00000087200	68.2801	-1.13537	0.135793	3.00622e-19	2.44439e-17	TRUE	TRUE	Lrp8os3
634	ENSMUSG00000087298	6.58455	1.9962	0.30223	2.96796e-12	8.9423e-11	TRUE	TRUE	Gm9392
635	ENSMUSG00000087321	2.6422	3.43025	0.765824	9.17849e-08	1.08453e-06	TRUE	TRUE	Gm5353
636	ENSMUSG00000087341	36.4367	1.35735	0.171703	1.61435e-16	9.65907e-15	TRUE	TRUE	0610040F04Rik
637	ENSMUSG00000087400	17.9688	1.22051	0.275487	4.17106e-08	5.396e-07	TRUE	TRUE	Gm15270
638	ENSMUSG00000087403	1673.81	-1.02479	0.149578	7.63387e-15	3.47067e-13	TRUE	TRUE	Kantr
639	ENSMUSG00000087437	124.252	1.11335	0.113491	4.15526e-25	5.40588e-23	TRUE	TRUE	Gm13112
640	ENSMUSG00000087456	1.83165	-3.12444	0.80701	9.56733e-07	8.50731e-06	TRUE	TRUE	Gm16322
641	ENSMUSG00000087633	10.7524	1.17937	0.325439	9.47088e-07	8.4393e-06	TRUE	TRUE	Gm14455
642	ENSMUSG00000087675	11.5392	1.59323	0.289286	1.85124e-09	3.31433e-08	TRUE	TRUE	Gm11762
643	ENSMUSG00000087692	15.0168	2.02481	0.259959	5.12546e-16	2.80232e-14	TRUE	TRUE	Gm11940
644	ENSMUSG00000087703	0.865526	1.27196	1.34655	0.00209088	0.00760044	TRUE	TRUE	Gm15650
645	ENSMUSG00000087813	1.25842	-4.35419	1.15611	1.56375e-06	1.31317e-05	TRUE	TRUE	Gm22490
646	ENSMUSG00000088248	3.41626	-3.85712	0.710028	1.03111e-09	1.9521e-08	TRUE	TRUE	Mir1969
647	ENSMUSG00000088595	8.5245	1.88852	0.552516	5.94799e-06	4.30389e-05	TRUE	TRUE	Gm24601
648	ENSMUSG00000089797	1.91945	3.01374	0.875793	3.64197e-06	2.77457e-05	TRUE	TRUE	Gm16118
649	ENSMUSG00000089929	2.82303	1.14042	0.745205	0.000780675	0.00322668	TRUE	TRUE	Bcl2a1b
650	ENSMUSG00000089948	2.10713	-2.34488	0.899152	3.41972e-05	0.000202038	TRUE	TRUE	Far2os1
651	ENSMUSG00000089988	2.43251	1.6345	0.803441	0.000166501	0.000823543	TRUE	TRUE	Gm16238
652	ENSMUSG00000089991	3.54055	3.88509	0.777803	1.0278e-08	1.55203e-07	TRUE	TRUE	Gm16332
653	ENSMUSG00000090075	3.63043	1.6135	0.626483	4.76518e-05	0.000270382	TRUE	TRUE	Gm16251
654	ENSMUSG00000090101	6.69104	1.15409	0.39726	1.23803e-05	8.22619e-05	TRUE	TRUE	Snhg9
655	ENSMUSG00000090129	123.309	1.78687	0.190681	9.71771e-22	1.04906e-19	TRUE	TRUE	Olfr287
656	ENSMUSG00000090222	9.78485	-1.99796	0.311173	9.82499e-12	2.69169e-10	TRUE	TRUE	Ifi203-ps
657	ENSMUSG00000090243	8.02985	-6.92373	0.625268	1.1273e-29	1.986e-27	TRUE	TRUE	Gm16103
658	ENSMUSG00000090290	505.939	-1.25258	0.10867	4.70679e-32	9.62957e-30	TRUE	TRUE	Tarbp1
659	ENSMUSG00000090468	1.66303	-1.26385	0.929082	0.000995203	0.00398348	TRUE	TRUE	Gm2840
660	ENSMUSG00000090535	9.27256	5.91865	0.638077	1.81484e-21	1.9025e-19	TRUE	TRUE	Gm8540
661	ENSMUSG00000091071	6.45126	-4.98851	0.782243	1.09981e-11	2.98727e-10	TRUE	TRUE	1700030C10Rik
662	ENSMUSG00000091373	2.62868	2.84995	0.796491	2.58808e-06	2.05757e-05	TRUE	TRUE	Gm8810
663	ENSMUSG00000091383	7.83092	-3.1012	1.28393	3.83672e-05	0.00022355	TRUE	TRUE	Hist1h2al
664	ENSMUSG00000091402	29.4156	-1.05552	0.505008	0.000173399	0.000853505	TRUE	TRUE	Rd3l
665	ENSMUSG00000091405	33.5701	-1.79962	0.242684	1.40905e-14	6.13144e-13	TRUE	TRUE	Hist2h4
666	ENSMUSG00000091476	265.986	-4.17874	0.114369	1.68061e-293	2.13177e-289	TRUE	TRUE	Catspere2
667	ENSMUSG00000091553	5.13603	4.76343	0.801417	1.29681e-10	2.92954e-09	TRUE	TRUE	Serpina3e-ps
668	ENSMUSG00000091594	1.89611	4.96444	0.821004	8.07513e-11	1.90388e-09	TRUE	TRUE	Gm17067
669	ENSMUSG00000091697	16.0418	-1.55645	0.218319	1.10788e-13	4.23917e-12	TRUE	TRUE	Eif3s6-ps2
670	ENSMUSG00000091744	48.2823	1.29254	0.377387	2.78643e-06	2.19572e-05	TRUE	TRUE	Gm17732
671	ENSMUSG00000092225	1.09438	3.24141	1.18109	1.88447e-05	0.00011916	TRUE	TRUE	Gm2381
672	ENSMUSG00000092247	2.24875	5.60812	0.801108	2.14422e-13	7.83813e-12	TRUE	TRUE	Gm20426
673	ENSMUSG00000092274	4726.52	-2.43621	0.121417	4.06901e-91	5.73482e-88	TRUE	TRUE	Neat1
674	ENSMUSG00000092277	6.2369	-3.67733	0.56129	9.83181e-13	3.21008e-11	TRUE	TRUE	Gm19684
675	ENSMUSG00000092365	98.2452	-9.27834	0.83417	1.36779e-30	2.60898e-28	TRUE	TRUE	BC023719
676	ENSMUSG00000092457	1.88622	-3.83148	0.794058	2.25531e-08	3.13678e-07	TRUE	TRUE	Gm8835
677	ENSMUSG00000092465	0.793457	1.34003	1.34419	0.00176031	0.00655555	TRUE	TRUE	Gm20472
678	ENSMUSG00000092474	1.54395	-1.52147	1.10279	0.00071848	0.00300524	TRUE	TRUE	Gm20478
679	ENSMUSG00000092528	9.09794	-3.60857	0.692884	2.88349e-09	4.94266e-08	TRUE	TRUE	Nlrp1c-ps
680	ENSMUSG00000092552	1.4942	1.76399	1.12319	0.000396854	0.001775	TRUE	TRUE	Gm4287
681	ENSMUSG00000092572	0.6995	1.5721	1.19318	0.000768172	0.00318427	TRUE	TRUE	Serpinb10
682	ENSMUSG00000092592	8.51822	-3.66551	0.547065	3.57372e-13	1.25051e-11	TRUE	TRUE	Gm20449
683	ENSMUSG00000092805	2.75277	-1.8918	0.721453	4.07484e-05	0.000236123	TRUE	TRUE	Gm26461
684	ENSMUSG00000092837	16.6458	1.22988	0.743321	0.000526864	0.0022844	TRUE	TRUE	Rpph1
685	ENSMUSG00000093447	4.20075	-1.64545	0.553327	1.77144e-05	0.000112914	TRUE	TRUE	Gm5139
686	ENSMUSG00000093483	195.178	-1.03225	0.183845	2.50044e-11	6.41391e-10	TRUE	TRUE	AA465934
687	ENSMUSG00000093507	13.8003	-2.36715	0.309837	7.27618e-16	3.92744e-14	TRUE	TRUE	Gm20627
688	ENSMUSG00000093594	7.25228	-1.38793	0.369554	1.17612e-06	1.02321e-05	TRUE	TRUE	Gm20707
689	ENSMUSG00000093773	2.94072	3.81075	0.830845	6.62727e-08	8.11817e-07	TRUE	TRUE	Obox3-ps7
690	ENSMUSG00000093806	28.6515	1.26653	0.283688	4.6712e-08	5.93111e-07	TRUE	TRUE	Asmt
691	ENSMUSG00000093846	4.78649	2.256	0.37281	5.93034e-11	1.4466e-09	TRUE	TRUE	Gm4425
692	ENSMUSG00000093908	16.8343	4.61728	0.706475	3.06199e-12	9.17114e-11	TRUE	TRUE	Gm5784
693	ENSMUSG00000093994	7.44998	-5.00757	0.627525	1.24424e-16	7.58774e-15	TRUE	TRUE	Gm26498
694	ENSMUSG00000094095	1.80864	4.45467	0.845415	4.04111e-09	6.70058e-08	TRUE	TRUE	Gm25648
695	ENSMUSG00000094114	314.934	-1.15434	0.172353	9.64315e-14	3.72922e-12	TRUE	TRUE	NA
696	ENSMUSG00000094151	15.4712	1.23767	0.410596	9.85201e-06	6.72774e-05	TRUE	TRUE	Gm7233
697	ENSMUSG00000094344	187.895	-9.43547	0.69671	1.20546e-43	3.87107e-41	TRUE	TRUE	Gm11942
698	ENSMUSG00000094581	1.08537	-1.5932	1.09124	0.000572539	0.00245724	TRUE	TRUE	Gm26365
699	ENSMUSG00000094622	20.8789	-2.98921	0.619993	1.97288e-08	2.77901e-07	TRUE	TRUE	Gm3055
700	ENSMUSG00000094786	140.831	-4.72669	0.30939	1.15797e-53	5.87533e-51	TRUE	TRUE	Gm14403
701	ENSMUSG00000095079	1.84324	-1.18306	1.15044	0.00208287	0.00757895	TRUE	TRUE	Igha
702	ENSMUSG00000095098	558.651	1.54499	0.299699	8.55178e-09	1.31885e-07	TRUE	TRUE	Ccdc85b
703	ENSMUSG00000095159	4.78488	-1.17204	0.58731	0.000220551	0.00105869	TRUE	TRUE	Tubb4b-ps1
704	ENSMUSG00000095205	1.34482	1.85967	1.18787	0.000371195	0.00167649	TRUE	TRUE	Snord93
705	ENSMUSG00000095478	5.85562	-1.2131	0.468613	3.76871e-05	0.000220194	TRUE	TRUE	Gm9824
706	ENSMUSG00000095620	8.80272	2.84742	0.723026	8.28773e-07	7.54386e-06	TRUE	TRUE	2010005H15Rik
707	ENSMUSG00000095713	1.10775	-1.39765	1.06119	0.000927335	0.00375208	TRUE	TRUE	Gm26466
708	ENSMUSG00000095730	2.42896	2.42448	0.862717	2.12609e-05	0.000132295	TRUE	TRUE	Vmn2r29
709	ENSMUSG00000096006	4.47876	1.49087	0.671625	0.000114452	0.00058979	TRUE	TRUE	Gm21596
710	ENSMUSG00000096035	4.79921	1.42515	0.510426	2.50206e-05	0.000153025	TRUE	TRUE	Odaph
711	ENSMUSG00000096269	4.16549	-6.27233	0.684891	4.71017e-21	4.79888e-19	TRUE	TRUE	Rpl31-ps21
712	ENSMUSG00000096446	21.4716	-5.40234	0.662919	3.6186e-17	2.38442e-15	TRUE	TRUE	Gm8104
713	ENSMUSG00000096617	2.70657	-1.16575	0.913054	0.00134473	0.00518852	TRUE	TRUE	Gm5559
714	ENSMUSG00000096718	7.09225	-2.37994	0.444602	2.571e-09	4.46126e-08	TRUE	TRUE	Zfp781
715	ENSMUSG00000096795	5.61748	-1.597	0.60739	4.16871e-05	0.000240792	TRUE	TRUE	Zfp433
716	ENSMUSG00000096841	5.31055	-1.21699	0.421629	1.4535e-05	9.46454e-05	TRUE	TRUE	Gm25596
717	ENSMUSG00000096921	97.3535	3.78674	1.05148	2.27705e-06	1.83736e-05	TRUE	TRUE	Gm26822
718	ENSMUSG00000096950	7.973	1.27469	0.37827	3.21271e-06	2.48941e-05	TRUE	TRUE	Gm9530
719	ENSMUSG00000096964	10.5915	-1.07832	0.315184	1.5555e-06	1.30797e-05	TRUE	TRUE	Gm6345
720	ENSMUSG00000097055	55.1409	2.49403	0.171318	1.25444e-49	5.39389e-47	TRUE	TRUE	Gm4419
721	ENSMUSG00000097073	44.8169	-7.46699	0.60632	3.66987e-36	9.03893e-34	TRUE	TRUE	9430037G07Rik
722	ENSMUSG00000097079	14.6995	1.05912	0.365321	1.11551e-05	7.50844e-05	TRUE	TRUE	Gm26604
723	ENSMUSG00000097086	10.4566	4.82927	0.638844	2.86734e-15	1.39124e-13	TRUE	TRUE	Gm7672
724	ENSMUSG00000097098	28.7679	-1.05522	0.37056	1.34178e-05	8.82412e-05	TRUE	TRUE	9330111N05Rik
725	ENSMUSG00000097177	46.7651	-1.69386	0.167975	1.06329e-24	1.34873e-22	TRUE	TRUE	9330159M07Rik
726	ENSMUSG00000097261	3.31198	2.11983	0.659817	9.56592e-06	6.55886e-05	TRUE	TRUE	4930532G15Rik
727	ENSMUSG00000097295	1.89171	2.77649	1.03068	2.37438e-05	0.000146132	TRUE	TRUE	Hmgb1-ps8
728	ENSMUSG00000097303	25.4708	1.46485	0.181275	7.37981e-17	4.64562e-15	TRUE	TRUE	3110083C13Rik
729	ENSMUSG00000097305	68.1591	2.24996	0.224859	6.26396e-25	8.02578e-23	TRUE	TRUE	Gm17276
730	ENSMUSG00000097343	295.196	-1.36679	0.0822675	9.89417e-63	8.36684e-60	TRUE	TRUE	9030407P20Rik
731	ENSMUSG00000097371	1.53479	-1.13147	0.985409	0.00182343	0.00675998	TRUE	TRUE	Gm26875
732	ENSMUSG00000097386	25.3652	1.47506	0.158908	2.51552e-21	2.61542e-19	TRUE	TRUE	9130213A22Rik
733	ENSMUSG00000097417	4.0702	-1.21444	0.507051	6.84232e-05	0.000372976	TRUE	TRUE	Gm26669
734	ENSMUSG00000097429	4.15078	2.32071	0.448481	7.12791e-09	1.12176e-07	TRUE	TRUE	Gm26520
735	ENSMUSG00000097433	8.62688	1.33454	0.322297	2.40733e-07	2.53709e-06	TRUE	TRUE	Gm26781
736	ENSMUSG00000097458	9.60882	-1.61532	0.334785	4.26086e-08	5.48978e-07	TRUE	TRUE	Gm26697
737	ENSMUSG00000097502	0.883602	1.08021	1.09078	0.00261295	0.00921099	TRUE	TRUE	4930528D03Rik
738	ENSMUSG00000097503	16.5756	1.57079	0.258461	8.5599e-11	2.01257e-09	TRUE	TRUE	3110045C21Rik
739	ENSMUSG00000097532	36.0982	1.05886	0.20585	4.3557e-10	8.93289e-09	TRUE	TRUE	Gm4349
740	ENSMUSG00000097567	5.61474	2.25803	0.458602	2.62314e-08	3.58741e-07	TRUE	TRUE	Gm26637
741	ENSMUSG00000097569	1.34201	-3.47688	0.876324	6.85965e-07	6.41439e-06	TRUE	TRUE	Gm26640
742	ENSMUSG00000097580	4.9009	-1.66001	0.501313	7.29448e-06	5.16045e-05	TRUE	TRUE	Gm5432
743	ENSMUSG00000097583	19.4082	1.97404	0.381911	1.14382e-08	1.71195e-07	TRUE	TRUE	6430590A07Rik
744	ENSMUSG00000097595	9.66641	2.04901	0.276294	8.53972e-15	3.83441e-13	TRUE	TRUE	1500002F19Rik
745	ENSMUSG00000097604	37.075	2.58565	0.232598	2.12914e-30	4.00104e-28	TRUE	TRUE	Gm17322
746	ENSMUSG00000097618	26.8197	-1.90848	0.180414	3.93054e-27	5.83122e-25	TRUE	TRUE	Gm26507
747	ENSMUSG00000097640	28.5746	1.81936	0.22922	2.45242e-16	1.42369e-14	TRUE	TRUE	Gm20033
748	ENSMUSG00000097644	5.03059	2.754	0.462267	4.47667e-11	1.10907e-09	TRUE	TRUE	Gm26862
749	ENSMUSG00000097662	4.68092	5.02481	0.741917	8.67922e-13	2.85952e-11	TRUE	TRUE	Gm2093
750	ENSMUSG00000097705	2.65061	3.75075	0.801662	4.25235e-08	5.4816e-07	TRUE	TRUE	Gm26740
751	ENSMUSG00000097709	130.916	1.1178	0.153997	1.23416e-15	6.48227e-14	TRUE	TRUE	2810429I04Rik
752	ENSMUSG00000097717	2.07009	-1.27082	0.827084	0.00067105	0.00283306	TRUE	TRUE	1700066J03Rik
753	ENSMUSG00000097726	38.6124	1.09848	0.217523	9.4753e-10	1.80872e-08	TRUE	TRUE	9530036O11Rik
754	ENSMUSG00000097747	26.565	1.54074	0.19735	7.62035e-16	4.09578e-14	TRUE	TRUE	Gm26534
755	ENSMUSG00000097757	7.1527	-4.91421	0.629416	4.56276e-16	2.53288e-14	TRUE	TRUE	Gm17518
756	ENSMUSG00000097784	16.6102	1.13627	0.240646	6.45206e-09	1.02558e-07	TRUE	TRUE	A430105J06Rik
757	ENSMUSG00000097791	13.788	-1.2727	0.248793	2.54348e-09	4.42258e-08	TRUE	TRUE	Gm17315
758	ENSMUSG00000097824	7.5466	1.58254	0.487444	8.1717e-06	5.70624e-05	TRUE	TRUE	Gm26593
759	ENSMUSG00000097858	8.91137	-1.06476	0.315762	1.83711e-06	1.51563e-05	TRUE	TRUE	9530052C20Rik
760	ENSMUSG00000097863	6.18791	1.12933	0.488429	8.58754e-05	0.000456437	TRUE	TRUE	1010001B22Rik
761	ENSMUSG00000097877	216.68	1.36951	0.167063	1.78007e-17	1.20423e-15	TRUE	TRUE	Gm26703
762	ENSMUSG00000097906	41.0618	3.05588	0.303169	8.3745e-26	1.15463e-23	TRUE	TRUE	Gm9625
763	ENSMUSG00000097912	5.88523	2.03142	0.484995	5.91797e-07	5.63563e-06	TRUE	TRUE	6330403N20Rik
764	ENSMUSG00000097930	1.62223	-1.87472	0.947452	0.000161786	0.000802722	TRUE	TRUE	C330002G04Rik
765	ENSMUSG00000097958	4.67871	-1.97125	0.42885	1.36111e-07	1.53671e-06	TRUE	TRUE	Gm8492
766	ENSMUSG00000097959	3.00989	-1.33559	0.740686	0.000338115	0.00154552	TRUE	TRUE	Gm6931
767	ENSMUSG00000097971	308.586	1.31883	0.303313	9.92527e-08	1.1641e-06	TRUE	TRUE	Gm26917
768	ENSMUSG00000097973	7.65622	-1.60473	0.394727	6.97047e-07	6.49408e-06	TRUE	TRUE	Gm4929
769	ENSMUSG00000098002	5.8887	-1.02867	0.468199	0.000124959	0.000638488	TRUE	TRUE	Gm9658
770	ENSMUSG00000098008	5.34128	1.72776	0.408436	4.75139e-07	4.64322e-06	TRUE	TRUE	A930001A20Rik
771	ENSMUSG00000098011	8.97873	-2.2879	0.546974	5.17694e-07	4.99558e-06	TRUE	TRUE	Gm21232
772	ENSMUSG00000098017	2.52671	-1.02211	0.654463	0.00082607	0.00339653	TRUE	TRUE	Gm5342
773	ENSMUSG00000098111	4.25215	-1.50573	0.699827	0.000134514	0.00068127	TRUE	TRUE	Gm4654
774	ENSMUSG00000098116	4.62885	-1.34783	0.450743	1.27963e-05	8.47152e-05	TRUE	TRUE	Gm7191
775	ENSMUSG00000098121	8.41075	2.68954	0.454018	5.97587e-11	1.45631e-09	TRUE	TRUE	Gm27038
776	ENSMUSG00000098142	8.01745	-1.21991	0.453465	2.75393e-05	0.0001669	TRUE	TRUE	Gm7507
777	ENSMUSG00000098158	23.1975	-2.77054	0.299462	3.44257e-22	3.81374e-20	TRUE	TRUE	Gm4804
778	ENSMUSG00000098175	2.57089	-1.59491	0.900902	0.000302959	0.00140123	TRUE	TRUE	Gm7545
779	ENSMUSG00000098186	4.93791	-1.77896	0.430388	6.87831e-07	6.42237e-06	TRUE	TRUE	Gm7132
780	ENSMUSG00000098192	7.56012	-2.09577	0.406924	1.10626e-08	1.65966e-07	TRUE	TRUE	Gm3534
781	ENSMUSG00000098211	1.13729	2.9476	0.967808	1.01894e-05	6.91785e-05	TRUE	TRUE	Gm27045
782	ENSMUSG00000098219	6.94089	-1.43934	0.432824	5.34652e-06	3.91784e-05	TRUE	TRUE	Gm7481
783	ENSMUSG00000098758	5.85456	-4.05697	0.817821	1.37554e-08	2.01246e-07	TRUE	TRUE	7630403G23Rik
784	ENSMUSG00000098779	0.850007	1.45323	1.13878	0.000941845	0.0038017	TRUE	TRUE	Gm8602
785	ENSMUSG00000098900	6.50284	4.82673	0.716054	9.48135e-13	3.10364e-11	TRUE	TRUE	Gm18190
786	ENSMUSG00000098912	1165.31	-8.54277	0.261101	2.437e-236	1.54561e-232	TRUE	TRUE	1500004A13Rik
787	ENSMUSG00000099137	3.97338	-2.26314	0.571272	1.10778e-06	9.70754e-06	TRUE	TRUE	Gm10603
788	ENSMUSG00000099294	2.28376	-1.05686	0.750014	0.00116194	0.00455739	TRUE	TRUE	Gm11214
789	ENSMUSG00000099342	4.80531	4.17399	0.603083	1.43548e-13	5.38707e-12	TRUE	TRUE	Gm18180
790	ENSMUSG00000099375	8.36634	2.84309	0.449978	4.145e-12	1.20867e-10	TRUE	TRUE	Gm28187
791	ENSMUSG00000099512	15.5867	1.49919	0.546483	3.01015e-05	0.000180744	TRUE	TRUE	Gm28703
792	ENSMUSG00000099539	1.0501	-3.50189	1.08119	5.8737e-06	4.25619e-05	TRUE	TRUE	Gm8282
793	ENSMUSG00000099759	16.0865	-6.45303	0.711434	9.65178e-21	9.38145e-19	TRUE	TRUE	1700030C10Rik
794	ENSMUSG00000099964	86.273	-1.14382	0.118301	2.79656e-24	3.42735e-22	TRUE	TRUE	Gm29514
795	ENSMUSG00000100183	15.7929	-3.08711	0.390624	3.47208e-17	2.29383e-15	TRUE	TRUE	Gm28512
796	ENSMUSG00000100253	2.8869	-3.64567	0.738049	1.16294e-08	1.73749e-07	TRUE	TRUE	1700020N18Rik
797	ENSMUSG00000100349	1.07656	3.22821	1.0074	6.54104e-06	4.69552e-05	TRUE	TRUE	Gm28188
798	ENSMUSG00000100362	1.38696	1.95783	1.49935	0.000559138	0.00240705	TRUE	TRUE	Gm1833
799	ENSMUSG00000100553	1.90495	-2.0132	0.895233	8.5664e-05	0.000455504	TRUE	TRUE	Gm17751
800	ENSMUSG00000100583	17.4017	-3.2297	0.365752	1.3194e-20	1.26787e-18	TRUE	TRUE	Gm29443
801	ENSMUSG00000100586	6.88372	4.37921	0.560737	2.68421e-16	1.54763e-14	TRUE	TRUE	Vmn1r90
802	ENSMUSG00000100615	4.59706	-1.49872	0.457845	6.86073e-06	4.88219e-05	TRUE	TRUE	Gm5511
803	ENSMUSG00000100671	17.5323	-2.27627	0.548546	5.86475e-07	5.58913e-06	TRUE	TRUE	Gm28322
804	ENSMUSG00000100826	3414.85	-1.22812	0.123077	5.15791e-25	6.64218e-23	TRUE	TRUE	Snhg14
805	ENSMUSG00000100967	129.205	-1.2948	0.143738	1.01807e-20	9.85782e-19	TRUE	TRUE	Gm29666
806	ENSMUSG00000101009	5.225	-2.77999	0.393166	2.51343e-14	1.0522e-12	TRUE	TRUE	1700108F19Rik
807	ENSMUSG00000101102	2.30148	-1.85082	0.963715	0.000185013	0.000902268	TRUE	TRUE	Gm28609
808	ENSMUSG00000101166	11.4738	-4.7488	0.626452	2.29458e-15	1.13472e-13	TRUE	TRUE	Gm28496
809	ENSMUSG00000101249	5.00663	-1.48566	0.781815	0.000244992	0.00116281	TRUE	TRUE	Gm29216
810	ENSMUSG00000101304	3.3098	-1.22736	0.727364	0.000486716	0.00212778	TRUE	TRUE	Plet1os
811	ENSMUSG00000101372	1.16483	-1.51901	1.01354	0.000568943	0.00244429	TRUE	TRUE	Gm19028
812	ENSMUSG00000101431	8.24656	2.75459	0.572163	2.40314e-08	3.32598e-07	TRUE	TRUE	Gm7901
813	ENSMUSG00000101795	25.1953	-1.53814	0.171941	5.95362e-20	5.26263e-18	TRUE	TRUE	Gm5835
814	ENSMUSG00000101860	94.1286	-1.0093	0.192169	1.77864e-10	3.94081e-09	TRUE	TRUE	Mindy4b-ps
815	ENSMUSG00000101862	8.23997	-5.92573	0.68725	6.4479e-19	5.09585e-17	TRUE	TRUE	Gm8918
816	ENSMUSG00000101903	3.36359	1.00508	0.535287	0.00034357	0.00156678	TRUE	TRUE	Gm29291
817	ENSMUSG00000102037	2.45351	3.21874	0.773974	3.36502e-07	3.40515e-06	TRUE	TRUE	Bcl2a1a
818	ENSMUSG00000102189	55.4622	1.5349	0.456835	5.59913e-06	4.08643e-05	TRUE	TRUE	Gm37194
819	ENSMUSG00000102259	2.15249	1.43824	0.991201	0.000679291	0.00286341	TRUE	TRUE	Gm38230
820	ENSMUSG00000102275	15.2233	-1.84361	0.215295	1.28621e-18	9.56891e-17	TRUE	TRUE	Gm37144
821	ENSMUSG00000102298	5.04577	-1.20853	0.373508	4.33883e-06	3.25271e-05	TRUE	TRUE	Gm33707
822	ENSMUSG00000102321	7.35565	-3.49676	0.708252	1.09974e-08	1.65085e-07	TRUE	TRUE	Gm37792
823	ENSMUSG00000102323	8.45076	-1.9549	0.350284	1.46298e-09	2.69726e-08	TRUE	TRUE	Gm37790
824	ENSMUSG00000102348	13.6156	-5.65876	0.615864	4.33193e-21	4.43132e-19	TRUE	TRUE	Gm10568
825	ENSMUSG00000102483	95.6127	-8.40444	0.551373	5.24811e-54	2.71713e-51	TRUE	TRUE	Catspere1
826	ENSMUSG00000102493	63.1141	-6.65498	0.472671	4.11339e-46	1.49075e-43	TRUE	TRUE	Gm8010
827	ENSMUSG00000102496	122.331	-1.55136	0.220965	2.30455e-13	8.40001e-12	TRUE	TRUE	Gm36989
828	ENSMUSG00000102568	2.52718	1.45481	1.00561	0.000673703	0.00284332	TRUE	TRUE	Gm37040
829	ENSMUSG00000102644	125.753	-1.00446	0.137536	2.32457e-16	1.3588e-14	TRUE	TRUE	Thap6
830	ENSMUSG00000102700	2.73919	-4.21843	0.711418	8.65927e-11	2.03216e-09	TRUE	TRUE	Gm38312
831	ENSMUSG00000102817	2.04122	1.42372	0.844586	0.000416639	0.00185531	TRUE	TRUE	Gm6185
832	ENSMUSG00000103164	5.86814	-2.73787	0.392947	5.56871e-14	2.20051e-12	TRUE	TRUE	Gm38150
833	ENSMUSG00000103174	16.7471	1.95763	0.243402	7.85657e-17	4.9335e-15	TRUE	TRUE	Gm37168
834	ENSMUSG00000103206	2.86781	-2.29366	0.910003	4.21441e-05	0.000242879	TRUE	TRUE	Gm8515
835	ENSMUSG00000103260	1.75176	1.04673	0.868529	0.00186296	0.0068884	TRUE	TRUE	Gm8146
836	ENSMUSG00000103373	2.71934	-1.10035	0.7088	0.000772225	0.00319794	TRUE	TRUE	Gm37238
837	ENSMUSG00000103411	2.14563	-1.30046	0.868934	0.000711917	0.00298276	TRUE	TRUE	Gm18300
838	ENSMUSG00000103442	40.0371	1.72401	0.229133	6.84851e-15	3.12482e-13	TRUE	TRUE	Pcdha1
839	ENSMUSG00000103560	0.896292	-2.38784	1.04793	6.6022e-05	0.000361362	TRUE	TRUE	Gm38070
840	ENSMUSG00000103583	3.94193	-2.08937	0.757477	2.78783e-05	0.000168753	TRUE	TRUE	Gm38325
841	ENSMUSG00000103634	1.56752	-1.09786	1.00187	0.00211824	0.0076856	TRUE	TRUE	3110062G12Rik
842	ENSMUSG00000103659	6.44605	-2.1976	0.511084	3.65145e-07	3.6643e-06	TRUE	TRUE	Gm32569
843	ENSMUSG00000103723	8.42442	1.50439	0.355717	3.14866e-07	3.20539e-06	TRUE	TRUE	Gm37095
844	ENSMUSG00000103898	58.2282	1.92157	0.194425	4.95541e-24	5.96568e-22	TRUE	TRUE	Gm30238
845	ENSMUSG00000103964	18.0571	1.59742	0.31755	1.71474e-08	2.45077e-07	TRUE	TRUE	Gm8407
846	ENSMUSG00000104093	109.936	-1.67511	0.235194	1.29289e-13	4.88811e-12	TRUE	TRUE	A330015K06Rik
847	ENSMUSG00000104117	15.0782	-1.90957	0.298547	1.33184e-11	3.57161e-10	TRUE	TRUE	Gm20743
848	ENSMUSG00000104154	85.4673	-1.09025	0.220879	1.61993e-09	2.95443e-08	TRUE	TRUE	Gm38104
849	ENSMUSG00000104212	16.1176	1.83543	0.247015	1.1926e-14	5.25261e-13	TRUE	TRUE	Gm37986
850	ENSMUSG00000104213	7.6119	1.29359	0.392981	4.39126e-06	3.28619e-05	TRUE	TRUE	Ighd
851	ENSMUSG00000104220	0.999752	4.12309	1.15151	2.51875e-06	2.01318e-05	TRUE	TRUE	4930578I07Rik
852	ENSMUSG00000104222	15.73	-1.63902	0.645853	5.21924e-05	0.000293025	TRUE	TRUE	Gm7292
853	ENSMUSG00000104390	0.855681	2.66487	1.10792	4.51976e-05	0.000258073	TRUE	TRUE	Gm17967
854	ENSMUSG00000104411	30.0129	-2.1125	0.240701	1.04517e-19	8.95778e-18	TRUE	TRUE	Gm30340
855	ENSMUSG00000104557	3.33566	-3.2015	0.801079	6.14446e-07	5.82072e-06	TRUE	TRUE	Gm36520
856	ENSMUSG00000104569	15.8769	-1.82627	0.251479	4.17726e-14	1.66887e-12	TRUE	TRUE	Gm43054
857	ENSMUSG00000104572	20.8479	2.25251	0.463385	3.51987e-08	4.65566e-07	TRUE	TRUE	Fbxw23
858	ENSMUSG00000104651	11.758	1.51915	0.299625	1.14929e-08	1.71912e-07	TRUE	TRUE	Gm21168
859	ENSMUSG00000104674	180.215	2.58055	0.216355	1.74381e-34	4.09618e-32	TRUE	TRUE	Gm42756
860	ENSMUSG00000104676	2.80767	-1.83207	1.05532	0.000271614	0.00127413	TRUE	TRUE	Gm42777
861	ENSMUSG00000104704	7.53808	2.04895	0.355676	4.8216e-10	9.79337e-09	TRUE	TRUE	Gm43133
862	ENSMUSG00000104713	16.4389	1.52702	0.284774	3.08961e-09	5.24985e-08	TRUE	TRUE	Gbp6
863	ENSMUSG00000104727	48.8673	1.35918	0.207175	1.83321e-12	5.74865e-11	TRUE	TRUE	Gm42500
864	ENSMUSG00000104776	1.85242	1.74104	0.756572	8.77734e-05	0.000465549	TRUE	TRUE	Gm43691
865	ENSMUSG00000104833	18.8771	1.61853	0.207774	9.39936e-16	4.999e-14	TRUE	TRUE	Gm42489
866	ENSMUSG00000105053	4.75642	-2.0739	0.42542	4.02812e-08	5.23242e-07	TRUE	TRUE	Gm43064
867	ENSMUSG00000105057	2.32407	2.07867	0.618275	6.67122e-06	4.77411e-05	TRUE	TRUE	Gm40190
868	ENSMUSG00000105078	5.03078	1.37315	0.517457	3.54655e-05	0.000208704	TRUE	TRUE	Vamp9
869	ENSMUSG00000105096	2.46912	-1.64771	0.559606	1.91154e-05	0.000120662	TRUE	TRUE	Gbp10
870	ENSMUSG00000105101	3.9959	-1.79492	0.577447	1.30891e-05	8.63829e-05	TRUE	TRUE	Gm43206
871	ENSMUSG00000105119	1.12942	1.53217	1.09687	0.000687399	0.00289342	TRUE	TRUE	Gm43765
872	ENSMUSG00000105199	3.31049	-1.21372	0.696962	0.000428989	0.00190396	TRUE	TRUE	Gm43581
873	ENSMUSG00000105222	16.643	-5.23969	0.72076	3.00897e-14	1.24121e-12	TRUE	TRUE	Gm42205
874	ENSMUSG00000105265	1365.37	1.05116	0.129643	6.92964e-19	5.44266e-17	TRUE	TRUE	Sox2ot
875	ENSMUSG00000105359	3.1619	-1.05441	0.551147	0.000296985	0.00137939	TRUE	TRUE	Rpl21-ps10
876	ENSMUSG00000105447	4.43063	-1.12811	0.495956	9.65539e-05	0.000506404	TRUE	TRUE	Gm43653
877	ENSMUSG00000105452	4.7072	-1.25061	0.537329	8.47299e-05	0.000451105	TRUE	TRUE	Gm5276
878	ENSMUSG00000105466	3.62501	-1.72405	0.694417	5.86269e-05	0.000325378	TRUE	TRUE	Gm42998
879	ENSMUSG00000105471	1.98421	2.88114	0.819092	3.04997e-06	2.3771e-05	TRUE	TRUE	A430073D23Rik
880	ENSMUSG00000105520	18.806	-1.60971	0.256021	2.74905e-11	7.01616e-10	TRUE	TRUE	Gm42837
881	ENSMUSG00000105710	4.69419	-1.11304	0.459731	6.04148e-05	0.000334059	TRUE	TRUE	Gm43859
882	ENSMUSG00000105742	43.8851	-1.16258	0.163925	7.29756e-15	3.32373e-13	TRUE	TRUE	Gm42748
883	ENSMUSG00000105787	30.9415	-1.06469	0.193176	5.80891e-11	1.41835e-09	TRUE	TRUE	Gm8099
884	ENSMUSG00000105827	1.0763	-2.02817	1.29339	0.000326218	0.00149761	TRUE	TRUE	Hist2h2bb
885	ENSMUSG00000105848	1.46614	3.78446	0.950793	7.00465e-07	6.51635e-06	TRUE	TRUE	Gm42683
886	ENSMUSG00000105891	174.816	1.27846	0.22161	9.37545e-11	2.19011e-09	TRUE	TRUE	A230001M10Rik
887	ENSMUSG00000105948	8.01861	2.60486	0.545284	3.33601e-08	4.43793e-07	TRUE	TRUE	Gm43089
888	ENSMUSG00000105966	27.5169	-1.94448	0.261698	9.69646e-15	4.3308e-13	TRUE	TRUE	Gm43242
889	ENSMUSG00000105987	77.1109	-2.39026	0.152982	1.50824e-56	9.11015e-54	TRUE	TRUE	AI506816
890	ENSMUSG00000105995	1.65194	-4.00689	0.804124	1.19032e-08	1.77631e-07	TRUE	TRUE	Gm43554
891	ENSMUSG00000106028	16.5223	1.60464	0.269845	1.9168e-10	4.23582e-09	TRUE	TRUE	Gm8493
892	ENSMUSG00000106087	26.8425	-6.51006	0.609256	9.97091e-28	1.56143e-25	TRUE	TRUE	Gm43609
893	ENSMUSG00000106106	38.5704	1.14666	0.517875	0.000116445	0.00059933	TRUE	TRUE	CT010467.1
894	ENSMUSG00000106208	3.36303	-1.01406	0.649759	0.000836874	0.00343538	TRUE	TRUE	Gm4734
895	ENSMUSG00000106218	8.98856	-4.53391	0.711324	7.94621e-12	2.22257e-10	TRUE	TRUE	Gm43713
896	ENSMUSG00000106290	2.69363	-2.98966	0.732174	4.67866e-07	4.5792e-06	TRUE	TRUE	Gm43429
897	ENSMUSG00000106475	4.55943	1.48446	0.590909	5.48634e-05	0.000306706	TRUE	TRUE	Gm43011
898	ENSMUSG00000106525	1.98012	-1.65296	0.976096	0.000339947	0.0015525	TRUE	TRUE	Gm42695
899	ENSMUSG00000106534	2.66021	6.17764	0.81388	2.62519e-15	1.28569e-13	TRUE	TRUE	Gm6366
900	ENSMUSG00000106535	51.2203	-1.0916	0.180022	2.74537e-12	8.341e-11	TRUE	TRUE	Gm43031
901	ENSMUSG00000106574	2.88968	-2.09769	1.38357	0.000343062	0.00156503	TRUE	TRUE	Gm2451
902	ENSMUSG00000106583	7.43384	-1.93142	0.445743	3.65595e-07	3.66737e-06	TRUE	TRUE	4930447N08Rik
903	ENSMUSG00000106664	4.87472	2.42362	0.45463	2.69122e-09	4.64762e-08	TRUE	TRUE	Gm17936
904	ENSMUSG00000106691	28.671	-1.53681	0.242847	1.82391e-11	4.80985e-10	TRUE	TRUE	2700029L08Rik
905	ENSMUSG00000106755	5.30438	-1.66958	0.466388	3.45156e-06	2.6494e-05	TRUE	TRUE	Tpi-rs11
906	ENSMUSG00000106885	6.62338	4.59131	0.495749	1.42793e-21	1.52206e-19	TRUE	TRUE	Eif3s6-ps4
907	ENSMUSG00000106990	422.756	-1.03322	0.108742	2.15817e-24	2.67077e-22	TRUE	TRUE	Gm42547
908	ENSMUSG00000106993	0.972958	1.26878	1.07625	0.00141457	0.00542661	TRUE	TRUE	Gm43417
909	ENSMUSG00000107089	12.7121	-1.42524	0.276116	5.15808e-09	8.36672e-08	TRUE	TRUE	Gm43443
910	ENSMUSG00000107108	62.3328	6.40114	0.270693	1.22079e-124	3.09701e-121	TRUE	TRUE	Gm9936
911	ENSMUSG00000107126	0.832935	-1.84841	1.27827	0.000470335	0.00206363	TRUE	TRUE	Gm40289
912	ENSMUSG00000107145	1.91457	-1.44126	0.920791	0.00053369	0.00230926	TRUE	TRUE	Gm43442
913	ENSMUSG00000107237	1.16631	1.13543	0.984309	0.0017944	0.00666503	TRUE	TRUE	Gm29926
914	ENSMUSG00000107327	7.90654	5.09069	0.985962	9.8295e-09	1.4932e-07	TRUE	TRUE	Gm7478
915	ENSMUSG00000107412	24.3167	-1.65978	0.310821	4.75314e-09	7.73957e-08	TRUE	TRUE	Gm20383
916	ENSMUSG00000107496	2.31832	3.03226	0.763547	6.91999e-07	6.45416e-06	TRUE	TRUE	4933431M02Rik
917	ENSMUSG00000107524	27.9201	4.09945	0.34253	2.17257e-34	5.01055e-32	TRUE	TRUE	Gm44136
918	ENSMUSG00000107622	8.7942	-2.46587	0.383576	3.53266e-12	1.04924e-10	TRUE	TRUE	4930512J16Rik
919	ENSMUSG00000107690	0.855409	-1.1531	1.25419	0.00258705	0.00914079	TRUE	TRUE	Gm44044
920	ENSMUSG00000107892	3.43684	3.71446	0.759311	1.52668e-08	2.20938e-07	TRUE	TRUE	Gm44524
921	ENSMUSG00000107944	6.29184	-2.43874	0.710378	4.69354e-06	3.48771e-05	TRUE	TRUE	Gm44280
922	ENSMUSG00000108040	2.42311	-1.36717	0.657786	0.00016746	0.000827429	TRUE	TRUE	Gm43900
923	ENSMUSG00000108132	3.1322	-3.28503	0.772916	2.34797e-07	2.47824e-06	TRUE	TRUE	Gm44175
924	ENSMUSG00000108234	1.99554	2.32113	1.03095	7.2101e-05	0.000390611	TRUE	TRUE	Gm44428
925	ENSMUSG00000108237	4.31203	2.1548	2.31094	0.000784694	0.00324164	TRUE	TRUE	Gm19757
926	ENSMUSG00000108352	4.38983	5.77019	1.44772	8.21457e-07	7.48816e-06	TRUE	TRUE	Usf2-ps1
927	ENSMUSG00000108373	5.25722	-2.41581	0.544882	1.80366e-07	1.95621e-06	TRUE	TRUE	Gm45168
928	ENSMUSG00000108393	12.3733	-2.02227	0.369653	2.41911e-09	4.23536e-08	TRUE	TRUE	Gm32633
929	ENSMUSG00000108444	1.5652	-1.26071	1.10615	0.0015361	0.00581875	TRUE	TRUE	Klk2-ps
930	ENSMUSG00000108503	0.875594	3.47354	1.00334	3.28301e-06	2.53536e-05	TRUE	TRUE	Gm20949
931	ENSMUSG00000108518	3.18889	-4.6179	0.827879	9.04906e-10	1.72996e-08	TRUE	TRUE	Gm5587
932	ENSMUSG00000108597	1.01334	1.1086	1.14435	0.00257861	0.00911403	TRUE	TRUE	Gm44708
933	ENSMUSG00000108614	1.52478	2.76267	0.921666	1.20876e-05	8.06123e-05	TRUE	TRUE	2610306O10Rik
934	ENSMUSG00000108658	41.432	3.06344	0.20713	2.02354e-51	9.16701e-49	TRUE	TRUE	NA
935	ENSMUSG00000108672	1.0335	2.97744	1.07904	1.93755e-05	0.00012203	TRUE	TRUE	Gm45008
936	ENSMUSG00000108688	35.4968	1.79391	0.259565	5.19495e-13	1.769e-11	TRUE	TRUE	Gm44985
937	ENSMUSG00000108756	1.0342	1.66016	1.36697	0.000850644	0.00348428	TRUE	TRUE	Gm44894
938	ENSMUSG00000108801	9.74559	1.18715	0.322915	7.94395e-07	7.27107e-06	TRUE	TRUE	Gm39090
939	ENSMUSG00000108854	2.62218	-2.40673	0.666517	2.927e-06	2.29041e-05	TRUE	TRUE	D830036C21Rik
940	ENSMUSG00000108866	5.4178	-4.83311	0.7468	5.48843e-12	1.57507e-10	TRUE	TRUE	Gm35082
941	ENSMUSG00000108900	1.72178	4.06249	0.985522	4.68964e-07	4.58641e-06	TRUE	TRUE	Ccdc194
942	ENSMUSG00000108929	9.00171	1.95213	0.736749	3.75081e-05	0.0002193	TRUE	TRUE	Cc2d2b
943	ENSMUSG00000108994	5.96773	-1.79208	0.414002	3.56539e-07	3.59215e-06	TRUE	TRUE	Gm31663
944	ENSMUSG00000109002	4.84381	-1.84512	0.438521	5.56119e-07	5.32856e-06	TRUE	TRUE	Gm38405
945	ENSMUSG00000109008	22.9517	-1.97072	0.254296	7.91028e-16	4.24262e-14	TRUE	TRUE	Gm44899
946	ENSMUSG00000109038	9.1079	-2.24101	0.335272	1.02875e-12	3.34596e-11	TRUE	TRUE	Gm45120
947	ENSMUSG00000109052	1.76391	4.41713	0.789298	6.95659e-10	1.36702e-08	TRUE	TRUE	Gm45012
948	ENSMUSG00000109057	6.70397	-1.44432	0.382198	1.26958e-06	1.09439e-05	TRUE	TRUE	Gm44741
949	ENSMUSG00000109123	5.37135	-4.27302	0.605081	6.06844e-14	2.39053e-12	TRUE	TRUE	Gm39059
950	ENSMUSG00000109149	2.79807	-2.43611	0.72466	5.67006e-06	4.12751e-05	TRUE	TRUE	Gm19656
951	ENSMUSG00000109156	40.7806	-1.06369	0.389331	2.04653e-05	0.000127941	TRUE	TRUE	Gm45194
952	ENSMUSG00000109268	1.03875	2.01237	1.2426	0.000299066	0.0013855	TRUE	TRUE	9530078K11Rik
953	ENSMUSG00000109284	36.0293	-1.51069	0.20536	2.01287e-14	8.51077e-13	TRUE	TRUE	B230311B06Rik
954	ENSMUSG00000109326	2.01608	-1.28866	0.801145	0.000558423	0.00240438	TRUE	TRUE	Gm9165
955	ENSMUSG00000109332	137.793	-2.46083	0.162363	1.78078e-53	8.68781e-51	TRUE	TRUE	Gm44742
956	ENSMUSG00000109392	3.44244	-2.30577	0.618219	2.20037e-06	1.78115e-05	TRUE	TRUE	Gm5737
957	ENSMUSG00000109435	8.83543	-1.68814	0.356867	7.10717e-08	8.63101e-07	TRUE	TRUE	Gm7067
958	ENSMUSG00000109554	293.409	-1.08473	0.108934	5.78535e-26	8.06421e-24	TRUE	TRUE	NA
959	ENSMUSG00000109561	4.10387	1.39912	0.754314	0.000286947	0.00133865	TRUE	TRUE	Ankrd31
960	ENSMUSG00000109632	8.43869	-2.13179	0.364693	2.57778e-10	5.54672e-09	TRUE	TRUE	Gm31479
961	ENSMUSG00000109645	8.22837	-3.71109	0.428481	9.1691e-20	7.93894e-18	TRUE	TRUE	Gm45246
962	ENSMUSG00000109674	60.73	-1.32966	0.176701	2.21044e-15	1.09739e-13	TRUE	TRUE	Gm45470
963	ENSMUSG00000109812	37.0178	-5.0502	0.494443	1.86031e-25	2.4453e-23	TRUE	TRUE	Gm45640
964	ENSMUSG00000109814	158.064	2.22586	0.178496	5.01828e-37	1.28595e-34	TRUE	TRUE	Gm45847
965	ENSMUSG00000109882	10.3446	1.8277	0.275097	3.00725e-12	9.02852e-11	TRUE	TRUE	Gm18706
966	ENSMUSG00000109953	1.85564	-2.8925	0.810499	2.62102e-06	2.0818e-05	TRUE	TRUE	5430430B14Rik
967	ENSMUSG00000109975	48.4598	-1.21145	0.280581	6.45714e-08	7.93659e-07	TRUE	TRUE	Gm19196
968	ENSMUSG00000110052	4.44585	1.13638	0.506757	0.000106737	0.000554992	TRUE	TRUE	1700020G03Rik
969	ENSMUSG00000110105	51.5446	3.71028	0.230196	4.25426e-60	3.17431e-57	TRUE	TRUE	Gm45844
970	ENSMUSG00000110126	11.1161	6.6855	0.890115	3.80566e-15	1.79787e-13	TRUE	TRUE	Gm9347
971	ENSMUSG00000110207	1.15628	2.34475	1.25024	0.000149101	0.000745624	TRUE	TRUE	Gm33586
972	ENSMUSG00000110298	14.3374	2.69564	0.321401	8.76768e-19	6.71985e-17	TRUE	TRUE	Gm8189
973	ENSMUSG00000110308	2.82821	-1.35059	0.941878	0.000772136	0.00319794	TRUE	TRUE	Gm45516
974	ENSMUSG00000110386	7.11646	3.69215	0.550043	3.37967e-13	1.18752e-11	TRUE	TRUE	Gm42031
975	ENSMUSG00000110419	33.4098	1.58347	0.180852	3.28083e-19	2.65068e-17	TRUE	TRUE	AW046200
976	ENSMUSG00000110426	1.0279	-2.73632	1.52349	0.000143434	0.00072073	TRUE	TRUE	Gm45757
977	ENSMUSG00000110444	455.434	-1.10088	0.0832883	2.91613e-42	8.70346e-40	TRUE	TRUE	Gm10033
978	ENSMUSG00000110462	5.62267	-3.99384	0.712616	4.49144e-10	9.17417e-09	TRUE	TRUE	Gm35572
979	ENSMUSG00000110537	5.46625	-4.44658	0.834155	2.93124e-09	5.02111e-08	TRUE	TRUE	Gm4316
980	ENSMUSG00000110545	4.22982	-1.77564	0.470471	2.1171e-06	1.72089e-05	TRUE	TRUE	Gm7730
981	ENSMUSG00000110554	8.46949	-4.65696	0.629335	8.12253e-15	3.65355e-13	TRUE	TRUE	Gm35256
982	ENSMUSG00000110562	7.67105	-1.67956	0.368552	1.37688e-07	1.55176e-06	TRUE	TRUE	Gm9204
983	ENSMUSG00000110618	6.26712	2.66806	0.763007	3.51881e-06	2.69449e-05	TRUE	TRUE	Gm39822
984	ENSMUSG00000110636	1.81543	1.24225	0.859282	0.000849228	0.00347934	TRUE	TRUE	Gm39397
985	ENSMUSG00000110664	7.56274	-4.7235	0.667399	8.74397e-14	3.39703e-12	TRUE	TRUE	Aprt-ps
986	ENSMUSG00000110716	6.70235	4.32779	0.580095	3.61188e-15	1.72237e-13	TRUE	TRUE	Gm39271
987	ENSMUSG00000110814	4.32914	-2.17763	0.646339	6.3075e-06	4.5433e-05	TRUE	TRUE	Gm38661
988	ENSMUSG00000110834	39.6694	-1.41471	0.171352	1.45814e-17	9.97079e-16	TRUE	TRUE	Gm39469
989	ENSMUSG00000110845	0.597693	-1.69986	1.17428	0.00053181	0.0023023	TRUE	TRUE	Gm47481
990	ENSMUSG00000110862	16.251	1.96669	0.296555	2.62648e-12	8.02785e-11	TRUE	TRUE	Gm35835
991	ENSMUSG00000110928	4.37837	-1.52748	0.544958	2.61036e-05	0.000158996	TRUE	TRUE	Gm48114
992	ENSMUSG00000110935	3.02155	-1.78351	0.80342	0.000102867	0.000536738	TRUE	TRUE	Gm8834
993	ENSMUSG00000111107	7.13574	1.06252	0.516069	0.000190368	0.000925891	TRUE	TRUE	Gm48737
994	ENSMUSG00000111110	89.1835	1.18615	0.242754	4.10769e-09	6.78879e-08	TRUE	TRUE	Gm36855
995	ENSMUSG00000111118	46.0496	1.24774	0.206186	1.46096e-11	3.90139e-10	TRUE	TRUE	Gm6545
996	ENSMUSG00000111232	4.44818	1.76836	0.547141	9.49814e-06	6.51767e-05	TRUE	TRUE	A730043L09Rik
997	ENSMUSG00000111388	5.62287	-1.40555	0.436159	6.90354e-06	4.90989e-05	TRUE	TRUE	Gm7183
998	ENSMUSG00000111548	6.80757	6.04545	0.858971	1.55211e-13	5.79903e-12	TRUE	TRUE	Gm8162
999	ENSMUSG00000111554	3.67253	3.21489	0.691421	4.19913e-08	5.42955e-07	TRUE	TRUE	Gm232
1000	ENSMUSG00000111761	43.8703	2.89303	0.235917	1.88565e-36	4.68991e-34	TRUE	TRUE	9230112J17Rik
1001	ENSMUSG00000111792	14.0807	2.22256	0.299219	5.17487e-15	2.39128e-13	TRUE	TRUE	Gm33858
1002	ENSMUSG00000111854	1.44517	1.78923	0.991648	0.000244461	0.0011605	TRUE	TRUE	Gm48740
1003	ENSMUSG00000111874	3.7357	-1.53143	0.716634	0.000138093	0.000697173	TRUE	TRUE	Gm36539
1004	ENSMUSG00000111875	7.23704	-4.87772	0.633763	1.04949e-15	5.54676e-14	TRUE	TRUE	Gm5425
1005	ENSMUSG00000111883	6.05997	-1.19926	0.518842	8.75371e-05	0.000464393	TRUE	TRUE	Gm31182
1006	ENSMUSG00000111901	3.07247	1.64299	0.717229	9.30984e-05	0.000490613	TRUE	TRUE	Gm6150
1007	ENSMUSG00000111971	146.13	-1.81448	0.27115	2.22521e-12	6.86758e-11	TRUE	TRUE	Gm48678
1008	ENSMUSG00000112099	31.4412	4.20586	0.444492	1.31116e-22	1.4916e-20	TRUE	TRUE	Gm8960
1009	ENSMUSG00000112112	35.3266	-2.92723	0.346088	3.68223e-19	2.96554e-17	TRUE	TRUE	Gm48508
1010	ENSMUSG00000112276	13.2221	2.02094	0.347448	3.67169e-10	7.64754e-09	TRUE	TRUE	5033421B08Rik
1011	ENSMUSG00000112345	0.60512	1.73916	1.32088	0.000656776	0.00278103	TRUE	TRUE	Gm40652
1012	ENSMUSG00000112639	31.0636	1.26861	0.153781	4.69756e-18	3.41468e-16	TRUE	TRUE	A730063M14Rik
1013	ENSMUSG00000112640	7.11785	-2.78236	0.710245	9.17041e-07	8.20325e-06	TRUE	TRUE	Gm32687
1014	ENSMUSG00000112693	6.36392	-4.0087	0.533514	1.58816e-15	8.1724e-14	TRUE	TRUE	Gm5512
1015	ENSMUSG00000112907	131.696	10.3998	0.673034	5.09916e-56	3.00838e-53	TRUE	TRUE	Gm47015
1016	ENSMUSG00000112937	4.0771	-1.8094	0.488818	2.66448e-06	2.11103e-05	TRUE	TRUE	Gm17746
1017	ENSMUSG00000112969	4.06883	4.33632	0.822045	3.57377e-09	6.00019e-08	TRUE	TRUE	Gm48496
1018	ENSMUSG00000112980	99.5393	2.06438	0.14713	7.09313e-46	2.53444e-43	TRUE	TRUE	D430020J02Rik
1019	ENSMUSG00000113047	132.031	-2.63818	0.182351	3.52062e-49	1.46418e-46	TRUE	TRUE	Gm47469
1020	ENSMUSG00000113061	1.29084	-1.33643	1.02154	0.00101344	0.00404563	TRUE	TRUE	Gm11361
1021	ENSMUSG00000113140	6.12095	-1.19731	0.368164	3.98181e-06	3.00549e-05	TRUE	TRUE	Gm48624
1022	ENSMUSG00000113186	140.266	3.33907	0.227522	1.21749e-50	5.4187e-48	TRUE	TRUE	A330076C08Rik
1023	ENSMUSG00000113255	12.329	-3.81601	0.379778	2.25596e-25	2.95007e-23	TRUE	TRUE	Tes3-ps
1024	ENSMUSG00000113362	26.567	1.25258	0.186447	2.6084e-13	9.46676e-12	TRUE	TRUE	Gm40557
1025	ENSMUSG00000113396	4.21227	-1.54303	0.64539	7.48205e-05	0.000402571	TRUE	TRUE	Gm33467
1026	ENSMUSG00000113439	1.449	2.36895	2.02197	0.000517097	0.00224627	TRUE	TRUE	Gm49382
1027	ENSMUSG00000113495	9.76905	2.95897	0.423322	3.81616e-14	1.53914e-12	TRUE	TRUE	Gm19792
1028	ENSMUSG00000113519	4.80346	-4.2704	0.628709	3.8955e-13	1.35376e-11	TRUE	TRUE	Gm47541
1029	ENSMUSG00000113570	1.38364	3.69834	0.940852	8.10429e-07	7.40359e-06	TRUE	TRUE	Gm5953
1030	ENSMUSG00000113600	18.9986	5.75742	0.422869	4.02208e-43	1.24434e-40	TRUE	TRUE	Gm7868
1031	ENSMUSG00000113626	21.1171	3.95499	0.648014	2.30851e-11	5.98208e-10	TRUE	TRUE	Gm7240
1032	ENSMUSG00000113666	9.56733	1.14908	0.412813	1.86546e-05	0.000118076	TRUE	TRUE	Gm35725
1033	ENSMUSG00000113725	5.01787	3.93394	0.546194	1.43791e-14	6.24576e-13	TRUE	TRUE	Gm48358
1034	ENSMUSG00000113768	1.22817	-2.85624	0.968543	1.31161e-05	8.65166e-05	TRUE	TRUE	Gm9237
1035	ENSMUSG00000113807	2.99211	5.35921	0.978799	2.24121e-09	3.93204e-08	TRUE	TRUE	Gm6888
1036	ENSMUSG00000113845	7.84369	-1.55936	0.381582	5.93819e-07	5.65064e-06	TRUE	TRUE	Gm39473
1037	ENSMUSG00000114056	3.77752	1.02036	0.567401	0.000428078	0.00190058	TRUE	TRUE	Gm5668
1038	ENSMUSG00000114133	59.8453	1.09254	0.27334	1.45408e-07	1.62314e-06	TRUE	TRUE	Gm20075
1039	ENSMUSG00000114158	0.749187	1.75349	1.80993	0.00115645	0.00453868	TRUE	TRUE	Gm49372
