# Supplementary material for: Pituitary Tumor Transforming Gene 1 Orchestrates Gene Regulatory Variation in Mouse Ventral Midbrain During Aging
Source: Front Genet. 2020 Sep 23;11:566734. doi: 10.3389/fgene.2020.566734 (PMC7538689; doi:10.3389/fgene.2020.566734)
Supplement: Supplementary file 2 [file Table_3.xlsx]

## Sheet: AJ(3m) vs. BL(3m)
ensembl	external_gene_name	baseMean	log2FoldChange	padj
ENSMUSG00000000365	Rnf17	24.3024	-2.47177	3.2777e-16
ENSMUSG00000000560	Gabra2	3142.1	1.21224	1.97547e-20
ENSMUSG00000000673	Haao	5.2235	-1.06574	0.0012485
ENSMUSG00000000739	Sult5a1	8.9105	-1.95424	3.32896e-08
ENSMUSG00000002324	Rec8	258.593	-4.75763	2.34174e-39
ENSMUSG00000003882	Il7r	19.706	1.64586	9.64369e-13
ENSMUSG00000005202	Shbg	3.75795	1.98438	0.000212448
ENSMUSG00000005474	Myl10	7.35737	5.3382	2.75318e-14
ENSMUSG00000005628	Tmod4	20.3703	2.01685	1.37796e-15
ENSMUSG00000005681	Apoa2	18.5837	-5.27247	1.35946e-35
ENSMUSG00000006154	Eps8l1	111.918	-2.9197	3.05498e-19
ENSMUSG00000006638	Abhd1	178.305	1.97623	2.33462e-36
ENSMUSG00000007035	Msh5	34.7004	2.42174	7.86396e-41
ENSMUSG00000007107	Atp1a4	8.94169	2.94437	1.84317e-15
ENSMUSG00000007946	Phox2a	1.32153	2.24835	0.00109544
ENSMUSG00000009628	Tex15	78.7387	-1.15195	6.59358e-07
ENSMUSG00000010342	Tex14	24.888	-1.07845	3.77406e-08
ENSMUSG00000010651	Acaa1b	29.3955	1.77198	2.11942e-15
ENSMUSG00000013936	Myl2	22.6181	-1.4724	5.25597e-07
ENSMUSG00000014503	Pkd2l2	16.3222	-1.08279	2.08382e-09
ENSMUSG00000015533	Itga2	10.396	1.88265	7.2073e-10
ENSMUSG00000015852	Fcrls	289.512	-1.75772	6.23459e-66
ENSMUSG00000017002	Slpi	24.6851	2.13569	1.45383e-19
ENSMUSG00000019122	Ccl9	30.7643	-1.72525	2.84371e-12
ENSMUSG00000020268	Lyrm7	291.671	-1.46605	2.37857e-24
ENSMUSG00000020415	Pttg1	335.487	-5.43982	4.67534e-171
ENSMUSG00000020447	Npc1l1	31.8376	1.51596	1.34669e-24
ENSMUSG00000020622	Nt5c1b	1.11442	2.29087	0.00191626
ENSMUSG00000020867	Spata20	15.5509	1.68394	4.81906e-10
ENSMUSG00000021298	Gpr132	4.42329	-1.15887	0.00462849
ENSMUSG00000021702	Thbs4	60.6654	1.80944	1.73423e-17
ENSMUSG00000021758	Ddx4	64.4912	-2.5622	3.13182e-38
ENSMUSG00000021763	BC067074	436.259	1.47817	6.20858e-16
ENSMUSG00000021880	Rnase6	21.617	-3.99972	3.76136e-39
ENSMUSG00000022468	Endou	137.25	-3.12379	1.04708e-51
ENSMUSG00000022584	Ly6c2	17.288	5.15435	6.59838e-34
ENSMUSG00000022586	Ly6i	2.21969	3.0532	6.916e-07
ENSMUSG00000022667	Cd200r1	8.68032	1.01768	0.000102947
ENSMUSG00000022863	Btg3	8.42153	-1.45164	2.62971e-05
ENSMUSG00000023047	Amhr2	32.5265	-1.45388	6.57862e-15
ENSMUSG00000023236	Scg5	9377.61	1.15927	4.6387e-53
ENSMUSG00000023577	Iqcf3	4.40525	4.39701	7.72456e-12
ENSMUSG00000023806	Rsph3b	57.0444	-1.37642	2.57516e-21
ENSMUSG00000023918	Adgrf4	46.1269	-1.89368	1.66152e-55
ENSMUSG00000023995	Tspo2	2.21227	-2.30514	0.000190061
ENSMUSG00000024026	Glo1	3296.05	1.60884	4.01209e-64
ENSMUSG00000024114	Prss41	117.97	4.55676	2.87604e-78
ENSMUSG00000024121	Atp6v0c	858.305	-2.42247	1.19128e-21
ENSMUSG00000024306	Ccdc178	1.44632	3.12783	1.16067e-05
ENSMUSG00000024414	Mrpl27	594.415	-1.34353	9.71469e-43
ENSMUSG00000024575	Pde6a	5.49829	1.35149	1.02998e-05
ENSMUSG00000024658	Gm9750	10.3543	-1.13173	6.80749e-06
ENSMUSG00000024678	Ms4a4d	1.75031	-2.68026	0.000266645
ENSMUSG00000024903	Lao1	2.70863	-1.85241	0.000854914
ENSMUSG00000025081	Tdrd1	19.4754	-2.29954	1.5939e-19
ENSMUSG00000025479	Cyp2e1	4.76696	-4.93259	1.29542e-13
ENSMUSG00000025573	6030468B19Rik	2.93885	-2.31834	0.000231749
ENSMUSG00000025726	Slc28a1	13.7567	4.23469	1.35114e-30
ENSMUSG00000025877	Hk3	42.07	-1.22737	3.33797e-19
ENSMUSG00000026285	Pdcd1	8.0013	3.47314	2.4665e-24
ENSMUSG00000026418	Tnni1	110.869	-3.28406	1.70762e-80
ENSMUSG00000026535	Ifi202b	6.86918	2.73026	3.87578e-07
ENSMUSG00000026602	Nphs2	12.7265	1.01253	0.00964736
ENSMUSG00000026697	Myoc	214.64	-4.60641	6.52182e-38
ENSMUSG00000026822	Lcn2	11.5598	-4.1416	4.22441e-09
ENSMUSG00000026896	Ifih1	124.551	-1.07019	2.61127e-19
ENSMUSG00000027171	Prrg4	47.0881	-1.44971	1.87821e-05
ENSMUSG00000027209	Fam227b	41.4329	3.49378	3.23104e-32
ENSMUSG00000027236	Eif3j1	418.688	-1.09365	1.06218e-30
ENSMUSG00000027249	F2	3.45884	2.8218	9.5724e-08
ENSMUSG00000027315	Spint1	52.847	-2.05081	1.25603e-11
ENSMUSG00000027718	Il21	5.6886	3.25285	1.68209e-12
ENSMUSG00000027843	Ptpn22	52.13	1.03583	2.03117e-12
ENSMUSG00000027848	Olfml3	388.88	-1.03422	1.94723e-16
ENSMUSG00000028003	Lrat	30.3104	1.34538	0.000181303
ENSMUSG00000028028	Alpk1	325.503	1.36685	5.49877e-22
ENSMUSG00000028081	Rps3a1	2696.36	-1.90368	1.96218e-52
ENSMUSG00000028393	Alad	972.512	1.51944	3.38668e-47
ENSMUSG00000028571	Cyp2j13	20.6622	2.94368	3.50715e-09
ENSMUSG00000028573	Fggy	289.826	-1.98309	1.05449e-78
ENSMUSG00000028575	Eqtn	22.1769	-2.05003	1.52137e-19
ENSMUSG00000028825	Rhd	7.48544	-1.8823	2.45967e-07
ENSMUSG00000028836	Slc30a2	28.5836	4.46496	6.2935e-41
ENSMUSG00000028979	Masp2	66.4708	3.15402	4.51347e-44
ENSMUSG00000028989	Angptl7	18.411	1.73562	2.10945e-18
ENSMUSG00000029307	Dmp1	106.688	-1.02615	1.21293e-07
ENSMUSG00000029369	Afm	1.68118	-2.59199	0.000166194
ENSMUSG00000029526	1700123K08Rik	6.01877	4.81744	1.42329e-17
ENSMUSG00000030054	Gp9	5.1139	-1.50368	1.814e-05
ENSMUSG00000030344	Akap3	15.6498	-1.11257	6.96766e-08
ENSMUSG00000030359	Pzp	1.85004	1.11883	0.0112769
ENSMUSG00000030423	Pop4	597.026	-1.10634	3.65044e-49
ENSMUSG00000030468	Siglecg	3.00963	1.31443	0.000100473
ENSMUSG00000030532	Hddc3	754.92	1.25693	3.39232e-59
ENSMUSG00000030553	Pgpep1l	39.4029	-1.08096	2.83269e-07
ENSMUSG00000030577	Cd22	4.6004	-1.65259	1.34716e-05
ENSMUSG00000030670	Cyp2r1	5.51255	-3.15674	1.33076e-09
ENSMUSG00000030674	Qprt	18.3055	-2.08796	3.91727e-10
ENSMUSG00000030761	Myo7a	454.677	-2.84431	6.40273e-40
ENSMUSG00000030769	Slc5a11	105.726	1.66233	6.17121e-36
ENSMUSG00000030825	Hsd17b14	7.49773	1.00404	5.54873e-05
ENSMUSG00000030838	Ush1c	94.1581	2.90237	8.18592e-32
ENSMUSG00000030887	Pdzd9	9.84665	2.10211	4.45746e-18
ENSMUSG00000031073	Fgf15	12.5751	2.17552	2.57603e-13
ENSMUSG00000031273	Col4a6	46.6304	-3.11755	6.28099e-22
ENSMUSG00000031389	Arhgap4	244.693	1.16892	3.47596e-27
ENSMUSG00000031552	Adam18	9.37897	-1.14575	2.86643e-05
ENSMUSG00000031594	Fgl1	9.88039	-5.73508	1.32642e-18
ENSMUSG00000031613	Hpgd	117.871	-1.63468	1.47786e-62
ENSMUSG00000031780	Ccl17	23.7556	1.61244	6.71875e-23
ENSMUSG00000032021	Crtam	7.96616	1.0247	0.000842629
ENSMUSG00000032323	Cyp11a1	23.4455	-5.07897	1.67831e-31
ENSMUSG00000032346	Ooep	12.3385	-4.59863	1.31032e-22
ENSMUSG00000032363	Adamts7	20.9677	1.6585	2.45919e-14
ENSMUSG00000032494	Tdgf1	18.6831	-2.65559	1.32966e-38
ENSMUSG00000032556	Bfsp2	147.297	-1.31942	5.68303e-11
ENSMUSG00000032889	Gm6685	18.3876	5.21968	3.76277e-34
ENSMUSG00000033170	Card10	580	1.50172	1.9091e-36
ENSMUSG00000033177	Tmprss7	79.2802	1.69835	1.64669e-62
ENSMUSG00000033222	Ttf2	118.321	-1.16198	3.10022e-24
ENSMUSG00000033268	Duox1	10.5419	1.78514	1.00454e-08
ENSMUSG00000033450	Tagap	43.0136	1.66261	4.63374e-17
ENSMUSG00000033498	Strc	13.0957	-2.93515	3.81547e-15
ENSMUSG00000033788	Dysf	217.277	-1.04831	6.04026e-22
ENSMUSG00000033826	Dnah8	117.04	2.38973	1.64072e-76
ENSMUSG00000034282	Evpl	252.845	-2.36035	4.04507e-34
ENSMUSG00000034681	Rnps1	1024.67	-1.1935	3.58662e-103
ENSMUSG00000034795	Ccdc122	37.7785	-1.93816	1.26853e-19
ENSMUSG00000035208	Slfn8	39.0146	-2.02202	1.41786e-18
ENSMUSG00000035498	Cdcp1	22.8146	-1.24668	7.67738e-05
ENSMUSG00000035560	Wdr20rt	2.52394	3.90536	1.33229e-08
ENSMUSG00000036168	Ccdc38	4.77702	-2.36791	7.31845e-09
ENSMUSG00000036322	H2-Ea-ps	9.73839	5.95439	4.75814e-19
ENSMUSG00000037034	Pax1	4.41349	-2.18865	7.77086e-06
ENSMUSG00000037053	Azgp1	0.812172	-2.69177	0.000880585
ENSMUSG00000037418	Best1	74.205	-4.82061	1.1991e-62
ENSMUSG00000037440	Vnn1	3.85085	1.2397	0.0033232
ENSMUSG00000037578	Pkd2l1	127.586	-2.06815	2.17193e-24
ENSMUSG00000037847	Nmrk1	136.322	-1.2925	2.12007e-43
ENSMUSG00000038045	Sult6b1	7.23837	2.25157	2.10235e-14
ENSMUSG00000038141	Tmem181a	612.059	-1.12312	7.96024e-31
ENSMUSG00000038147	Cd84	65.5659	-1.3351	3.34186e-18
ENSMUSG00000038167	Plekhg6	7.33437	1.17337	0.00035995
ENSMUSG00000038188	Scarf1	44.5501	-1.50833	1.38293e-27
ENSMUSG00000038311	2410017I17Rik	1.2548	4.20733	4.3707e-07
ENSMUSG00000038422	Hdhd3	204.194	1.53089	4.343e-66
ENSMUSG00000038541	Srd5a2	1.39696	2.50136	8.51751e-05
ENSMUSG00000038572	Bpifb5	2.19629	2.7712	1.20074e-05
ENSMUSG00000038775	Vill	112.716	-2.11817	8.1033e-26
ENSMUSG00000038793	Lefty1	14.9171	-4.55501	1.09469e-25
ENSMUSG00000039146	Ifi44l	5.28972	5.22724	2.8837e-17
ENSMUSG00000039168	Dap	155.156	-1.01617	3.24582e-20
ENSMUSG00000039179	Tekt5	346.9	-3.53837	9.57678e-65
ENSMUSG00000040084	Bub1b	66.9382	-3.86784	2.08977e-22
ENSMUSG00000040264	Gbp2b	24.3128	7.9934	1.55386e-24
ENSMUSG00000040714	Klc3	59.0059	1.35799	1.06966e-12
ENSMUSG00000040752	Myh6	53.4732	4.72282	7.35469e-40
ENSMUSG00000040866	Rsph6a	4.65995	-1.20213	0.00109283
ENSMUSG00000040899	Ccr6	29.2949	6.94103	2.08589e-26
ENSMUSG00000040919	4930505A04Rik	3.85555	-2.56609	2.46406e-06
ENSMUSG00000040987	Mill2	77.9314	-1.38808	1.14992e-18
ENSMUSG00000041144	Dnah7b	306.999	-1.73664	2.01141e-16
ENSMUSG00000041491	Cep78	458.798	1.326	1.28639e-155
ENSMUSG00000041538	H2-Ob	22.8869	1.44016	3.65981e-17
ENSMUSG00000041596	Nlrp5-ps	37.8092	-3.27049	1.80595e-18
ENSMUSG00000041674	BC006965	30.7784	-2.46564	1.36574e-47
ENSMUSG00000041921	Metap1d	660.885	-1.38633	2.1232e-47
ENSMUSG00000042385	Gzmk	27.7077	1.07645	6.44805e-05
ENSMUSG00000042417	Ccno	12.8129	-1.20883	0.000101655
ENSMUSG00000042861	Kcna10	3.09192	-4.07418	7.86557e-10
ENSMUSG00000043122	A530016L24Rik	4.52688	3.75274	2.11921e-09
ENSMUSG00000043192	Gm1840	242.2	1.3294	1.38415e-11
ENSMUSG00000043263	Ifi209	4.05892	-1.19603	0.00137002
ENSMUSG00000043424	Eif3j2	77.6984	4.373	2.82305e-32
ENSMUSG00000043747	1520401A03Rik	10.5108	-2.74834	5.89437e-22
ENSMUSG00000044083	Efcab8	6.08716	2.75974	2.56908e-09
ENSMUSG00000044141	E130201H02Rik	4.84151	-2.51775	2.03882e-07
ENSMUSG00000044176	Spink10	50.3699	-1.50787	6.21966e-09
ENSMUSG00000044254	Pcsk9	16.2142	-1.08659	0.000182093
ENSMUSG00000044338	Aplnr	19.458	1.85339	1.59629e-11
ENSMUSG00000044350	Lacc1	110.102	-1.45032	3.758e-23
ENSMUSG00000044534	Ackr2	12.9175	1.9652	2.67856e-11
ENSMUSG00000044573	Acp1	712.743	-1.39512	2.27207e-36
ENSMUSG00000044827	Tlr1	38.2833	2.05444	1.51844e-46
ENSMUSG00000045075	Gm9796	19.4486	-3.47966	3.05035e-33
ENSMUSG00000045257	Morn2	242.381	-1.04211	6.82419e-17
ENSMUSG00000045327	6330549D23Rik	31.6182	-1.66531	1.25753e-26
ENSMUSG00000045350	Fam186a	8.54304	-2.80211	8.05154e-13
ENSMUSG00000045392	Olfr1033	3.52065	-4.61785	1.36029e-11
ENSMUSG00000045464	2810002D19Rik	103.361	-1.47901	4.58161e-44
ENSMUSG00000045662	Henmt1	16.6622	-1.35236	1.9658e-07
ENSMUSG00000045744	Bricd5	32.9318	2.08419	1.50995e-30
ENSMUSG00000045868	Gvin1	2.16679	-5.01903	5.38326e-14
ENSMUSG00000046082	Tmem174	4.64591	-3.71367	6.55437e-09
ENSMUSG00000046101	Mcmdc2	32.2135	-4.37608	1.56946e-41
ENSMUSG00000046152	Fut10	233.632	-1.15082	1.06053e-28
ENSMUSG00000046337	Fam178b	6.23169	-1.35623	1.77055e-05
ENSMUSG00000046561	Arsj	67.2855	-1.30458	2.4929e-15
ENSMUSG00000046688	Tifa	318.954	1.20966	6.30503e-21
ENSMUSG00000046748	Tmem45a2	3.09745	2.05004	1.64657e-06
ENSMUSG00000047257	Prss45	13.2969	-1.4386	1.33247e-07
ENSMUSG00000047369	Dnah14	106.807	2.73257	3.22751e-60
ENSMUSG00000047502	Mroh7	529.985	1.14634	4.20788e-12
ENSMUSG00000047515	BC049715	35.4028	1.26159	6.85128e-12
ENSMUSG00000047798	Cd300lf	32.5497	2.83961	6.86895e-31
ENSMUSG00000047828	A730018C14Rik	7.4073	-2.07746	1.03954e-09
ENSMUSG00000048502	Duxbl1	3.23376	-4.44257	3.54228e-11
ENSMUSG00000048544	5930422O12Rik	15.5525	-1.51274	9.62461e-15
ENSMUSG00000048581	E130311K13Rik	267.929	1.24448	1.2061e-34
ENSMUSG00000048758	Rpl29	567.009	-1.54637	1.54783e-42
ENSMUSG00000048856	Slc25a47	82.8061	-1.37959	3.60494e-39
ENSMUSG00000048905	4930539E08Rik	321.347	1.22344	2.74323e-18
ENSMUSG00000048992	Prss32	7.35829	5.30714	6.42591e-17
ENSMUSG00000049123	Catsperg2	75.1232	1.9164	8.21073e-12
ENSMUSG00000049130	C5ar1	11.9268	-1.65252	2.23483e-10
ENSMUSG00000049620	Prss33	8.05903	4.18189	1.09711e-16
ENSMUSG00000050014	Apol10b	9.19642	-3.27237	3.00946e-19
ENSMUSG00000050211	Pla2g4e	656.94	2.01185	6.19878e-33
ENSMUSG00000050550	Gm11868	44.8695	6.0182	1.77257e-67
ENSMUSG00000050936	Gm42743	9.1635	3.5717	4.47749e-27
ENSMUSG00000051237	9230109A22Rik	4.19093	3.49176	1.93696e-11
ENSMUSG00000051378	Kif18b	5.78798	1.38202	2.00044e-05
ENSMUSG00000051498	Tlr6	25.5779	1.22931	1.08776e-15
ENSMUSG00000051805	A530095I07Rik	2.32902	-2.60809	1.81054e-05
ENSMUSG00000052234	Epx	15.0828	-4.59796	7.60541e-20
ENSMUSG00000052270	Fpr2	35.0269	2.63973	6.89019e-28
ENSMUSG00000052407	Ccdc171	85.5913	-1.30863	1.4223e-27
ENSMUSG00000052605	Isoc2b	74.4144	-2.81387	1.58776e-43
ENSMUSG00000053182	Gm609	10.3806	-4.20268	4.68922e-18
ENSMUSG00000053541	Gm4759	2.04849	1.66169	0.00276052
ENSMUSG00000054003	Tdrd9	46.4415	1.03293	2.22875e-12
ENSMUSG00000054128	H2-T3	1.98494	4.47067	1.12395e-10
ENSMUSG00000054418	2900041M22Rik	13.0179	-1.73772	4.19297e-13
ENSMUSG00000054889	Dsp	133.678	2.31712	3.13304e-10
ENSMUSG00000054901	Arhgef33	68.7091	-1.50642	2.51462e-14
ENSMUSG00000055177	Cstl1	7.76833	1.29243	1.54092e-06
ENSMUSG00000055323	Gm9967	23.222	-1.80727	1.46165e-20
ENSMUSG00000055560	Zfp459	63.6189	2.17599	4.02859e-100
ENSMUSG00000056032	BC018473	12.953	-6.20017	2.68743e-20
ENSMUSG00000056116	H2-T22	377.767	-4.15039	3.16191e-115
ENSMUSG00000056133	Unc93a2	0.787013	2.23434	0.002507
ENSMUSG00000056144	Trim34a	35.988	-1.91681	8.26831e-33
ENSMUSG00000056155	Nanos3	15.8521	1.02935	3.48821e-08
ENSMUSG00000056569	Mpz	4.82212	1.67468	0.000249046
ENSMUSG00000056586	Zar1l	3.86444	-1.52273	0.000808382
ENSMUSG00000056598	Drc3	265.397	-1.49161	1.07488e-28
ENSMUSG00000056880	Gadl1	18.9739	-1.69629	1.1286e-09
ENSMUSG00000057058	Skap1	72.557	-1.08516	1.87748e-09
ENSMUSG00000057596	Trim30d	51.894	-2.48518	3.24857e-30
ENSMUSG00000057710	9630041A04Rik	1.67464	3.20858	2.67699e-05
ENSMUSG00000057802	Gm10030	27.8041	1.53567	1.08755e-18
ENSMUSG00000057899	Adgrf2	33.9342	-1.30008	6.80628e-18
ENSMUSG00000058246	Gm10037	85.0807	-2.24589	7.70254e-62
ENSMUSG00000058581	Gm5801	9.08425	2.83454	1.71608e-19
ENSMUSG00000058818	Pirb	11.5973	-1.20362	1.44618e-05
ENSMUSG00000058900	Rsl1	62.3314	-1.37306	3.2526e-26
ENSMUSG00000059040	Eno1b	376.899	8.13026	2.00397e-154
ENSMUSG00000059089	Fcgr4	4.61109	-1.38969	0.000243885
ENSMUSG00000059422	Gm8116	2.4718	2.25303	6.20247e-05
ENSMUSG00000059481	Plg	9.86814	1.59291	7.21297e-11
ENSMUSG00000059751	Rps3a3	304.333	7.60628	2.12745e-54
ENSMUSG00000060019	Gm10073	14.1015	-2.78383	2.6595e-10
ENSMUSG00000060096	Amd-ps3	44.1979	4.77592	1.80782e-17
ENSMUSG00000060224	Pyroxd2	119.252	1.54075	4.12111e-26
ENSMUSG00000060441	Trim5	9.29424	-3.25305	7.26426e-16
ENSMUSG00000060461	Dppa5a	3.04029	-4.02463	9.99626e-10
ENSMUSG00000060470	Adgrg3	21.8367	1.04564	4.45038e-06
ENSMUSG00000060636	Rpl35a	1254.98	-1.78472	6.97228e-27
ENSMUSG00000060913	Trim55	1.89362	2.84453	1.64838e-05
ENSMUSG00000060938	Rpl26	1959.11	-3.68306	0
ENSMUSG00000061062	Gm10093	35.1213	3.36383	1.65679e-53
ENSMUSG00000061311	Rag1	15.6509	1.60038	3.17066e-10
ENSMUSG00000061728	Btnl7-ps	9.18071	1.27645	9.31714e-08
ENSMUSG00000061897	Gm14292	13.8106	3.07553	5.04845e-17
ENSMUSG00000062017	Abca14	0.660113	1.29164	0.00988385
ENSMUSG00000062132	Arhgap33os	12.7592	1.05164	0.00165587
ENSMUSG00000062257	Opcml	3804.97	-1.32442	2.8055e-57
ENSMUSG00000062310	Glrp1	6.86398	2.7308	8.75381e-16
ENSMUSG00000062353	Gm15772	282.706	8.29926	4.08113e-270
ENSMUSG00000062554	Gm12751	8.57639	2.78904	3.02662e-05
ENSMUSG00000062611	Rps3a2	1.20397	-3.25209	1.74203e-05
ENSMUSG00000062704	9430002A10Rik	5.99408	-2.45403	7.98184e-08
ENSMUSG00000062939	Stat4	5.77728	1.35236	5.86405e-05
ENSMUSG00000063171	Rps4l	303.878	-2.19792	7.46029e-31
ENSMUSG00000063253	Scoc	2209.94	-1.33487	1.55775e-65
ENSMUSG00000064193	Gm4735	70.782	5.76568	6.15724e-70
ENSMUSG00000064330	Pde6h	7.12343	-1.78467	9.71676e-08
ENSMUSG00000064360	mt-Nd3	5.84733	-4.9545	2.0945e-10
ENSMUSG00000065987	Cd209b	4.85756	1.42294	0.000874971
ENSMUSG00000066057	Gm1976	292.217	-1.8874	8.43338e-24
ENSMUSG00000066058	Cldn19	18.4163	-4.13737	1.60431e-26
ENSMUSG00000066107	Gm12666	7.29856	6.33216	2.88476e-21
ENSMUSG00000066180	Gm10155	1.60536	1.82098	0.00146113
ENSMUSG00000066258	Trim12a	55.3917	-8.55606	8.53105e-47
ENSMUSG00000066553	Gm6969	237.436	5.20731	7.74843e-80
ENSMUSG00000066652	Lefty2	3.99077	-3.19483	1.04147e-06
ENSMUSG00000066838	Zfp772	378.456	-1.59662	2.54595e-50
ENSMUSG00000067017	Gm3608	61.1951	5.51221	1.22651e-53
ENSMUSG00000067189	Gm7335	94.0675	5.49908	1.54688e-39
ENSMUSG00000067203	H2-K2	25.1649	-2.40429	1.64822e-21
ENSMUSG00000067212	H2-T23	171.32	-1.16822	2.68743e-20
ENSMUSG00000067235	H2-Q10	23.1674	1.08121	2.54062e-05
ENSMUSG00000067547	Gm7666	23.9215	1.96427	1.55386e-24
ENSMUSG00000067642	Adgrf3	1.29946	3.52216	2.86604e-06
ENSMUSG00000067736	Gm10222	1.47444	3.60616	5.09739e-06
ENSMUSG00000067771	Gm14685	0.586359	-2.53915	0.001196
ENSMUSG00000068299	Nat8f4	316.453	-1.2197	2.9179e-37
ENSMUSG00000068303	Spr-ps1	23.1348	5.21102	1.31067e-65
ENSMUSG00000068877	Selenbp2	6.87491	4.1122	6.00921e-15
ENSMUSG00000069117	Gm10260	485.165	9.8096	5.618e-55
ENSMUSG00000069588	Gm11733	13.0087	1.97525	7.99974e-17
ENSMUSG00000069917	Hba-a2	11.056	-6.09895	4.83262e-16
ENSMUSG00000070166	Gm25821	1.5683	-2.79744	9.74304e-05
ENSMUSG00000070392	Gm20634	2.46281	-4.45918	2.75503e-10
ENSMUSG00000070732	Rbm44	2.71688	1.48476	0.00200659
ENSMUSG00000071036	Gm10309	2.26176	1.07239	0.00574673
ENSMUSG00000071230	Npw	3.28488	1.00933	0.00843075
ENSMUSG00000071470	Ccnb1ip1	17.7422	7.75037	2.26556e-37
ENSMUSG00000071551	Akr1c19	4.62358	-1.86192	8.96503e-05
ENSMUSG00000071633	Gm4952	6.29039	-2.26361	2.6646e-08
ENSMUSG00000071716	Apol7e	0.954449	-1.91484	0.00375554
ENSMUSG00000071867	Gm6304	18.7932	5.66636	1.16001e-21
ENSMUSG00000071984	Fndc1	564.02	1.52115	4.74773e-20
ENSMUSG00000072115	Ang	24.1749	-2.2113	9.93882e-32
ENSMUSG00000072492	Gm10364	17.5247	1.38318	2.15474e-11
ENSMUSG00000072494	Ppp1r3e	205.301	-1.18384	4.46122e-58
ENSMUSG00000072572	Slc39a2	220.569	-1.7576	4.17097e-69
ENSMUSG00000072573	Gm10369	1.52211	-2.97831	0.000374459
ENSMUSG00000072620	Slfn2	24.6041	-1.176	1.6381e-07
ENSMUSG00000072844	G530011O06Rik	17.6568	-3.56177	2.12525e-12
ENSMUSG00000073063	Hbq1b	3.85164	1.42313	0.000696979
ENSMUSG00000073079	Srp54a	49.8301	-3.02681	3.92601e-20
ENSMUSG00000073158	9030624G23Rik	11.0191	-1.30578	1.13688e-07
ENSMUSG00000073164	2410018L13Rik	11.8033	-6.45258	2.54537e-22
ENSMUSG00000073399	Trim40	52.6946	-1.23514	0.00099791
ENSMUSG00000073402	Gm8909	11.1389	5.89246	7.85772e-26
ENSMUSG00000073403	Gm10499	24.8854	7.1754	5.25706e-30
ENSMUSG00000073407	Gm6034	11.1981	4.65383	2.09593e-29
ENSMUSG00000073437	D330041H03Rik	132.882	1.50263	2.11855e-48
ENSMUSG00000073489	Ifi204	7.02289	-1.58674	3.90811e-05
ENSMUSG00000073492	Gm10521	2.78329	-3.0986	1.86759e-06
ENSMUSG00000073607	Gm10548	14.1056	-4.32878	1.12835e-22
ENSMUSG00000073609	D2hgdh	211.926	-1.11044	7.97368e-62
ENSMUSG00000073643	Wdfy1	1770.57	1.70293	1.07478e-271
ENSMUSG00000073647	Gm10557	106.362	1.39573	1.50596e-25
ENSMUSG00000073888	Ccl27a	372.003	-2.84209	1.10679e-201
ENSMUSG00000073902	Gm1966	3.68547	-2.60503	7.81785e-07
ENSMUSG00000073929	Trim30e-ps1	11.436	-6.53798	5.61733e-26
ENSMUSG00000074269	Rec114	20.6493	1.38531	3.43162e-09
ENSMUSG00000074280	Gm6166	265.56	7.9653	1.08833e-76
ENSMUSG00000074342	I830077J02Rik	32.2628	-1.70829	6.47551e-16
ENSMUSG00000074361	C5ar2	9.60125	-1.90095	3.02654e-10
ENSMUSG00000074384	AI429214	105.294	1.19842	2.4059e-26
ENSMUSG00000074472	Zfp872	6.28804	-4.52734	4.69221e-13
ENSMUSG00000074704	Rad21l	30.1722	-1.05864	2.66881e-07
ENSMUSG00000074847	Gm10775	7.76546	-1.38451	5.86608e-05
ENSMUSG00000074896	Ifit3	217.345	-1.74164	5.03018e-15
ENSMUSG00000075276	Gm13653	0.966731	2.81414	8.59317e-05
ENSMUSG00000075277	Haglr	8.63631	-2.63738	1.15837e-07
ENSMUSG00000075391	Gm13443	165.262	6.09689	6.3059e-294
ENSMUSG00000075437	Gm11681	16.1137	-2.13154	5.70678e-12
ENSMUSG00000075514	Gm13375	207.318	1.04419	8.68597e-26
ENSMUSG00000075602	Ly6a	487.999	-1.78132	2.18716e-26
ENSMUSG00000075610	Tmem92	1.32368	-2.20707	0.00118447
ENSMUSG00000076436	Oxct2a	1.34252	1.33816	0.00813412
ENSMUSG00000076612	Ighg2c	2.87707	-3.98558	1.57905e-08
ENSMUSG00000076758	Trav1	1.12289	2.53363	0.00122483
ENSMUSG00000078249	Hmga1b	150.773	6.27134	1.42841e-56
ENSMUSG00000078480	Mrpl48-ps	35.8672	2.08039	1.46436e-26
ENSMUSG00000078486	Perm1	24.7172	-2.05037	5.64192e-19
ENSMUSG00000078521	Aunip	5.93698	-1.67428	4.21269e-08
ENSMUSG00000078552	Dcdc2b	78.5283	-1.71087	2.25033e-25
ENSMUSG00000078648	Gm17546	8.21381	1.14666	4.21253e-05
ENSMUSG00000078700	D030028A08Rik	144.915	-1.66452	6.53456e-60
ENSMUSG00000078926	Cdc20b	6.93382	-3.77329	1.28834e-07
ENSMUSG00000079103	Tgm7	14.4873	-3.57135	1.42077e-27
ENSMUSG00000079137	Rpl27-ps1	1.23077	-2.92259	3.41661e-05
ENSMUSG00000079223	Gm8778	5.15044	5.45247	7.43068e-16
ENSMUSG00000079450	Cldn34c1	30.7764	-7.78682	1.84024e-39
ENSMUSG00000079491	H2-T10	64.4239	2.26214	3.17419e-37
ENSMUSG00000079492	Gm11127	2.08978	1.81496	0.00314064
ENSMUSG00000079494	Nat8f5	31.2734	-2.19788	2.68647e-25
ENSMUSG00000079547	H2-DMb1	20.645	-2.4683	1.35168e-23
ENSMUSG00000079575	Rbpj-ps3	19.4395	3.35024	4.69736e-42
ENSMUSG00000079845	Xlr4a	8.64061	-2.5513	1.01866e-07
ENSMUSG00000079941	Gm11273	61.5885	4.63589	1.06169e-34
ENSMUSG00000079993	Gm11799	1.35983	3.36735	4.92736e-06
ENSMUSG00000080242	Atp6v0c-ps2	803.103	6.9574	7.5912e-108
ENSMUSG00000080893	Gm15920	273.403	6.1281	6.0253e-251
ENSMUSG00000081316	Gm16205	1.22755	3.89421	3.62398e-08
ENSMUSG00000081355	Gm15264	6.00192	2.73145	4.99121e-10
ENSMUSG00000081470	Gm14131	4.19024	1.79498	8.24897e-05
ENSMUSG00000081613	Gm12109	2.09952	2.58358	9.77634e-05
ENSMUSG00000081730	Gm13785	1.6568	2.09883	0.000111503
ENSMUSG00000081788	Gm5898	44.9762	3.15919	3.19949e-29
ENSMUSG00000081855	Rpl17-ps5	2.00333	-3.15058	0.000203559
ENSMUSG00000081965	Gm11620	10.6827	-1.68184	1.96322e-10
ENSMUSG00000082049	Gm12105	2.41622	3.41015	3.26228e-06
ENSMUSG00000082145	Gm12312	22.8099	5.58284	1.63843e-29
ENSMUSG00000082190	Gm13641	0.656156	2.58149	0.0011138
ENSMUSG00000082192	Gm14719	54.9147	6.48526	1.76385e-41
ENSMUSG00000082286	Pisd-ps1	437.925	-1.16009	4.48734e-20
ENSMUSG00000082305	Gm2420	9.40743	5.6285	4.75926e-21
ENSMUSG00000082319	Gm8822	203.521	5.05399	3.87135e-82
ENSMUSG00000082431	Tdpx-ps1	135.72	5.00783	1.59974e-59
ENSMUSG00000082491	Gm5909	11.0475	1.20712	1.85937e-05
ENSMUSG00000082791	Gm4875	27.7664	1.87753	2.58565e-31
ENSMUSG00000082815	Gm5678	24.2963	5.36477	1.99968e-27
ENSMUSG00000082896	Gm5844	34.6122	2.59644	1.8943e-40
ENSMUSG00000082902	Ccl19-ps1	1.50218	-2.84993	0.00024317
ENSMUSG00000082908	Gm13736	60.3629	5.58512	1.49639e-61
ENSMUSG00000082922	Gm6939	8.84833	-3.66954	3.98414e-13
ENSMUSG00000082935	Gm7658	11.6973	1.34617	7.36196e-11
ENSMUSG00000082956	Naip3	0.782523	3.22006	4.51802e-05
ENSMUSG00000083019	Gm6222	32.4274	7.24437	1.19042e-21
ENSMUSG00000083064	Gm7785	13.3141	1.40409	3.24385e-12
ENSMUSG00000083083	Gm15382	3.16555	-1.09164	0.00136006
ENSMUSG00000083107	Gm5303	2.06113	4.38569	2.90483e-11
ENSMUSG00000083193	4930595D18Rik	6.20048	1.94059	6.96778e-09
ENSMUSG00000083353	Gm12540	4.56766	-3.36328	8.9639e-10
ENSMUSG00000083623	Gm7224	26.3292	6.37016	2.10303e-34
ENSMUSG00000083773	Gm13394	1889.19	8.27385	3.40241e-68
ENSMUSG00000083798	Gm14584	19.8407	2.89929	3.73288e-32
ENSMUSG00000083816	Gm13033	12.9274	-1.67936	3.25057e-13
ENSMUSG00000083819	Gm11977	7.37361	2.6512	7.32967e-12
ENSMUSG00000083856	Gm13886	30.9014	2.32874	8.06318e-62
ENSMUSG00000083902	Gm15975	4.43433	2.05838	1.72012e-08
ENSMUSG00000084020	Wsb2-ps	37.8943	3.9062	1.44962e-25
ENSMUSG00000084215	Gm11814	27.1844	6.47605	1.30085e-21
ENSMUSG00000084329	Gm6733	9.926	1.55423	1.28481e-07
ENSMUSG00000084342	Gm11224	12.6218	3.67966	3.58093e-30
ENSMUSG00000084349	Rpl3-ps1	224.351	4.82756	1.09585e-70
ENSMUSG00000084648	Gm24378	0.636948	1.01457	0.0219528
ENSMUSG00000084754	Gm12532	4.20135	-3.30201	4.28292e-10
ENSMUSG00000084826	AI847159	15.3542	-1.07373	0.00111241
ENSMUSG00000084897	Gm14226	1.45941	1.32361	0.00381275
ENSMUSG00000084938	BB557941	2.58676	-1.36236	0.000553131
ENSMUSG00000084939	Gm830	1.29048	-3.57052	1.62357e-06
ENSMUSG00000084974	Gm15567	3.49421	-1.11686	0.0026513
ENSMUSG00000085051	Gm11542	8.58288	-2.52277	2.13206e-12
ENSMUSG00000085105	Gm12758	20.9995	-2.61306	4.15321e-18
ENSMUSG00000085171	D830026I12Rik	4.10546	-4.65766	2.39034e-13
ENSMUSG00000085235	Gm12576	9.89107	-6.46321	2.71981e-24
ENSMUSG00000085249	Gm12847	3.45693	-2.48832	2.1573e-06
ENSMUSG00000085295	4930430E12Rik	1.62317	2.69574	4.18284e-06
ENSMUSG00000085307	Gm11525	15.447	-1.38142	5.85357e-10
ENSMUSG00000085331	Gm11274	7.78559	-1.7606	9.57112e-09
ENSMUSG00000085351	Gm12472	4.34025	-2.1364	2.62379e-07
ENSMUSG00000085445	Gm16348	3.1973	-4.71479	3.6082e-12
ENSMUSG00000085558	4930412C18Rik	294.476	1.46342	7.3781e-11
ENSMUSG00000085601	Gm4969	18.8292	-1.40717	1.0229e-15
ENSMUSG00000085639	Gm15410	2.71505	-2.58175	0.000147509
ENSMUSG00000085658	Gm15704	16.3527	-1.70085	4.21681e-12
ENSMUSG00000085666	Gm9855	28.4254	8.34283	6.6301e-42
ENSMUSG00000085705	Gm16046	8.79709	-2.93395	1.12923e-18
ENSMUSG00000085773	Gm16233	8.68498	-3.71921	1.62466e-16
ENSMUSG00000085833	Gm13003	10.3318	-2.71474	1.22139e-18
ENSMUSG00000085882	2610507I01Rik	128.621	-2.5151	1.51128e-54
ENSMUSG00000085912	Trp53cor1	27.7311	1.48208	1.81238e-15
ENSMUSG00000085980	Gm12408	30.4363	1.1357	5.20714e-05
ENSMUSG00000085985	Gm11682	0.962431	3.68349	2.09736e-06
ENSMUSG00000086021	Gm15767	10.114	-2.91021	1.95655e-14
ENSMUSG00000086111	Gm15326	2.71223	-3.23862	1.50436e-06
ENSMUSG00000086175	Gm15802	1.3068	3.12209	1.79142e-05
ENSMUSG00000086188	Gm15169	9.56631	-4.23561	5.38326e-14
ENSMUSG00000086189	Gm15462	8.18617	-4.20808	2.69354e-16
ENSMUSG00000086191	Zfp652os	35.0733	1.08962	9.44787e-12
ENSMUSG00000086267	Gm12496	3.44927	-2.07075	0.00120984
ENSMUSG00000086272	BC039966	59.2595	-1.56189	5.78526e-12
ENSMUSG00000086296	D030055H07Rik	20.4293	1.76212	3.02233e-17
ENSMUSG00000086321	Gm11413	10.9118	-1.79313	2.99338e-09
ENSMUSG00000086326	Gm13200	10.0529	3.98094	2.91236e-17
ENSMUSG00000086369	E330017L17Rik	7.09846	-3.56052	1.31222e-12
ENSMUSG00000086384	Banf2os	3.84902	-1.01105	0.0144185
ENSMUSG00000086421	Gm14091	4.24597	1.94158	1.22571e-06
ENSMUSG00000086477	Gm15506	151.984	1.03281	4.43767e-48
ENSMUSG00000086509	Nkx2-2os	35.5591	-1.84237	2.8049e-18
ENSMUSG00000086513	9130208D14Rik	3.15564	2.46616	1.44507e-06
ENSMUSG00000086526	Gm12762	7.78619	2.14363	3.22798e-15
ENSMUSG00000086600	C030005K06Rik	93.4401	-1.37002	5.26212e-18
ENSMUSG00000086604	Gm15510	28.2993	-3.36133	2.35178e-62
ENSMUSG00000086773	Gm16192	1.37874	-3.63343	4.18477e-07
ENSMUSG00000086788	1700029M20Rik	2.0291	1.82062	0.00169032
ENSMUSG00000086862	Gm13546	1.18183	-3.91081	2.49415e-07
ENSMUSG00000086938	4930481A15Rik	30.2735	-5.49794	2.7193e-34
ENSMUSG00000086962	Gm12248	1.15851	3.71746	8.58435e-07
ENSMUSG00000087002	Gm16277	1.92862	-2.30004	0.00011032
ENSMUSG00000087040	Gm14033	8.99934	-2.23193	3.12832e-11
ENSMUSG00000087067	Gm11532	3.93671	-1.56636	0.000121125
ENSMUSG00000087095	Emx2os	30.4397	-1.14026	4.61218e-07
ENSMUSG00000087117	Gm11523	1.80577	-2.6075	0.000233944
ENSMUSG00000087178	A230056P14Rik	75.6313	-3.35354	1.20538e-130
ENSMUSG00000087321	Gm5353	2.6422	-3.54303	1.98219e-07
ENSMUSG00000087334	AW495222	38.743	-2.29785	5.01441e-47
ENSMUSG00000087341	0610040F04Rik	36.4367	-1.58577	5.60072e-27
ENSMUSG00000087343	1700021N21Rik	7.889	1.39773	3.23242e-06
ENSMUSG00000087387	Gm15420	2.70828	1.78197	0.000448104
ENSMUSG00000087460	4930401O12Rik	1.50145	2.83321	0.000515811
ENSMUSG00000087611	4930458D05Rik	26.6339	-3.80183	4.4795e-30
ENSMUSG00000087627	A230059L01Rik	1.38359	-4.08857	8.4303e-09
ENSMUSG00000087629	Gm12246	1.46522	2.9284	3.93554e-05
ENSMUSG00000087633	Gm14455	10.7524	-1.54451	8.07757e-11
ENSMUSG00000087694	A530058N18Rik	196.513	-1.54259	1.70085e-55
ENSMUSG00000087813	Gm22490	1.25842	4.62602	1.08089e-06
ENSMUSG00000088071	Gm22818	1.42112	1.62211	0.00516413
ENSMUSG00000089607	Gm22500	1.10915	-1.4019	0.00724741
ENSMUSG00000089679	Gm16299	20.9832	-1.49968	9.85337e-06
ENSMUSG00000089714	Gm16092	27.3674	5.34497	3.81274e-30
ENSMUSG00000089791	Gm3555	10.385	4.92129	3.05384e-18
ENSMUSG00000089797	Gm16118	1.91945	-3.70185	1.38158e-07
ENSMUSG00000089929	Bcl2a1b	2.82303	-1.55602	0.000976124
ENSMUSG00000089988	Gm16238	2.43251	-1.69726	0.000448489
ENSMUSG00000090129	Olfr287	123.309	-2.12563	1.74647e-35
ENSMUSG00000090215	Trim34b	10.6454	5.80816	1.14482e-21
ENSMUSG00000090222	Ifi203-ps	9.78485	1.08083	5.81743e-06
ENSMUSG00000090243	Gm16103	8.02985	7.23557	6.57298e-32
ENSMUSG00000090272	Mndal	20.4817	-3.84109	7.33697e-37
ENSMUSG00000090358	Gm2822	3.3826	-3.23041	3.73379e-08
ENSMUSG00000090461	Iltifb	4.72757	-5.00893	4.22828e-14
ENSMUSG00000090535	Gm8540	9.27256	-6.00192	5.27665e-22
ENSMUSG00000091020	Gm5828	23.0503	4.36701	2.18904e-54
ENSMUSG00000091177	Gm15494	49.76	3.23784	7.30445e-80
ENSMUSG00000091230	Gm6970	10.7927	-1.51378	6.37649e-09
ENSMUSG00000091329	1700112D23Rik	8.48531	-2.21909	1.25255e-13
ENSMUSG00000091373	Gm8810	2.62868	1.83106	0.00400156
ENSMUSG00000091383	Hist1h2al	7.83092	5.49212	1.23956e-10
ENSMUSG00000091405	Hist2h4	33.5701	1.27827	1.06216e-09
ENSMUSG00000091408	Gm6728	15.476	3.57214	8.68171e-30
ENSMUSG00000091476	Catspere2	265.986	2.97498	6.92601e-258
ENSMUSG00000091697	Eif3s6-ps2	16.0418	5.00286	1.69234e-31
ENSMUSG00000091705	H2-Q2	174.97	-2.89526	3.0045e-13
ENSMUSG00000091744	Gm17732	48.2823	-1.92323	6.63142e-12
ENSMUSG00000091866	Gm6257	11.1021	4.58436	1.52959e-19
ENSMUSG00000091900	Gm4353	15.093	3.29334	4.72537e-20
ENSMUSG00000092074	Dynlt1a	21.5821	-2.15869	9.86565e-14
ENSMUSG00000092097	Gm5819	2.93633	4.354	8.50405e-12
ENSMUSG00000092164	Rergl	1.26047	2.8914	0.000637442
ENSMUSG00000092219	Gm20443	3.2844	3.92453	4.12112e-09
ENSMUSG00000092277	Gm19684	6.2369	2.51723	3.15252e-11
ENSMUSG00000092349	Platr17	5.19101	-2.24507	5.60982e-10
ENSMUSG00000092353	Gm20539	5.58355	-1.19271	0.000113583
ENSMUSG00000092365	BC023719	98.2452	7.44195	2.22701e-33
ENSMUSG00000092368	A930015D03Rik	91.0667	2.64224	1.22747e-141
ENSMUSG00000092375	A730060N03Rik	110.742	1.48087	9.09131e-40
ENSMUSG00000092397	C130080G10Rik	7.66326	1.02964	0.000184502
ENSMUSG00000092438	Gm18734	5.97974	3.80661	5.79272e-10
ENSMUSG00000092444	Gm18733	24.9893	7.54519	1.27694e-30
ENSMUSG00000092448	Gm20387	42.768	-2.91875	7.65216e-33
ENSMUSG00000092457	Gm8835	1.88622	3.68746	2.99942e-07
ENSMUSG00000092474	Gm20478	1.54395	3.65031	2.01377e-06
ENSMUSG00000092887	Snord53	3.96538	-4.77703	7.27359e-12
ENSMUSG00000093483	AA465934	195.178	2.33458	1.15824e-53
ENSMUSG00000093507	Gm20627	13.8003	1.65196	1.13251e-11
ENSMUSG00000093773	Obox3-ps7	2.94072	-3.10899	2.95998e-05
ENSMUSG00000093805	Gal3st2b	2.07866	4.00046	4.29145e-09
ENSMUSG00000093880	Tmem181c-ps	115.214	6.56358	2.7193e-34
ENSMUSG00000093908	Gm5784	16.8343	-6.17271	1.32908e-21
ENSMUSG00000093954	Gm16867	6.90496	-6.16907	2.32443e-22
ENSMUSG00000094344	Gm11942	187.895	8.65415	9.54839e-71
ENSMUSG00000094497	Gm8210	0.769564	2.65903	0.000873245
ENSMUSG00000094622	Gm3055	20.8789	-2.34344	4.05359e-31
ENSMUSG00000094685	Gm5900	10.7515	3.87954	5.78073e-25
ENSMUSG00000094724	Rnaset2b	12.7211	-2.7603	3.29347e-25
ENSMUSG00000094828	Trav3-3	3.11373	2.59014	1.9623e-05
ENSMUSG00000094966	Trav9-2	1.78484	1.91334	0.00175529
ENSMUSG00000095079	Igha	1.84324	1.54188	0.00627123
ENSMUSG00000095134	Mid1-ps1	1.83949	-3.52204	1.05905e-06
ENSMUSG00000095477	Gm25076	3.4605	2.00736	1.10855e-05
ENSMUSG00000095524	Gm15682	1.50323	4.16548	5.61625e-08
ENSMUSG00000095620	2010005H15Rik	8.80272	-4.27295	1.22244e-11
ENSMUSG00000095687	Rnaset2a	35.3239	1.10167	1.22987e-14
ENSMUSG00000095730	Vmn2r29	2.42896	-2.7278	3.44612e-05
ENSMUSG00000096006	Gm21596	4.47876	-2.41243	1.74537e-07
ENSMUSG00000096269	Rpl31-ps21	4.16549	6.17205	1.1296e-20
ENSMUSG00000096349	Gm22513	2.11534	-4.35357	9.00875e-08
ENSMUSG00000096351	Samd11	265.9	1.35489	1.57248e-26
ENSMUSG00000096403	Gm9825	125.961	4.57503	7.5696e-131
ENSMUSG00000096574	Gm2956	1.04379	-2.35791	0.0022465
ENSMUSG00000096862	Gm13301	2.21434	-4.33327	1.03188e-09
ENSMUSG00000096964	Gm6345	10.5915	1.29941	6.25363e-10
ENSMUSG00000096999	Gm26793	32.2188	3.07167	1.2237e-35
ENSMUSG00000097045	Gm26641	6.77177	-3.60856	2.08156e-15
ENSMUSG00000097055	Gm4419	55.1409	-2.21081	3.01481e-48
ENSMUSG00000097068	Gm26760	4.72123	-2.95938	4.37733e-10
ENSMUSG00000097086	Gm7672	10.4566	-5.06636	3.39123e-16
ENSMUSG00000097237	Gm26519	7.28753	-1.70449	1.29135e-07
ENSMUSG00000097261	4930532G15Rik	3.31198	-1.4428	0.00172224
ENSMUSG00000097295	Hmgb1-ps8	1.89171	-2.98701	8.33396e-05
ENSMUSG00000097304	Rpl31-ps15	4.93757	4.97397	3.28325e-15
ENSMUSG00000097305	Gm17276	68.1591	-1.81145	5.47174e-20
ENSMUSG00000097343	9030407P20Rik	295.196	1.58552	4.45997e-105
ENSMUSG00000097346	Gm26619	8.41951	1.8303	7.99593e-05
ENSMUSG00000097360	9430065F17Rik	16.7067	-1.42161	1.80997e-10
ENSMUSG00000097381	A230087F16Rik	55.3791	-3.66802	5.29968e-33
ENSMUSG00000097431	Gm26782	439.626	-1.91748	2.23079e-27
ENSMUSG00000097503	3110045C21Rik	16.5756	-1.62517	2.87723e-13
ENSMUSG00000097554	Gm26825	5.92218	3.89903	2.61933e-07
ENSMUSG00000097567	Gm26637	5.61474	-2.18507	8.03375e-08
ENSMUSG00000097569	Gm26640	1.34201	3.84589	3.20737e-07
ENSMUSG00000097574	C920006O11Rik	59.4433	-2.62847	7.57946e-74
ENSMUSG00000097583	6430590A07Rik	19.4082	-1.57952	1.65248e-06
ENSMUSG00000097604	Gm17322	37.075	-2.27346	6.82514e-29
ENSMUSG00000097618	Gm26507	26.8197	1.34038	1.30994e-18
ENSMUSG00000097635	Gm26826	18.4373	-1.02761	4.53284e-07
ENSMUSG00000097705	Gm26740	2.65061	-4.19926	3.07382e-09
ENSMUSG00000097709	2810429I04Rik	130.916	-1.19836	4.53813e-20
ENSMUSG00000097716	1700026J14Rik	3.1884	-3.5929	1.0374e-07
ENSMUSG00000097726	9530036O11Rik	38.6124	-1.04045	3.3848e-09
ENSMUSG00000097747	Gm26534	26.565	-1.52454	6.3131e-20
ENSMUSG00000097828	6430562O15Rik	2.29963	-2.40758	0.000121332
ENSMUSG00000097863	1010001B22Rik	6.18791	-1.50739	3.43671e-06
ENSMUSG00000097877	Gm26703	216.68	-1.23153	2.93524e-16
ENSMUSG00000097891	Gm3650	11.6406	6.8476	3.45011e-27
ENSMUSG00000097930	C330002G04Rik	1.62223	2.85198	4.26244e-05
ENSMUSG00000098021	Gm9522	17.7928	1.1543	2.40417e-07
ENSMUSG00000098050	Gm5345	11.085	-3.69179	2.29787e-25
ENSMUSG00000098121	Gm27038	8.41075	-2.08564	2.02978e-07
ENSMUSG00000098488	Pla2g4b	39.9425	-1.2144	2.13912e-16
ENSMUSG00000098679	Mir7688	1.4471	-3.79741	1.60758e-05
ENSMUSG00000098900	Gm18190	6.50284	-4.92079	3.2655e-13
ENSMUSG00000098977	Gm27196	2.7573	-2.32915	1.37344e-06
ENSMUSG00000099413	Gm17767	3.98404	-1.96291	3.51247e-06
ENSMUSG00000099474	1700097N02Rik	2.02373	3.89276	4.85198e-09
ENSMUSG00000099539	Gm8282	1.0501	4.36606	2.11336e-07
ENSMUSG00000099624	Gm7889	5.72762	6.20589	1.01873e-23
ENSMUSG00000099760	Gm28800	64.1066	1.22855	2.63868e-23
ENSMUSG00000100039	Gm28959	8.23405	-3.68957	2.16931e-17
ENSMUSG00000100174	Gm28719	4.71653	1.23059	0.00077703
ENSMUSG00000100253	1700020N18Rik	2.8869	3.64736	3.80598e-11
ENSMUSG00000100553	Gm17751	1.90495	2.00266	0.00014727
ENSMUSG00000100586	Vmn1r90	6.88372	-3.67091	2.67856e-11
ENSMUSG00000100671	Gm28322	17.5323	-1.37862	4.35368e-05
ENSMUSG00000100769	Gm28893	1.96026	4.32301	1.86967e-09
ENSMUSG00000100801	Gm15459	2254.45	3.26615	1.87504e-107
ENSMUSG00000100811	Gm29083	8.25288	-2.64493	1.56862e-14
ENSMUSG00000100837	1700063D05Rik	62.0958	-2.19334	1.65379e-28
ENSMUSG00000100929	Gm28064	8.846	-1.54139	1.4032e-06
ENSMUSG00000101009	1700108F19Rik	5.225	2.80935	6.73089e-16
ENSMUSG00000101316	Gm12663	34.0239	3.29279	3.65947e-48
ENSMUSG00000101337	Dnah7c	47.9361	-1.72067	7.04238e-11
ENSMUSG00000101639	Gm8597	3.43086	3.90442	1.88396e-08
ENSMUSG00000101828	NA	20.627	3.30079	3.9225e-37
ENSMUSG00000101862	Gm8918	8.23997	4.46327	5.55178e-21
ENSMUSG00000101939	Gm28438	67.8378	7.47594	2.36983e-28
ENSMUSG00000102037	Bcl2a1a	2.45351	-2.02574	0.00102394
ENSMUSG00000102060	1700061E17Rik	4.77944	1.25979	4.23363e-05
ENSMUSG00000102274	Gm4855	1.17062	2.94234	0.000105372
ENSMUSG00000102275	Gm37144	15.2233	1.19628	3.2655e-13
ENSMUSG00000102374	Gm38387	25.1099	-1.21199	4.23491e-09
ENSMUSG00000102483	Catspere1	95.6127	6.4411	9.95743e-167
ENSMUSG00000102493	Gm8010	63.1141	5.27512	1.65556e-54
ENSMUSG00000102568	Gm37040	2.52718	-2.2062	0.000714885
ENSMUSG00000102700	Gm38312	2.73919	4.28595	2.05223e-11
ENSMUSG00000102715	Gm6209	1.90284	-1.10036	0.00604573
ENSMUSG00000102742	Pcdhga11	236.121	-2.35381	7.18227e-70
ENSMUSG00000102923	Gm31728	3.80821	-4.09614	4.08086e-10
ENSMUSG00000103056	Gm38268	1.59549	2.00711	0.00125797
ENSMUSG00000103081	Pcdhgb8	87.2401	2.26041	3.26067e-69
ENSMUSG00000103088	Pcdhgb6	269.903	-1.27378	1.25891e-40
ENSMUSG00000103119	Gm37583	4.50169	-3.82025	8.73441e-10
ENSMUSG00000103164	Gm38150	5.86814	2.27315	3.87769e-14
ENSMUSG00000103174	Gm37168	16.7471	-1.3128	1.12204e-09
ENSMUSG00000103206	Gm8515	2.86781	2.31874	1.21227e-06
ENSMUSG00000103227	Gm37733	5.73306	2.68878	8.08455e-12
ENSMUSG00000103451	Gm33973	0.903497	-1.20076	0.0115189
ENSMUSG00000103560	Gm38070	0.896292	2.10174	0.00147428
ENSMUSG00000103581	Gm37833	1.60936	2.92904	0.000251981
ENSMUSG00000103706	6820402A03Rik	1.29885	-3.28599	6.27287e-05
ENSMUSG00000103756	Gm37285	5.68008	-1.07779	0.000216453
ENSMUSG00000103847	Gm20056	8.82679	1.88106	5.23806e-12
ENSMUSG00000103898	Gm30238	58.2282	-1.57442	1.72609e-19
ENSMUSG00000103916	Gm38071	2.55662	3.22061	2.02707e-06
ENSMUSG00000104212	Gm37986	16.1176	-1.7219	5.41832e-14
ENSMUSG00000104264	Gm18529	2.90846	1.06538	0.00570107
ENSMUSG00000104282	Gm37460	11.9486	-3.22462	7.74235e-23
ENSMUSG00000104293	Gm38043	2.55935	-1.25656	0.00298928
ENSMUSG00000104420	E230020A03Rik	2.53805	-2.8119	6.83646e-07
ENSMUSG00000104467	Gm37660	5.65869	1.5354	2.67081e-05
ENSMUSG00000104572	Fbxw23	20.8479	-3.33829	5.31161e-15
ENSMUSG00000104674	Gm42756	180.215	-3.26759	3.67784e-63
ENSMUSG00000104682	Gm42636	22.3758	1.13639	9.19082e-11
ENSMUSG00000104704	Gm43133	7.53808	-1.2106	0.00010162
ENSMUSG00000104713	Gbp6	16.4389	-1.79234	6.48139e-13
ENSMUSG00000104727	Gm42500	48.8673	-1.15754	1.43449e-10
ENSMUSG00000104776	Gm43691	1.85242	2.87963	8.59319e-05
ENSMUSG00000104973	A530041M06Rik	16.702	1.70696	5.27063e-14
ENSMUSG00000105053	Gm43064	4.75642	2.0013	1.92321e-08
ENSMUSG00000105063	Gm43488	50.0303	1.74886	7.57654e-21
ENSMUSG00000105096	Gbp10	2.46912	2.83813	9.31714e-08
ENSMUSG00000105101	Gm43206	3.9959	1.84575	1.17073e-05
ENSMUSG00000105222	Gm42205	16.643	5.15935	1.35698e-16
ENSMUSG00000105265	Sox2ot	1365.37	-1.16372	1.62158e-25
ENSMUSG00000105331	Gm29865	5.90703	-2.56719	8.7589e-12
ENSMUSG00000105336	AU022133	4.15994	2.00532	6.11901e-07
ENSMUSG00000105402	Gm3716	17.2456	3.74387	1.5919e-38
ENSMUSG00000105454	Gm43830	1.61024	3.16849	3.70347e-05
ENSMUSG00000105516	Gm36823	7.8637	-6.13268	3.49799e-20
ENSMUSG00000105703	Gm43305	22.3949	-7.47128	1.57248e-26
ENSMUSG00000105710	Gm43859	4.69419	1.49052	1.62883e-06
ENSMUSG00000105758	Mirlet7e	3.35698	1.22798	0.0019036
ENSMUSG00000105822	Gm42969	4.60669	2.266	6.26082e-09
ENSMUSG00000105827	Hist2h2bb	1.0763	3.74401	1.09625e-05
ENSMUSG00000105891	A230001M10Rik	174.816	-1.17923	5.09211e-10
ENSMUSG00000105948	Gm43089	8.01861	-4.13336	5.68442e-17
ENSMUSG00000105966	Gm43242	27.5169	1.2927	1.05494e-08
ENSMUSG00000105995	Gm43554	1.65194	4.22519	4.84985e-09
ENSMUSG00000106028	Gm8493	16.5223	-1.10644	3.71179e-06
ENSMUSG00000106062	Gm43820	6.88357	1.26421	0.000188162
ENSMUSG00000106218	Gm43713	8.98856	4.69518	8.44581e-15
ENSMUSG00000106239	Gm9260	2.61575	3.73209	1.91062e-08
ENSMUSG00000106365	Gm43568	4.18347	-1.41585	5.20714e-05
ENSMUSG00000106406	Mir7682	1.05082	-3.29829	6.79127e-06
ENSMUSG00000106430	Gm42460	4.85697	-1.92773	3.98767e-08
ENSMUSG00000106475	Gm43011	4.55943	-1.67162	2.29234e-05
ENSMUSG00000106485	3830422I06Rik	1.19144	-3.01964	0.000164519
ENSMUSG00000106525	Gm42695	1.98012	2.93111	1.60858e-05
ENSMUSG00000106962	Gm43633	10.398	1.30476	1.0111e-06
ENSMUSG00000107017	Gm43196	12.3709	1.45249	1.37314e-09
ENSMUSG00000107060	Gm38901	5.49825	-3.11348	4.53163e-12
ENSMUSG00000107108	Gm9936	62.3328	-1.40294	1.90373e-07
ENSMUSG00000107385	C330024D21Rik	14.738	5.08081	1.77575e-20
ENSMUSG00000107412	Gm20383	24.3167	1.47452	2.50154e-08
ENSMUSG00000107524	Gm44136	27.9201	-3.99506	6.17121e-36
ENSMUSG00000107622	4930512J16Rik	8.7942	2.46444	7.30374e-13
ENSMUSG00000107640	Gm38804	2.84627	-1.53476	0.000441244
ENSMUSG00000107642	Tas2r141-ps4	3.17692	2.50256	1.36404e-07
ENSMUSG00000107658	Gm44958	8.25104	4.44962	1.0192e-16
ENSMUSG00000107676	Gm44178	2.02706	-1.04463	0.00801225
ENSMUSG00000107677	Olfr316	2.27223	-3.8102	3.7002e-05
ENSMUSG00000107690	Gm44044	0.855409	2.9775	0.000790798
ENSMUSG00000107734	Gm30055	5.43364	-4.79523	6.81801e-15
ENSMUSG00000107756	Gm44164	35.0063	-2.24829	7.08111e-16
ENSMUSG00000107838	Gm45769	52.8601	-1.42329	1.939e-14
ENSMUSG00000107892	Gm44524	3.43684	-4.22378	3.1836e-10
ENSMUSG00000107927	Gm44090	2.55593	-1.30129	0.00281345
ENSMUSG00000108040	Gm43900	2.42311	2.22346	6.04288e-06
ENSMUSG00000108068	Gm44075	1.91222	4.29359	8.18053e-10
ENSMUSG00000108234	Gm44428	1.99554	-1.54213	0.00519807
ENSMUSG00000108237	Gm19757	4.31203	-1.35054	0.0184988
ENSMUSG00000108383	Gm6567	3.06539	3.2049	1.99161e-07
ENSMUSG00000108518	Gm5587	3.18889	5.00527	2.7863e-11
ENSMUSG00000108555	Gm18310	31.4864	-3.20466	2.73646e-72
ENSMUSG00000108608	Gm6916	25.2509	7.45352	8.06535e-36
ENSMUSG00000108614	2610306O10Rik	1.52478	-3.44387	1.33693e-06
ENSMUSG00000108658	NA	41.432	-1.30794	4.04248e-11
ENSMUSG00000108688	Gm44985	35.4968	-1.1822	1.1148e-06
ENSMUSG00000108801	Gm39090	9.74559	-1.17214	9.2573e-07
ENSMUSG00000108866	Gm35082	5.4178	3.11514	2.53521e-10
ENSMUSG00000108926	Gm10988	15.7737	1.0487	2.08836e-06
ENSMUSG00000108994	Gm31663	5.96773	3.09525	4.94687e-15
ENSMUSG00000109002	Gm38405	4.84381	1.11362	5.92445e-05
ENSMUSG00000109038	Gm45120	9.1079	1.21566	1.5523e-07
ENSMUSG00000109052	Gm45012	1.76391	-2.19633	0.00124514
ENSMUSG00000109123	Gm39059	5.37135	2.42415	7.08535e-15
ENSMUSG00000109150	Gm45793	24.31	-7.06968	2.75286e-24
ENSMUSG00000109163	3110009M11Rik	3.58153	-1.84291	5.04235e-06
ENSMUSG00000109244	Gm44751	11.4169	1.83643	8.39391e-15
ENSMUSG00000109370	Gm44675	16.1681	3.80337	5.17279e-17
ENSMUSG00000109392	Gm5737	3.44244	1.244	0.00128726
ENSMUSG00000109505	Gm44677	10.1831	-3.56818	1.45816e-12
ENSMUSG00000109602	Gm31597	1.28331	-3.04196	2.6458e-05
ENSMUSG00000109645	Gm45246	8.22837	2.91676	1.09554e-14
ENSMUSG00000109675	Nxpe1-ps	2.97918	1.79178	8.062e-05
ENSMUSG00000109704	Gm38414	10.999	1.31402	1.92809e-05
ENSMUSG00000109714	Gm35021	63.886	3.00814	7.1768e-30
ENSMUSG00000109716	Gm42196	3.44278	2.6694	5.31905e-09
ENSMUSG00000109731	Gm45425	3.59193	-4.56025	5.66452e-12
ENSMUSG00000109814	Gm45847	158.064	-2.25854	4.3248e-44
ENSMUSG00000109819	B930018H19Rik	14.0468	-3.11146	4.64049e-22
ENSMUSG00000109875	Gm45456	1.60928	1.77323	0.00284019
ENSMUSG00000110105	Gm45844	51.5446	-3.6962	1.85531e-65
ENSMUSG00000110120	Gm45251	1.85194	-1.40994	0.00398667
ENSMUSG00000110236	Gm40493	3.69671	-3.92815	7.02996e-10
ENSMUSG00000110276	Gm45330	11.3685	2.49872	1.44446e-15
ENSMUSG00000110331	Nudc-ps1	167.246	5.48373	1.05217e-162
ENSMUSG00000110341	Gm45424	12.5612	-5.60613	7.33526e-21
ENSMUSG00000110386	Gm42031	7.11646	-1.95401	3.59012e-05
ENSMUSG00000110419	AW046200	33.4098	-1.58354	1.27182e-23
ENSMUSG00000110426	Gm45757	1.0279	3.80705	7.69901e-05
ENSMUSG00000110537	Gm4316	5.46625	5.13958	2.49905e-11
ENSMUSG00000110569	Gm18860	32.3206	4.35081	5.15945e-69
ENSMUSG00000110598	Gm45854	13.9521	-6.53331	4.41747e-24
ENSMUSG00000110633	Gm32122	14.6346	-1.76203	4.67743e-08
ENSMUSG00000110669	Gm10060	38.3233	1.49229	7.21564e-10
ENSMUSG00000110716	Gm39271	6.70235	-3.30272	4.159e-09
ENSMUSG00000110721	Gm47231	3.80472	3.24177	6.20115e-08
ENSMUSG00000110727	Gm48784	4.5698	-5.56427	1.77051e-16
ENSMUSG00000110774	Gm39318	9.96726	2.54795	2.78369e-16
ENSMUSG00000110924	Gm40518	6.43387	-4.43554	1.10818e-12
ENSMUSG00000110928	Gm48114	4.37837	1.14644	0.00099791
ENSMUSG00000110982	Gm48565	1.62684	-3.50449	1.2915e-05
ENSMUSG00000111107	Gm48737	7.13574	1.71478	6.9822e-05
ENSMUSG00000111118	Gm6545	46.0496	-1.34258	1.9102e-14
ENSMUSG00000111162	Gm7293	11.3571	-2.38877	9.66341e-22
ENSMUSG00000111176	Gm47233	6.53768	5.92193	1.08817e-19
ENSMUSG00000111232	A730043L09Rik	4.44818	-2.08775	5.87551e-07
ENSMUSG00000111348	Gm19531	23.5768	-1.49705	1.86539e-15
ENSMUSG00000111465	Gm47113	105.896	1.93313	6.87756e-48
ENSMUSG00000111504	Gm48284	20.4908	2.61348	5.57711e-27
ENSMUSG00000111722	Gm47270	18.2045	-1.34376	8.42615e-15
ENSMUSG00000111761	9230112J17Rik	43.8703	-3.0304	4.70187e-47
ENSMUSG00000111834	Gm40020	2.51337	2.46826	3.7002e-05
ENSMUSG00000111858	Gm48277	1.20575	1.45714	0.00595589
ENSMUSG00000111875	Gm5425	7.23704	3.86565	3.55859e-11
ENSMUSG00000111883	Gm31182	6.05997	1.50696	2.67699e-05
ENSMUSG00000111901	Gm6150	3.07247	-1.61332	0.000795291
ENSMUSG00000112003	Gm4864	5.84228	5.86927	4.01176e-21
ENSMUSG00000112099	Gm8960	31.4412	-3.85727	1.34438e-18
ENSMUSG00000112259	Gm17980	3.0924	3.56179	7.77086e-06
ENSMUSG00000112276	5033421B08Rik	13.2221	-1.89361	5.79272e-10
ENSMUSG00000112532	Gm36283	4.44019	-5.26853	1.77174e-16
ENSMUSG00000112618	Gm48835	7.11816	-1.14783	8.43725e-05
ENSMUSG00000112640	Gm32687	7.11785	-1.2069	3.44487e-06
ENSMUSG00000112693	Gm5512	6.36392	2.92602	4.90714e-17
ENSMUSG00000112847	Gm47573	45.1114	1.05347	9.13447e-12
ENSMUSG00000112937	Gm17746	4.0771	4.35077	4.35349e-12
ENSMUSG00000113029	Gm40578	116.654	-2.05633	1.20503e-65
ENSMUSG00000113047	Gm47469	132.031	2.61248	3.11107e-58
ENSMUSG00000113093	Gm36862	1.99021	2.98367	1.29508e-05
ENSMUSG00000113120	E330035G20Rik	1.2613	-3.52352	5.57996e-06
ENSMUSG00000113126	Gm47588	6.18745	-2.56121	1.00284e-10
ENSMUSG00000113157	Gm48693	9.97877	-2.09393	2.31373e-13
ENSMUSG00000113174	Gm9292	8.23238	3.48949	1.88176e-20
ENSMUSG00000113186	A330076C08Rik	140.266	-4.12257	6.39742e-92
ENSMUSG00000113255	Tes3-ps	12.329	3.41627	2.16463e-29
ENSMUSG00000113263	Gm4811	4.65915	2.10589	5.77203e-06
ENSMUSG00000113299	Gm35618	5.56402	-1.93924	6.25479e-09
ENSMUSG00000113332	Gm9259	9.57759	5.99921	2.11968e-18
ENSMUSG00000113416	Gm49328	8.31661	1.08116	0.000147217
ENSMUSG00000113424	Gm48161	10.4674	1.50806	0.000136078
ENSMUSG00000113495	Gm19792	9.76905	-3.17019	7.84686e-17
ENSMUSG00000113519	Gm47541	4.80346	4.32213	4.36599e-16
ENSMUSG00000113555	Gm10095	6.86652	-2.00058	3.5008e-12
ENSMUSG00000113570	Gm5953	1.38364	-2.81314	0.000178062
ENSMUSG00000113586	Gm48606	9.81745	2.82491	9.28948e-11
ENSMUSG00000113592	Gm7093	1.92526	3.87318	5.5469e-08
ENSMUSG00000113626	Gm7240	21.1171	-5.51339	4.12226e-20
ENSMUSG00000113632	Gm47446	5.41821	-3.45802	1.36122e-10
ENSMUSG00000113637	Gm7049	37.3468	2.48553	2.9323e-42
ENSMUSG00000113642	Gm49329	87.5027	1.78233	8.21475e-43
ENSMUSG00000113666	Gm35725	9.56733	-1.04317	0.000147456
ENSMUSG00000113691	Gm38699	1.95024	1.00694	0.0156776
ENSMUSG00000113768	Gm9237	1.22817	2.46684	0.000435949
ENSMUSG00000113769	5033406O09Rik	22.4422	-1.85317	2.2587e-12
ENSMUSG00000113814	Gm9255	2.59192	-2.33008	9.242e-05
ENSMUSG00000113866	Gm47450	0.853561	-2.9245	0.000201978
ENSMUSG00000113918	Gm6566	3.01752	-1.662	0.000264319
ENSMUSG00000113992	Gm9158	1.13132	1.91437	0.00472956
ENSMUSG00000114024	Gm46336	0.675016	1.63824	0.00673639
ENSMUSG00000114041	Gm9269	23.5069	1.48925	7.22365e-19
ENSMUSG00000114067	Gm47065	2.07435	3.51794	4.84554e-07
ENSMUSG00000114133	Gm20075	59.8453	4.90914	1.09275e-52
ENSMUSG00000114189	9330199G10Rik	19.0624	-2.24758	2.5274e-20

## Sheet: DBA(3m) vs. AJ(3m)
ensembl	external_gene_name	baseMean	log2FoldChange	padj
ENSMUSG00000000094	Tbx4	7.59731	-4.59449	8.39499e-13
ENSMUSG00000000318	Clec10a	14.9712	2.23429	6.74568e-18
ENSMUSG00000000365	Rnf17	24.3024	2.19548	1.78647e-10
ENSMUSG00000000544	Gpa33	7.57234	5.06525	1.59945e-22
ENSMUSG00000000673	Haao	5.2235	1.57448	9.83459e-05
ENSMUSG00000000739	Sult5a1	8.9105	2.62987	2.56509e-10
ENSMUSG00000000792	Slc5a5	667.485	-1.2508	2.4899e-22
ENSMUSG00000001988	Npas1	256.539	1.17514	4.46459e-11
ENSMUSG00000002324	Rec8	258.593	1.38437	0.00015588
ENSMUSG00000004552	Ctse	6.13729	5.0469	6.82726e-12
ENSMUSG00000006216	Clcnkb	2.65589	5.05547	2.12234e-10
ENSMUSG00000006638	Abhd1	178.305	-1.67327	9.13091e-21
ENSMUSG00000008028	1700008O03Rik	46.1754	1.08578	4.60781e-11
ENSMUSG00000009596	Taf7l	2.2276	3.14372	1.26694e-06
ENSMUSG00000009900	Wnt3a	1.48295	2.95	0.000109242
ENSMUSG00000010342	Tex14	24.888	1.17492	8.99504e-08
ENSMUSG00000011263	Exoc3l2	14.8433	2.4435	3.59652e-15
ENSMUSG00000013936	Myl2	22.6181	2.03695	2.35311e-09
ENSMUSG00000015533	Itga2	10.396	-1.76933	7.35848e-08
ENSMUSG00000015812	Gnrh1	38.2466	1.18608	4.79242e-06
ENSMUSG00000018924	Alox15	4.62631	3.06373	6.43924e-06
ENSMUSG00000018927	Ccl6	47.6872	2.7253	9.16602e-52
ENSMUSG00000019102	Aldh3a1	22.7851	3.61312	8.62588e-19
ENSMUSG00000019122	Ccl9	30.7643	2.02244	5.35145e-13
ENSMUSG00000019232	Etnppl	3224.13	-1.76395	6.18269e-39
ENSMUSG00000020216	Jsrp1	19.9899	1.52307	1.26827e-05
ENSMUSG00000020268	Lyrm7	291.671	1.73559	1.29807e-26
ENSMUSG00000020415	Pttg1	335.487	2.93317	7.74793e-39
ENSMUSG00000020447	Npc1l1	31.8376	-1.4537	3.89721e-16
ENSMUSG00000020475	Pgam2	38.0525	1.72574	6.18852e-10
ENSMUSG00000020581	Agr2	1.64669	2.24639	0.000992003
ENSMUSG00000020629	Adi1	1368.47	1.04059	1.44819e-23
ENSMUSG00000020867	Spata20	15.5509	-1.13204	5.44022e-05
ENSMUSG00000021298	Gpr132	4.42329	2.16808	9.75648e-05
ENSMUSG00000021492	F12	20.4635	1.07138	1.40063e-06
ENSMUSG00000021675	F2rl2	54.8341	-1.2073	5.64135e-07
ENSMUSG00000021702	Thbs4	60.6654	-1.75275	1.08484e-12
ENSMUSG00000021758	Ddx4	64.4912	1.91969	3.27097e-17
ENSMUSG00000021763	BC067074	436.259	-1.3871	2.09705e-11
ENSMUSG00000022584	Ly6c2	17.288	-5.30154	9.35801e-24
ENSMUSG00000022586	Ly6i	2.21969	-3.68169	6.44647e-07
ENSMUSG00000023047	Amhr2	32.5265	1.38573	1.05766e-09
ENSMUSG00000023764	Sfi1	914.467	1.24477	1.06183e-32
ENSMUSG00000023806	Rsph3b	57.0444	1.02636	3.29379e-09
ENSMUSG00000024330	Col11a2	987.443	1.29909	2.34857e-16
ENSMUSG00000024414	Mrpl27	594.415	1.58492	3.73932e-46
ENSMUSG00000024481	Lvrn	15.2216	3.61748	3.01416e-19
ENSMUSG00000024575	Pde6a	5.49829	-1.66764	4.15889e-06
ENSMUSG00000024658	Gm9750	10.3543	1.70284	2.51878e-09
ENSMUSG00000024678	Ms4a4d	1.75031	2.33114	0.000473364
ENSMUSG00000024863	Mbl2	4.02611	3.13918	2.62051e-06
ENSMUSG00000025081	Tdrd1	19.4754	1.54355	1.34461e-07
ENSMUSG00000025328	Padi3	1.19525	3.07864	7.1826e-05
ENSMUSG00000025479	Cyp2e1	4.76696	4.04872	2.54154e-08
ENSMUSG00000025480	Syce1	13.6351	2.13553	7.2535e-10
ENSMUSG00000025573	6030468B19Rik	2.93885	4.39444	7.38759e-10
ENSMUSG00000025726	Slc28a1	13.7567	-4.46261	1.2431e-23
ENSMUSG00000025808	Ccdc7a	4.40683	5.39681	2.84439e-05
ENSMUSG00000025877	Hk3	42.07	1.45833	3.00832e-18
ENSMUSG00000026285	Pdcd1	8.0013	-1.67823	5.60423e-08
ENSMUSG00000026355	Mcm6	212.951	-1.71337	1.55016e-23
ENSMUSG00000026414	Tnnt2	114.565	-5.70247	1.43235e-64
ENSMUSG00000026564	Dusp27	76.0726	-1.62288	6.79233e-06
ENSMUSG00000026574	Dpt	5.53058	2.08443	1.43938e-07
ENSMUSG00000027208	Fgf7	54.4848	-2.40249	9.95022e-44
ENSMUSG00000027209	Fam227b	41.4329	-3.50585	1.3412e-24
ENSMUSG00000027318	Adam33	77.2342	2.20661	3.13437e-17
ENSMUSG00000027377	Mall	26.1235	-1.70247	1.31025e-11
ENSMUSG00000027386	Fbln7	48.1495	-1.04238	1.68336e-06
ENSMUSG00000027843	Ptpn22	52.13	-1.4408	6.73547e-17
ENSMUSG00000027848	Olfml3	388.88	1.21231	1.80785e-17
ENSMUSG00000028003	Lrat	30.3104	-1.23137	0.000415362
ENSMUSG00000028028	Alpk1	325.503	-1.41899	2.42966e-18
ENSMUSG00000028081	Rps3a1	2696.36	1.64795	1.93129e-31
ENSMUSG00000028116	Myoz2	4.71064	1.80535	3.802e-06
ENSMUSG00000028571	Cyp2j13	20.6622	-2.78881	3.47586e-07
ENSMUSG00000028573	Fggy	289.826	-5.62733	4.65842e-69
ENSMUSG00000028575	Eqtn	22.1769	-4.67497	6.31796e-13
ENSMUSG00000028602	Tnfrsf8	142.183	-1.79234	1.76272e-11
ENSMUSG00000028619	Tceanc2	514.709	-2.03399	4.17971e-214
ENSMUSG00000028716	Pdzk1ip1	11.3067	1.73278	3.66717e-07
ENSMUSG00000028825	Rhd	7.48544	2.95498	1.02973e-13
ENSMUSG00000028836	Slc30a2	28.5836	-2.83342	4.9046e-16
ENSMUSG00000028973	Abcb8	1666.51	1.29144	4.61166e-95
ENSMUSG00000028979	Masp2	66.4708	-4.38152	8.36019e-54
ENSMUSG00000029019	Nppb	2.55596	-1.386	0.00244122
ENSMUSG00000029298	Gbp9	134.483	-1.47533	1.45638e-21
ENSMUSG00000029307	Dmp1	106.688	1.38856	3.08085e-10
ENSMUSG00000029322	Plac8	2.87617	1.82289	0.00028672
ENSMUSG00000029526	1700123K08Rik	6.01877	-1.40055	2.73531e-05
ENSMUSG00000029816	Gpnmb	37.3397	-2.945	1.91856e-17
ENSMUSG00000030054	Gp9	5.1139	1.76015	7.18064e-05
ENSMUSG00000030423	Pop4	597.026	1.47152	1.42492e-67
ENSMUSG00000030468	Siglecg	3.00963	-1.89385	2.30196e-05
ENSMUSG00000030483	Cyp2b10	2.18431	3.45012	0.000288036
ENSMUSG00000030553	Pgpep1l	39.4029	1.43115	1.60225e-09
ENSMUSG00000030577	Cd22	4.6004	1.60309	8.12298e-05
ENSMUSG00000030674	Qprt	18.3055	2.13919	5.10592e-08
ENSMUSG00000030769	Slc5a11	105.726	-1.0638	1.20131e-12
ENSMUSG00000030792	Dkkl1	17.5388	1.39648	1.65379e-05
ENSMUSG00000030834	Abcc6	63.8312	1.25069	4.5697e-13
ENSMUSG00000030887	Pdzd9	9.84665	-1.91963	5.15049e-13
ENSMUSG00000031273	Col4a6	46.6304	3.39931	4.0263e-21
ENSMUSG00000031362	Xlr4c	2.27959	3.32757	1.4363e-05
ENSMUSG00000031803	B3gnt3	15.8866	-1.3865	5.68257e-07
ENSMUSG00000031849	Comp	12.3558	2.62205	1.68276e-11
ENSMUSG00000032068	Plet1	8.86912	-1.46705	1.14475e-05
ENSMUSG00000032303	Chrna3	157.685	-1.6309	9.72808e-07
ENSMUSG00000032311	Nrg4	23.1473	-3.79835	4.0053e-28
ENSMUSG00000032323	Cyp11a1	23.4455	5.46883	3.15204e-30
ENSMUSG00000032377	Plscr4	246.392	-1.03194	2.42788e-25
ENSMUSG00000032425	Zfp949	1074.81	1.51287	1.10967e-64
ENSMUSG00000032556	Bfsp2	147.297	1.11	4.84361e-07
ENSMUSG00000032921	Odf4	24.5582	-2.55115	2.0085e-17
ENSMUSG00000033222	Ttf2	118.321	2.0692	9.70187e-59
ENSMUSG00000033488	Cryzl2	251.681	-2.37977	6.91147e-115
ENSMUSG00000033770	Clcnka	1.09626	3.45611	4.84291e-05
ENSMUSG00000033788	Dysf	217.277	1.64224	2.76442e-41
ENSMUSG00000033813	Tcea1	562.763	-1.20504	3.08293e-46
ENSMUSG00000033826	Dnah8	117.04	-1.1179	2.07062e-15
ENSMUSG00000034023	Fancd2	91.433	-1.43468	1.42618e-11
ENSMUSG00000034282	Evpl	252.845	1.0133	1.58611e-06
ENSMUSG00000034686	Prr7	170.866	1.15072	3.8223e-07
ENSMUSG00000034795	Ccdc122	37.7785	1.83932	6.61426e-14
ENSMUSG00000034845	Plvap	249.071	1.36401	5.79835e-22
ENSMUSG00000034906	Ncaph	59.3314	1.4391	2.95999e-27
ENSMUSG00000035041	Creb3l3	17.2186	1.90571	3.73054e-15
ENSMUSG00000035208	Slfn8	39.0146	3.83935	7.66964e-52
ENSMUSG00000035298	Klhl35	21.2434	1.35546	2.27053e-10
ENSMUSG00000035448	Ccr3	0.854919	-1.80133	0.00156358
ENSMUSG00000035459	Stab2	549.789	6.54055	7.87696e-262
ENSMUSG00000035498	Cdcp1	22.8146	1.69074	9.09993e-07
ENSMUSG00000035831	Krt25	20.4291	1.22296	7.04553e-06
ENSMUSG00000037034	Pax1	4.41349	3.02984	3.07071e-08
ENSMUSG00000037418	Best1	74.205	5.18458	2.20543e-62
ENSMUSG00000037440	Vnn1	3.85085	-1.69249	0.000336672
ENSMUSG00000038147	Cd84	65.5659	1.39162	3.81378e-15
ENSMUSG00000038188	Scarf1	44.5501	1.90183	1.30246e-29
ENSMUSG00000038204	Asb10	5.61131	1.237	0.000182238
ENSMUSG00000038216	Pnmt	1.76935	1.60592	0.00249659
ENSMUSG00000038217	Tlcd2	10.4294	1.94643	1.01041e-11
ENSMUSG00000038242	Aox4	50.0367	-2.69274	3.52959e-11
ENSMUSG00000038276	Asic3	12.5061	-2.32601	4.29706e-11
ENSMUSG00000038311	2410017I17Rik	1.2548	-2.97429	0.000171829
ENSMUSG00000038352	Arl5c	27.9752	1.4006	6.73652e-13
ENSMUSG00000038541	Srd5a2	1.39696	-2.4762	0.000137686
ENSMUSG00000038704	Aspdh	90.8295	1.00842	3.48046e-12
ENSMUSG00000038775	Vill	112.716	2.9946	4.65275e-40
ENSMUSG00000038793	Lefty1	14.9171	3.75141	2.32735e-13
ENSMUSG00000038843	Gcnt1	116.166	-2.02864	1.36112e-54
ENSMUSG00000039013	Siglecf	22.2874	1.30341	4.51791e-09
ENSMUSG00000039146	Ifi44l	5.28972	-5.09629	6.02142e-15
ENSMUSG00000039168	Dap	155.156	1.11421	9.05076e-19
ENSMUSG00000039179	Tekt5	346.9	4.20926	6.03813e-72
ENSMUSG00000039278	Pcsk1n	6472.02	1.23008	3.23234e-07
ENSMUSG00000039981	Zc3h12d	10.2374	2.51108	5.72034e-11
ENSMUSG00000039997	Ifi203	46.1079	-2.47526	2.52223e-34
ENSMUSG00000040113	Mettl11b	5.41021	-2.09581	0.00012876
ENSMUSG00000040170	Fmo2	163.803	1.45295	2.64973e-07
ENSMUSG00000040264	Gbp2b	24.3128	-3.69454	2.36268e-08
ENSMUSG00000040340	Tex45	4.83766	1.76938	3.32024e-05
ENSMUSG00000040441	Slc26a10	91.324	2.32092	1.18009e-49
ENSMUSG00000040505	Abcg5	2.56489	-2.0028	0.00062528
ENSMUSG00000040629	Mael	24.9686	2.06341	2.94867e-07
ENSMUSG00000040650	Cyp2b23	1.13799	2.01082	0.00280014
ENSMUSG00000040794	C1qtnf4	16.5374	2.65633	0.000106123
ENSMUSG00000040829	Zmynd15	11.9443	-1.40451	8.355e-07
ENSMUSG00000040852	Plekhh2	467.235	-1.10474	1.51188e-30
ENSMUSG00000040866	Rsph6a	4.65995	2.1874	5.39346e-07
ENSMUSG00000040966	Slc22a2	8.02104	1.07406	0.00552542
ENSMUSG00000040987	Mill2	77.9314	2.79827	9.27605e-60
ENSMUSG00000041449	Serpina3h	6.88699	4.08654	4.60729e-14
ENSMUSG00000041491	Cep78	458.798	-1.27916	5.65044e-110
ENSMUSG00000041538	H2-Ob	22.8869	-1.43895	4.04895e-12
ENSMUSG00000041596	Nlrp5-ps	37.8092	4.68978	2.31319e-29
ENSMUSG00000041674	BC006965	30.7784	2.40689	4.8113e-38
ENSMUSG00000041735	Gm13178	2.66822	5.74873	1.20923e-11
ENSMUSG00000041737	Tmem45b	2.28174	-2.93611	5.60955e-05
ENSMUSG00000041921	Metap1d	660.885	1.46636	1.12601e-41
ENSMUSG00000042268	Slc26a9	2.39567	1.88861	0.000532662
ENSMUSG00000042377	Fam83g	7.76439	2.08211	2.24699e-09
ENSMUSG00000042417	Ccno	12.8129	1.4198	8.04034e-05
ENSMUSG00000042436	Mfap4	28.5545	1.15723	0.000112208
ENSMUSG00000042641	Rgsl1	36.5413	-1.73331	1.95178e-09
ENSMUSG00000043192	Gm1840	242.2	2.0435	2.67306e-21
ENSMUSG00000044141	E130201H02Rik	4.84151	3.03715	1.20534e-08
ENSMUSG00000044176	Spink10	50.3699	1.0226	0.000103792
ENSMUSG00000044243	Bhlha9	17.5096	1.31867	7.61042e-07
ENSMUSG00000044254	Pcsk9	16.2142	2.08694	1.57815e-09
ENSMUSG00000044350	Lacc1	110.102	1.66776	2.09122e-23
ENSMUSG00000044678	Ly6k	2.65321	5.11578	4.60781e-11
ENSMUSG00000044783	Hjurp	3208.8	-1.41302	8.28926e-53
ENSMUSG00000044827	Tlr1	38.2833	-2.90442	4.69619e-52
ENSMUSG00000045004	Spata21	5.74923	-1.54634	8.22192e-05
ENSMUSG00000045075	Gm9796	19.4486	3.65828	3.78559e-30
ENSMUSG00000045257	Morn2	242.381	1.37441	1.75517e-22
ENSMUSG00000045327	6330549D23Rik	31.6182	1.25969	8.72943e-12
ENSMUSG00000045350	Fam186a	8.54304	2.68396	5.79505e-10
ENSMUSG00000045662	Henmt1	16.6622	1.42267	1.8626e-06
ENSMUSG00000046006	Gapt	0.972122	1.06734	0.00824819
ENSMUSG00000046056	Sbsn	151.865	-2.99811	5.16546e-62
ENSMUSG00000046082	Tmem174	4.64591	5.0253	1.32759e-13
ENSMUSG00000046229	Scand1	154.497	1.22534	1.42249e-05
ENSMUSG00000046337	Fam178b	6.23169	2.30315	2.45809e-10
ENSMUSG00000046688	Tifa	318.954	-1.25706	1.36586e-17
ENSMUSG00000046721	Rpl14-ps1	139.2	2.76628	4.27579e-18
ENSMUSG00000046764	A530053G22Rik	9.59427	-2.23427	1.52668e-06
ENSMUSG00000046774	8030474K03Rik	1.44151	1.4707	0.00440546
ENSMUSG00000047257	Prss45	13.2969	1.74744	6.80161e-08
ENSMUSG00000047369	Dnah14	106.807	-2.54897	7.09815e-41
ENSMUSG00000047641	Krt87	4.67574	2.158	5.32856e-06
ENSMUSG00000047676	Rpsa-ps10	265.524	9.02688	1.69304e-153
ENSMUSG00000047798	Cd300lf	32.5497	-2.36572	5.77439e-17
ENSMUSG00000048001	Hes5	240.813	1.40921	3.01964e-16
ENSMUSG00000048502	Duxbl1	3.23376	5.33934	5.33401e-14
ENSMUSG00000048581	E130311K13Rik	267.929	-1.32977	3.28125e-30
ENSMUSG00000048905	4930539E08Rik	321.347	-1.04598	2.46688e-11
ENSMUSG00000048967	Yjefn3	90.6554	1.35416	4.71123e-09
ENSMUSG00000049123	Catsperg2	75.1232	1.37858	2.63123e-06
ENSMUSG00000049404	Rarres1	33.3108	1.19763	2.12121e-08
ENSMUSG00000050014	Apol10b	9.19642	2.64771	6.82558e-11
ENSMUSG00000050936	Gm42743	9.1635	-3.32696	8.08861e-17
ENSMUSG00000050994	Adgb	80.1782	-1.4354	0.00037626
ENSMUSG00000051062	Fbll1	664.854	1.00592	1.90736e-11
ENSMUSG00000051113	Fam71e1	157.685	1.03914	1.06029e-26
ENSMUSG00000051378	Kif18b	5.78798	-1.87936	1.71402e-06
ENSMUSG00000051985	Igfn1	21.4318	2.20675	6.18134e-05
ENSMUSG00000052396	Mogat2	1.0424	3.10428	5.53612e-05
ENSMUSG00000052605	Isoc2b	74.4144	3.14939	4.5394e-42
ENSMUSG00000052631	Sh2d6	39.1241	1.01992	2.48142e-11
ENSMUSG00000052912	Smarca5-ps	1.71871	3.09214	9.10631e-06
ENSMUSG00000053472	Gm13534	1.23561	4.43324	8.69688e-07
ENSMUSG00000053835	H2-T24	73.8242	1.3966	1.02335e-19
ENSMUSG00000054003	Tdrd9	46.4415	-1.83671	4.19028e-24
ENSMUSG00000054128	H2-T3	1.98494	-1.05974	0.00414591
ENSMUSG00000054594	Oscar	68.5034	-4.28248	1.2296e-43
ENSMUSG00000054889	Dsp	133.678	-2.34285	8.18652e-09
ENSMUSG00000054901	Arhgef33	68.7091	1.68367	5.0984e-14
ENSMUSG00000055323	Gm9967	23.222	2.29298	2.27501e-25
ENSMUSG00000055560	Zfp459	63.6189	-3.06263	2.20768e-106
ENSMUSG00000055826	Tescl	3.31389	6.41681	7.44658e-13
ENSMUSG00000056023	Gm9989	9.50418	-2.49499	5.08942e-06
ENSMUSG00000056116	H2-T22	377.767	3.37203	5.92329e-60
ENSMUSG00000056586	Zar1l	3.86444	2.00912	8.59422e-05
ENSMUSG00000056592	Zfp658	396.66	1.40612	1.82877e-30
ENSMUSG00000056598	Drc3	265.397	1.30419	2.16814e-17
ENSMUSG00000056880	Gadl1	18.9739	1.81379	7.75792e-09
ENSMUSG00000057058	Skap1	72.557	1.72263	7.26955e-18
ENSMUSG00000057072	Spata45	1.54399	1.9589	0.000684335
ENSMUSG00000057092	Fxyd3	6.04354	1.59217	6.13519e-06
ENSMUSG00000057246	BC051142	104.524	-2.74495	1.76839e-89
ENSMUSG00000058126	Tpm3-rs7	165.87	6.06568	6.10774e-43
ENSMUSG00000058586	Serhl	225.319	1.19798	3.22203e-26
ENSMUSG00000058809	Hspd1-ps3	14.7709	-1.23891	1.64914e-07
ENSMUSG00000058818	Pirb	11.5973	2.53037	1.17495e-17
ENSMUSG00000059089	Fcgr4	4.61109	1.1436	0.00116786
ENSMUSG00000059244	Gm10062	6.09435	-1.9625	7.1225e-08
ENSMUSG00000059565	Gm5292	5.66288	6.22619	1.37713e-13
ENSMUSG00000059751	Rps3a3	304.333	-9.01473	1.37906e-45
ENSMUSG00000059994	Fcrl1	5.55264	-3.58295	4.28777e-08
ENSMUSG00000060019	Gm10073	14.1015	3.28105	5.86079e-11
ENSMUSG00000060030	Olfr317	1.6628	1.43486	0.00425535
ENSMUSG00000060096	Amd-ps3	44.1979	-6.68652	1.29643e-16
ENSMUSG00000060183	Cxcl11	2.23581	2.7289	0.000213579
ENSMUSG00000060204	Gm5868	6.41532	-2.8034	2.41018e-09
ENSMUSG00000060470	Adgrg3	21.8367	-1.57516	6.66059e-09
ENSMUSG00000060636	Rpl35a	1254.98	2.06505	1.87395e-28
ENSMUSG00000060913	Trim55	1.89362	-2.40231	0.000164088
ENSMUSG00000060938	Rpl26	1959.11	3.97928	0
ENSMUSG00000061311	Rag1	15.6509	-2.90381	2.6428e-17
ENSMUSG00000061728	Btnl7-ps	9.18071	-3.07618	1.37754e-14
ENSMUSG00000061815	Rufy4	41.9663	3.09782	7.17242e-24
ENSMUSG00000062017	Abca14	0.660113	-1.08779	0.00823853
ENSMUSG00000062257	Opcml	3804.97	1.24273	4.32165e-40
ENSMUSG00000062353	Gm15772	282.706	-8.31807	1.17167e-120
ENSMUSG00000062554	Gm12751	8.57639	-1.72736	0.00231485
ENSMUSG00000062611	Rps3a2	1.20397	2.73085	0.00014589
ENSMUSG00000062704	9430002A10Rik	5.99408	2.81335	8.0791e-09
ENSMUSG00000062822	4833420G17Rik	1034.19	-1.86793	3.0796e-222
ENSMUSG00000063171	Rps4l	303.878	1.98973	1.24802e-19
ENSMUSG00000063245	Zfp993	5.85216	2.31774	3.91305e-10
ENSMUSG00000063696	Gm8730	74.2681	7.73033	2.56104e-22
ENSMUSG00000063935	Zar1	19.5105	-1.65031	3.24472e-08
ENSMUSG00000064023	Klk8	35.2128	1.46927	2.69861e-14
ENSMUSG00000064338	mt-Tv	0.806669	1.79967	0.00249126
ENSMUSG00000064945	Rny3	12.1708	1.27692	0.00068599
ENSMUSG00000065374	Gm22738	0.909597	1.29904	0.00804142
ENSMUSG00000065485	Mir219a-2	7.10613	1.43189	0.000258073
ENSMUSG00000066057	Gm1976	292.217	2.16456	1.22793e-24
ENSMUSG00000066107	Gm12666	7.29856	-6.17617	7.095e-18
ENSMUSG00000066361	Serpina3c	4.14717	1.16348	0.000399782
ENSMUSG00000066362	Rps13-ps1	8.94992	8.92263	5.78745e-07
ENSMUSG00000066652	Lefty2	3.99077	2.4657	0.000223285
ENSMUSG00000066797	Zfp648	6.31902	-1.51644	0.000175238
ENSMUSG00000066800	Rnasel	325.041	-1.61463	8.79593e-41
ENSMUSG00000066838	Zfp772	378.456	1.80316	7.53181e-51
ENSMUSG00000067017	Gm3608	61.1951	-5.88769	7.81658e-43
ENSMUSG00000067206	Lrrc66	2.64673	1.64544	0.000783748
ENSMUSG00000067212	H2-T23	171.32	1.08089	1.07129e-13
ENSMUSG00000067642	Adgrf3	1.29946	-3.47925	7.54386e-06
ENSMUSG00000067736	Gm10222	1.47444	-1.37455	0.00292024
ENSMUSG00000067869	Tcea1-ps1	20.556	2.24359	1.34744e-17
ENSMUSG00000068299	Nat8f4	316.453	-1.72218	1.36663e-46
ENSMUSG00000068303	Spr-ps1	23.1348	-6.05133	3.7198e-30
ENSMUSG00000068758	Il3ra	65.6164	1.0192	7.65607e-08
ENSMUSG00000069041	Slc25a31	16.367	4.68544	5.6213e-20
ENSMUSG00000069755	Zfp125	182.5	-7.96569	1.01879e-51
ENSMUSG00000069919	Hba-a1	42.5491	1.15651	0.00484265
ENSMUSG00000070166	Gm25821	1.5683	3.17317	2.70956e-05
ENSMUSG00000070291	Ddx43	7.32746	1.45015	4.58095e-06
ENSMUSG00000070390	Nlrp1b	19.594	-1.9038	7.31912e-12
ENSMUSG00000070392	Gm20634	2.46281	4.19246	6.32357e-08
ENSMUSG00000070504	Fcrl6	1.67572	1.66659	0.00254994
ENSMUSG00000070564	Ntn5	13.4394	2.15387	0.000393548
ENSMUSG00000070605	Zfp992	21.0096	2.30953	1.95064e-17
ENSMUSG00000070729	Gm12966	18.7697	-1.65762	3.97868e-16
ENSMUSG00000070732	Rbm44	2.71688	-3.96232	5.51705e-07
ENSMUSG00000070858	Gm1673	232.869	1.3253	3.39069e-07
ENSMUSG00000071036	Gm10309	2.26176	-1.08057	0.00572146
ENSMUSG00000071068	Treml2	10.6539	-3.61573	1.58025e-14
ENSMUSG00000071178	Serpina1b	19.0987	6.88479	3.40728e-26
ENSMUSG00000071551	Akr1c19	4.62358	3.02022	2.41387e-09
ENSMUSG00000071633	Gm4952	6.29039	1.41476	0.000361646
ENSMUSG00000071716	Apol7e	0.954449	1.91001	0.0019644
ENSMUSG00000071867	Gm6304	18.7932	-6.90787	2.57079e-18
ENSMUSG00000072324	Gm8420	9.9952	6.51131	1.99244e-07
ENSMUSG00000072573	Gm10369	1.52211	3.15287	0.000173854
ENSMUSG00000072621	Slfn10-ps	4.34015	1.28151	7.66679e-05
ENSMUSG00000072844	G530011O06Rik	17.6568	4.05494	2.29673e-14
ENSMUSG00000072849	Serpina1e	1.39576	2.21907	0.000545599
ENSMUSG00000072955	Tmsb15l	7.13369	-1.71716	1.25549e-05
ENSMUSG00000072982	9230009I02Rik	1.02881	-1.85562	0.00134316
ENSMUSG00000073063	Hbq1b	3.85164	1.11677	0.000995999
ENSMUSG00000073158	9030624G23Rik	11.0191	1.56834	3.51225e-08
ENSMUSG00000073179	Gm10478	12.721	-5.94392	1.5577e-20
ENSMUSG00000073197	5730507C01Rik	6.41299	-3.66406	1.05236e-07
ENSMUSG00000073399	Trim40	52.6946	1.78793	3.11843e-05
ENSMUSG00000073405	H2-T-ps	19.7842	-1.82341	2.70604e-08
ENSMUSG00000073406	H2-Bl	53.0024	-3.80275	7.18449e-20
ENSMUSG00000073407	Gm6034	11.1981	-1.82449	1.7958e-09
ENSMUSG00000073492	Gm10521	2.78329	1.37899	0.00292567
ENSMUSG00000073532	Gm7276	14.5703	1.3088	8.82519e-07
ENSMUSG00000073728	Tmem51os1	11.3067	2.22625	1.17437e-18
ENSMUSG00000073733	Rsg1	44.6382	-1.05403	1.61057e-12
ENSMUSG00000073737	Gm10566	5.88844	-2.51091	2.50903e-10
ENSMUSG00000073877	Gm13306	8.70583	-5.46005	7.26602e-16
ENSMUSG00000073888	Ccl27a	372.003	3.26329	2.17363e-206
ENSMUSG00000073998	Olfr520	0.815508	1.94716	0.00195772
ENSMUSG00000074064	Mlycd	943.773	2.03032	2.32464e-141
ENSMUSG00000074252	Gm10654	88.9357	-6.53979	1.26907e-35
ENSMUSG00000074342	I830077J02Rik	32.2628	2.45702	3.44446e-25
ENSMUSG00000074472	Zfp872	6.28804	3.90092	2.4042e-09
ENSMUSG00000074479	Gm10704	48.4413	6.35054	6.19881e-30
ENSMUSG00000074553	Eif1-ps1	1.95877	-2.84146	2.14191e-05
ENSMUSG00000074635	3110070M22Rik	21.8264	-2.27301	8.1097e-19
ENSMUSG00000074704	Rad21l	30.1722	1.5911	2.57603e-12
ENSMUSG00000074715	Ccl28	89.0477	-3.01715	6.42488e-12
ENSMUSG00000074758	Gm5535	80.8749	1.76194	5.40206e-33
ENSMUSG00000074847	Gm10775	7.76546	2.26533	1.53956e-08
ENSMUSG00000074896	Ifit3	217.345	1.61075	1.71524e-10
ENSMUSG00000075277	Haglr	8.63631	3.64817	2.0623e-10
ENSMUSG00000075391	Gm13443	165.262	-1.66101	2.07311e-54
ENSMUSG00000075437	Gm11681	16.1137	2.58538	1.01621e-12
ENSMUSG00000075602	Ly6a	487.999	1.8165	8.34547e-22
ENSMUSG00000075610	Tmem92	1.32368	1.89098	0.00142801
ENSMUSG00000077681	Gm22496	3.50618	6.19249	2.72365e-15
ENSMUSG00000078160	Gm16503	38.8937	-4.3927	6.05782e-39
ENSMUSG00000078480	Mrpl48-ps	35.8672	1.82968	3.98701e-27
ENSMUSG00000078495	Zfp984	50.9785	-5.89335	1.38094e-45
ENSMUSG00000078496	Zfp982	32.3114	-2.44068	1.47733e-30
ENSMUSG00000078502	Gm13212	2.35373	3.22686	1.90731e-06
ENSMUSG00000078503	Zfp990	17.1604	2.87919	7.04586e-06
ENSMUSG00000078636	Gm7336	1.76579	-1.32997	0.00360722
ENSMUSG00000078700	D030028A08Rik	144.915	2.03475	2.19867e-68
ENSMUSG00000078721	Fam205a1	3.76212	-3.61525	9.68119e-08
ENSMUSG00000078866	Zfp970	208.33	-7.15955	1.11049e-57
ENSMUSG00000078867	Gm14418	37.9723	-4.97963	1.10393e-22
ENSMUSG00000078926	Cdc20b	6.93382	5.06341	1.02182e-11
ENSMUSG00000079012	Serpina3m	16.4923	8.37007	3.55102e-16
ENSMUSG00000079014	Serpina3i	5.88044	1.43722	0.000120403
ENSMUSG00000079015	Serpina1c	1.24709	3.67654	0.000320278
ENSMUSG00000079139	Gm4204	143.914	2.50762	2.68669e-28
ENSMUSG00000079450	Cldn34c1	30.7764	7.45659	6.54585e-35
ENSMUSG00000079492	Gm11127	2.08978	2.22749	8.55178e-05
ENSMUSG00000079501	Gm5138	3.3958	-2.304	4.87856e-05
ENSMUSG00000079685	Ulbp1	12.8536	1.57619	2.69054e-09
ENSMUSG00000079993	Gm11799	1.35983	-2.42457	0.000281447
ENSMUSG00000080768	Gm12219	4.7056	-1.80178	0.000712409
ENSMUSG00000080775	Gm6368	15.1841	-1.68301	3.92645e-12
ENSMUSG00000080811	Gm14513	61.4983	8.56968	5.73187e-48
ENSMUSG00000080832	M6pr-ps	2.1537	-1.38801	0.00206154
ENSMUSG00000080880	Gm14278	1.63531	1.39016	0.00145195
ENSMUSG00000081096	Gm12691	6.99881	-1.70558	1.03771e-05
ENSMUSG00000081098	Gm12220	1.66801	3.6315	0.000563037
ENSMUSG00000081123	NA	8.1767	3.10819	8.16503e-19
ENSMUSG00000081128	Gm13328	16.1326	6.07383	3.88594e-18
ENSMUSG00000081226	Gm8802	7.42638	4.76648	1.28714e-12
ENSMUSG00000081281	Gm6274	3.84946	-1.18034	0.000980223
ENSMUSG00000081303	Gm16011	5.22791	-4.68529	9.09172e-12
ENSMUSG00000081316	Gm16205	1.22755	-3.9499	9.03645e-08
ENSMUSG00000081355	Gm15264	6.00192	1.05632	0.000110465
ENSMUSG00000081434	Gm14165	3.73688	4.97734	2.68373e-11
ENSMUSG00000081470	Gm14131	4.19024	1.44573	5.79974e-06
ENSMUSG00000081553	Ccdc50-ps	1.78536	2.05023	0.000271255
ENSMUSG00000081640	Rplp0-ps1	0.607357	1.36862	0.00710765
ENSMUSG00000081666	Gm11677	2.50418	3.50572	4.88791e-06
ENSMUSG00000081730	Gm13785	1.6568	-1.96965	0.000257011
ENSMUSG00000081732	Gm15495	1.09116	-1.62369	0.00232184
ENSMUSG00000081855	Rpl17-ps5	2.00333	3.2719	0.000138204
ENSMUSG00000081965	Gm11620	10.6827	1.90108	1.64516e-08
ENSMUSG00000081999	Gm13461	6.87843	-1.75493	4.45364e-06
ENSMUSG00000082016	Pgam1-ps2	3.12051	-1.59875	0.000494195
ENSMUSG00000082100	Glns-ps1	88.5808	3.68126	2.56057e-25
ENSMUSG00000082277	Gm15807	0.957643	1.25683	0.00958168
ENSMUSG00000082286	Pisd-ps1	437.925	2.22557	8.06722e-56
ENSMUSG00000082305	Gm2420	9.40743	-5.00829	6.79426e-15
ENSMUSG00000082454	Gm12183	53.7247	-1.24489	4.6076e-20
ENSMUSG00000082791	Gm4875	27.7664	-2.18395	1.38105e-27
ENSMUSG00000082816	Gm11953	16.6554	-1.73425	3.05116e-08
ENSMUSG00000082896	Gm5844	34.6122	-3.45642	8.12252e-43
ENSMUSG00000082902	Ccl19-ps1	1.50218	1.37164	0.00513656
ENSMUSG00000082922	Gm6939	8.84833	4.32883	1.55438e-16
ENSMUSG00000082956	Naip3	0.782523	-1.22168	0.00628167
ENSMUSG00000082978	Rpsa-ps11	12.2752	-5.66561	1.42398e-19
ENSMUSG00000083019	Gm6222	32.4274	-6.72544	8.81755e-15
ENSMUSG00000083107	Gm5303	2.06113	-5.10142	9.2099e-14
ENSMUSG00000083218	Gm16425	12.1616	1.7444	1.42305e-08
ENSMUSG00000083240	Gm13453	13.4567	6.5861	3.39099e-25
ENSMUSG00000083280	Gm11838	2.42729	-1.08899	0.00406519
ENSMUSG00000083798	Gm14584	19.8407	-3.15807	7.66157e-26
ENSMUSG00000083879	Gm14038	26.9922	4.42729	5.70192e-39
ENSMUSG00000084088	Gm12941	24.2271	-1.21496	7.04271e-07
ENSMUSG00000084203	Gm15593	7.63823	-2.56986	7.42763e-10
ENSMUSG00000084306	Gm11743	9.59122	1.29486	2.93032e-05
ENSMUSG00000084342	Gm11224	12.6218	-4.23014	8.7568e-17
ENSMUSG00000084350	Znf41-ps	10.3877	-2.85441	7.01844e-10
ENSMUSG00000084378	Gm15238	5.88725	4.99116	3.10004e-09
ENSMUSG00000084403	Rps15a-ps8	15.5001	6.60998	2.68159e-10
ENSMUSG00000084413	Gm12017	5.81883	-1.10976	0.000502411
ENSMUSG00000084826	AI847159	15.3542	5.07869	1.19585e-44
ENSMUSG00000084890	A830036E02Rik	310.79	-3.40174	1.30756e-14
ENSMUSG00000084897	Gm14226	1.45941	-1.02138	0.00600185
ENSMUSG00000084929	Foxo6os	20.4719	-1.5649	2.25575e-07
ENSMUSG00000084974	Gm15567	3.49421	1.41811	0.000608912
ENSMUSG00000085051	Gm11542	8.58288	2.58401	4.1565e-11
ENSMUSG00000085071	Gm14066	19.8644	1.02398	8.32635e-05
ENSMUSG00000085110	Gm13920	3.76522	2.48993	1.30727e-08
ENSMUSG00000085295	4930430E12Rik	1.62317	-2.93691	8.1941e-06
ENSMUSG00000085307	Gm11525	15.447	1.63596	1.26448e-10
ENSMUSG00000085351	Gm12472	4.34025	2.26342	1.17846e-06
ENSMUSG00000085360	Arhgap27os2	14.0411	1.0022	0.000557559
ENSMUSG00000085417	Gm13919	0.850501	1.98614	0.00137181
ENSMUSG00000085558	4930412C18Rik	294.476	-1.31002	1.59522e-07
ENSMUSG00000085639	Gm15410	2.71505	1.03736	0.00791318
ENSMUSG00000085642	3110053B16Rik	87.0246	-6.24271	6.91618e-54
ENSMUSG00000085658	Gm15704	16.3527	-2.0976	4.79038e-07
ENSMUSG00000085682	Gm14267	5.27649	3.0067	9.41328e-13
ENSMUSG00000085763	Smc2os	10.0078	-3.09114	1.27829e-14
ENSMUSG00000085887	Arhgap27os3	6.3436	3.15438	2.04896e-14
ENSMUSG00000085912	Trp53cor1	27.7311	-1.45465	8.40992e-11
ENSMUSG00000085985	Gm11682	0.962431	-3.14343	4.45141e-05
ENSMUSG00000086021	Gm15767	10.114	3.17947	5.84364e-15
ENSMUSG00000086111	Gm15326	2.71223	3.99053	1.06717e-08
ENSMUSG00000086189	Gm15462	8.18617	2.50081	4.71294e-06
ENSMUSG00000086267	Gm12496	3.44927	5.81693	3.86567e-16
ENSMUSG00000086384	Banf2os	3.84902	5.23508	6.82299e-14
ENSMUSG00000086509	Nkx2-2os	35.5591	1.87882	3.97251e-14
ENSMUSG00000086526	Gm12762	7.78619	-1.36593	1.42614e-06
ENSMUSG00000086593	Gm16548	3.9258	-3.40827	4.37622e-07
ENSMUSG00000086652	Gm14029	19.5476	5.40244	1.26686e-55
ENSMUSG00000086697	4933427G23Rik	17.3959	-5.12223	7.58688e-16
ENSMUSG00000086822	5330413P13Rik	56.1261	-1.24953	1.58465e-06
ENSMUSG00000086943	4732414G09Rik	22.7365	1.0632	6.85568e-09
ENSMUSG00000087067	Gm11532	3.93671	2.57523	2.55181e-07
ENSMUSG00000087117	Gm11523	1.80577	2.96929	5.0959e-05
ENSMUSG00000087151	Gm14022	10.4133	1.49281	1.20561e-09
ENSMUSG00000087166	L1td1	24.4545	-3.41531	1.82449e-09
ENSMUSG00000087178	A230056P14Rik	75.6313	3.27273	6.35935e-106
ENSMUSG00000087298	Gm9392	6.58455	1.9962	8.9423e-11
ENSMUSG00000087321	Gm5353	2.6422	3.43025	1.08453e-06
ENSMUSG00000087341	0610040F04Rik	36.4367	1.35735	9.65907e-15
ENSMUSG00000087456	Gm16322	1.83165	-3.12443	8.50731e-06
ENSMUSG00000087633	Gm14455	10.7524	1.17937	8.4393e-06
ENSMUSG00000087675	Gm11762	11.5392	1.59323	3.31433e-08
ENSMUSG00000087692	Gm11940	15.0168	2.02481	2.80232e-14
ENSMUSG00000087703	Gm15650	0.865526	1.27196	0.00760044
ENSMUSG00000087813	Gm22490	1.25842	-4.35425	1.31317e-05
ENSMUSG00000088248	Mir1969	3.41626	-3.85713	1.9521e-08
ENSMUSG00000088595	Gm24601	8.5245	1.88852	4.30389e-05
ENSMUSG00000089797	Gm16118	1.91945	3.01373	2.77457e-05
ENSMUSG00000089929	Bcl2a1b	2.82303	1.14043	0.00322668
ENSMUSG00000089948	Far2os1	2.10713	-2.34487	0.000202038
ENSMUSG00000089988	Gm16238	2.43251	1.6345	0.000823543
ENSMUSG00000089991	Gm16332	3.54055	3.8851	1.55203e-07
ENSMUSG00000090075	Gm16251	3.63043	1.6135	0.000270382
ENSMUSG00000090101	Snhg9	6.69104	1.1541	8.22619e-05
ENSMUSG00000090129	Olfr287	123.309	1.78687	1.04906e-19
ENSMUSG00000090222	Ifi203-ps	9.78485	-1.99795	2.69169e-10
ENSMUSG00000090243	Gm16103	8.02985	-6.92375	1.986e-27
ENSMUSG00000090535	Gm8540	9.27256	5.91868	1.9025e-19
ENSMUSG00000091071	1700030C10Rik	6.45126	-4.98855	2.98727e-10
ENSMUSG00000091373	Gm8810	2.62868	2.84994	2.05757e-05
ENSMUSG00000091383	Hist1h2al	7.83092	-3.10121	0.00022355
ENSMUSG00000091402	Rd3l	29.4156	-1.05552	0.000853505
ENSMUSG00000091405	Hist2h4	33.5701	-1.79962	6.13144e-13
ENSMUSG00000091476	Catspere2	265.986	-4.17874	2.13177e-289
ENSMUSG00000091553	Serpina3e-ps	5.13603	4.76347	2.92954e-09
ENSMUSG00000091594	Gm17067	1.89611	4.96449	1.90388e-09
ENSMUSG00000091697	Eif3s6-ps2	16.0418	-1.55645	4.23917e-12
ENSMUSG00000091744	Gm17732	48.2823	1.29255	2.19572e-05
ENSMUSG00000092225	Gm2381	1.09438	3.24142	0.00011916
ENSMUSG00000092247	Gm20426	2.24875	5.60816	7.83813e-12
ENSMUSG00000092274	Neat1	4726.52	-2.43621	5.73482e-88
ENSMUSG00000092277	Gm19684	6.2369	-3.67733	3.21008e-11
ENSMUSG00000092365	BC023719	98.2452	-9.27835	2.60898e-28
ENSMUSG00000092457	Gm8835	1.88622	-3.83149	3.13678e-07
ENSMUSG00000092474	Gm20478	1.54395	-1.52147	0.00300524
ENSMUSG00000092528	Nlrp1c-ps	9.09794	-3.60857	4.94266e-08
ENSMUSG00000092552	Gm4287	1.4942	1.76399	0.001775
ENSMUSG00000092592	Gm20449	8.51822	-3.66551	1.25051e-11
ENSMUSG00000092805	Gm26461	2.75277	-1.89179	0.000236123
ENSMUSG00000092837	Rpph1	16.6458	1.22989	0.0022844
ENSMUSG00000093447	Gm5139	4.20075	-1.64545	0.000112914
ENSMUSG00000093483	AA465934	195.178	-1.03225	6.41391e-10
ENSMUSG00000093507	Gm20627	13.8003	-2.36715	3.92744e-14
ENSMUSG00000093773	Obox3-ps7	2.94072	3.81076	8.11817e-07
ENSMUSG00000093846	Gm4425	4.78649	2.25599	1.4466e-09
ENSMUSG00000093908	Gm5784	16.8343	4.61731	9.17114e-11
ENSMUSG00000093994	Gm26498	7.44998	-5.0076	7.58774e-15
ENSMUSG00000094095	Gm25648	1.80864	4.45471	6.70058e-08
ENSMUSG00000094344	Gm11942	187.895	-9.43548	3.87107e-41
ENSMUSG00000094622	Gm3055	20.8789	-2.98921	2.77901e-07
ENSMUSG00000094786	Gm14403	140.831	-4.7267	5.87533e-51
ENSMUSG00000095079	Igha	1.84324	-1.18306	0.00757895
ENSMUSG00000095098	Ccdc85b	558.651	1.54499	1.31885e-07
ENSMUSG00000095205	Snord93	1.34482	1.85966	0.00167649
ENSMUSG00000095620	2010005H15Rik	8.80272	2.84741	7.54386e-06
ENSMUSG00000095713	Gm26466	1.10775	-1.39765	0.00375208
ENSMUSG00000095730	Vmn2r29	2.42896	2.42447	0.000132295
ENSMUSG00000096006	Gm21596	4.47876	1.49088	0.00058979
ENSMUSG00000096035	Odaph	4.79921	1.42515	0.000153025
ENSMUSG00000096269	Rpl31-ps21	4.16549	-6.27236	4.79888e-19
ENSMUSG00000096446	Gm8104	21.4716	-5.40237	2.38442e-15
ENSMUSG00000096617	Gm5559	2.70657	-1.16575	0.00518852
ENSMUSG00000096718	Zfp781	7.09225	-2.37993	4.46126e-08
ENSMUSG00000096795	Zfp433	5.61748	-1.597	0.000240792
ENSMUSG00000096921	Gm26822	97.3535	3.78676	1.83736e-05
ENSMUSG00000096950	Gm9530	7.973	1.2747	2.48941e-05
ENSMUSG00000096964	Gm6345	10.5915	-1.07832	1.30797e-05
ENSMUSG00000097055	Gm4419	55.1409	2.49403	5.39389e-47
ENSMUSG00000097073	9430037G07Rik	44.8169	-7.46701	9.03893e-34
ENSMUSG00000097086	Gm7672	10.4566	4.8293	1.39124e-13
ENSMUSG00000097098	9330111N05Rik	28.7679	-1.05522	8.82412e-05
ENSMUSG00000097177	9330159M07Rik	46.7651	-1.69386	1.34873e-22
ENSMUSG00000097261	4930532G15Rik	3.31198	2.11983	6.55886e-05
ENSMUSG00000097295	Hmgb1-ps8	1.89171	2.77649	0.000146132
ENSMUSG00000097303	3110083C13Rik	25.4708	1.46486	4.64562e-15
ENSMUSG00000097305	Gm17276	68.1591	2.24995	8.02578e-23
ENSMUSG00000097343	9030407P20Rik	295.196	-1.36679	8.36684e-60
ENSMUSG00000097386	9130213A22Rik	25.3652	1.47506	2.61542e-19
ENSMUSG00000097429	Gm26520	4.15078	2.32071	1.12176e-07
ENSMUSG00000097433	Gm26781	8.62688	1.33454	2.53709e-06
ENSMUSG00000097458	Gm26697	9.60882	-1.61532	5.48978e-07
ENSMUSG00000097503	3110045C21Rik	16.5756	1.57079	2.01257e-09
ENSMUSG00000097567	Gm26637	5.61474	2.25802	3.58741e-07
ENSMUSG00000097569	Gm26640	1.34201	-3.47689	6.41439e-06
ENSMUSG00000097583	6430590A07Rik	19.4082	1.97404	1.71195e-07
ENSMUSG00000097595	1500002F19Rik	9.66641	2.04901	3.83441e-13
ENSMUSG00000097604	Gm17322	37.075	2.58564	4.00104e-28
ENSMUSG00000097618	Gm26507	26.8197	-1.90848	5.83122e-25
ENSMUSG00000097644	Gm26862	5.03059	2.75399	1.10907e-09
ENSMUSG00000097662	Gm2093	4.68092	5.02485	2.85952e-11
ENSMUSG00000097705	Gm26740	2.65061	3.75077	5.4816e-07
ENSMUSG00000097709	2810429I04Rik	130.916	1.11781	6.48227e-14
ENSMUSG00000097726	9530036O11Rik	38.6124	1.09848	1.80872e-08
ENSMUSG00000097747	Gm26534	26.565	1.54074	4.09578e-14
ENSMUSG00000097757	Gm17518	7.1527	-4.91423	2.53288e-14
ENSMUSG00000097863	1010001B22Rik	6.18791	1.12933	0.000456437
ENSMUSG00000097877	Gm26703	216.68	1.36952	1.20423e-15
ENSMUSG00000097906	Gm9625	41.0618	3.05588	1.15463e-23
ENSMUSG00000097930	C330002G04Rik	1.62223	-1.87472	0.000802722
ENSMUSG00000097958	Gm8492	4.67871	-1.97125	1.53671e-06
ENSMUSG00000097959	Gm6931	3.00989	-1.33559	0.00154552
ENSMUSG00000097971	Gm26917	308.586	1.31883	1.1641e-06
ENSMUSG00000097973	Gm4929	7.65622	-1.60473	6.49408e-06
ENSMUSG00000098002	Gm9658	5.8887	-1.02867	0.000638488
ENSMUSG00000098008	A930001A20Rik	5.34128	1.72776	4.64322e-06
ENSMUSG00000098011	Gm21232	8.97873	-2.28789	4.99558e-06
ENSMUSG00000098017	Gm5342	2.52671	-1.02211	0.00339653
ENSMUSG00000098111	Gm4654	4.25215	-1.50573	0.00068127
ENSMUSG00000098116	Gm7191	4.62885	-1.34783	8.47152e-05
ENSMUSG00000098121	Gm27038	8.41075	2.68953	1.45631e-09
ENSMUSG00000098142	Gm7507	8.01745	-1.21991	0.0001669
ENSMUSG00000098158	Gm4804	23.1975	-2.77053	3.81374e-20
ENSMUSG00000098175	Gm7545	2.57089	-1.59491	0.00140123
ENSMUSG00000098192	Gm3534	7.56012	-2.09576	1.65966e-07
ENSMUSG00000098219	Gm7481	6.94089	-1.43934	3.91784e-05
ENSMUSG00000098758	7630403G23Rik	5.85456	-4.05699	2.01246e-07
ENSMUSG00000098900	Gm18190	6.50284	4.82676	3.10364e-11
ENSMUSG00000098912	1500004A13Rik	1165.31	-8.54277	1.54561e-232
ENSMUSG00000099137	Gm10603	3.97338	-2.26313	9.70754e-06
ENSMUSG00000099294	Gm11214	2.28376	-1.05687	0.00455739
ENSMUSG00000099342	Gm18180	4.80531	4.17401	5.38707e-12
ENSMUSG00000099375	Gm28187	8.36634	2.84309	1.20867e-10
ENSMUSG00000099539	Gm8282	1.0501	-3.5019	4.25619e-05
ENSMUSG00000099759	1700030C10Rik	16.0865	-6.45306	9.38145e-19
ENSMUSG00000099964	Gm29514	86.273	-1.14382	3.42735e-22
ENSMUSG00000100183	Gm28512	15.7929	-3.08711	2.29383e-15
ENSMUSG00000100253	1700020N18Rik	2.8869	-3.64568	1.73749e-07
ENSMUSG00000100362	Gm1833	1.38696	1.95783	0.00240705
ENSMUSG00000100553	Gm17751	1.90495	-2.01319	0.000455504
ENSMUSG00000100583	Gm29443	17.4017	-3.22969	1.26787e-18
ENSMUSG00000100586	Vmn1r90	6.88372	4.37923	1.54763e-14
ENSMUSG00000100615	Gm5511	4.59706	-1.49872	4.88219e-05
ENSMUSG00000100671	Gm28322	17.5323	-2.27627	5.58913e-06
ENSMUSG00000100826	Snhg14	3414.85	-1.22812	6.64218e-23
ENSMUSG00000100967	Gm29666	129.205	-1.2948	9.85782e-19
ENSMUSG00000101009	1700108F19Rik	5.225	-2.77998	1.0522e-12
ENSMUSG00000101166	Gm28496	11.4738	-4.74882	1.13472e-13
ENSMUSG00000101249	Gm29216	5.00663	-1.48566	0.00116281
ENSMUSG00000101304	Plet1os	3.3098	-1.22736	0.00212778
ENSMUSG00000101431	Gm7901	8.24656	2.75459	3.32598e-07
ENSMUSG00000101795	Gm5835	25.1953	-1.53814	5.26263e-18
ENSMUSG00000101862	Gm8918	8.23997	-5.92576	5.09585e-17
ENSMUSG00000101903	Gm29291	3.36359	1.00509	0.00156678
ENSMUSG00000102037	Bcl2a1a	2.45351	3.21873	3.40515e-06
ENSMUSG00000102189	Gm37194	55.4622	1.53491	4.08643e-05
ENSMUSG00000102259	Gm38230	2.15249	1.43824	0.00286341
ENSMUSG00000102275	Gm37144	15.2233	-1.84361	9.56891e-17
ENSMUSG00000102321	Gm37792	7.35565	-3.49677	1.65085e-07
ENSMUSG00000102323	Gm37790	8.45076	-1.9549	2.69726e-08
ENSMUSG00000102348	Gm10568	13.6156	-5.65879	4.43132e-19
ENSMUSG00000102483	Catspere1	95.6127	-8.40445	2.71713e-51
ENSMUSG00000102493	Gm8010	63.1141	-6.655	1.49075e-43
ENSMUSG00000102496	Gm36989	122.331	-1.55136	8.40001e-12
ENSMUSG00000102568	Gm37040	2.52718	1.45481	0.00284332
ENSMUSG00000102700	Gm38312	2.73919	-4.21846	2.03216e-09
ENSMUSG00000103164	Gm38150	5.86814	-2.73787	2.20051e-12
ENSMUSG00000103174	Gm37168	16.7471	1.95763	4.9335e-15
ENSMUSG00000103206	Gm8515	2.86781	-2.29365	0.000242879
ENSMUSG00000103260	Gm8146	1.75176	1.04673	0.0068884
ENSMUSG00000103442	Pcdha1	40.0371	1.72401	3.12482e-13
ENSMUSG00000103560	Gm38070	0.896292	-2.38783	0.000361362
ENSMUSG00000103583	Gm38325	3.94193	-2.08937	0.000168753
ENSMUSG00000103634	3110062G12Rik	1.56752	-1.09785	0.0076856
ENSMUSG00000103659	Gm32569	6.44605	-2.19759	3.6643e-06
ENSMUSG00000103723	Gm37095	8.42442	1.5044	3.20539e-06
ENSMUSG00000103898	Gm30238	58.2282	1.92157	5.96568e-22
ENSMUSG00000103964	Gm8407	18.0571	1.59742	2.45077e-07
ENSMUSG00000104093	A330015K06Rik	109.936	-1.67511	4.88811e-12
ENSMUSG00000104117	Gm20743	15.0782	-1.90957	3.57161e-10
ENSMUSG00000104212	Gm37986	16.1176	1.83543	5.25261e-13
ENSMUSG00000104220	4930578I07Rik	0.999752	4.12313	2.01318e-05
ENSMUSG00000104222	Gm7292	15.73	-1.63903	0.000293025
ENSMUSG00000104411	Gm30340	30.0129	-2.1125	8.95778e-18
ENSMUSG00000104557	Gm36520	3.33566	-3.2015	5.82072e-06
ENSMUSG00000104569	Gm43054	15.8769	-1.82627	1.66887e-12
ENSMUSG00000104572	Fbxw23	20.8479	2.2525	4.65566e-07
ENSMUSG00000104674	Gm42756	180.215	2.58055	4.09618e-32
ENSMUSG00000104676	Gm42777	2.80767	-1.83207	0.00127413
ENSMUSG00000104704	Gm43133	7.53808	2.04895	9.79337e-09
ENSMUSG00000104713	Gbp6	16.4389	1.52702	5.24985e-08
ENSMUSG00000104727	Gm42500	48.8673	1.35918	5.74865e-11
ENSMUSG00000104776	Gm43691	1.85242	1.74104	0.000465549
ENSMUSG00000104833	Gm42489	18.8771	1.61853	4.999e-14
ENSMUSG00000105053	Gm43064	4.75642	-2.0739	5.23242e-07
ENSMUSG00000105057	Gm40190	2.32407	2.07866	4.77411e-05
ENSMUSG00000105096	Gbp10	2.46912	-1.64772	0.000120662
ENSMUSG00000105101	Gm43206	3.9959	-1.79493	8.63829e-05
ENSMUSG00000105222	Gm42205	16.643	-5.23973	1.24121e-12
ENSMUSG00000105265	Sox2ot	1365.37	1.05116	5.44266e-17
ENSMUSG00000105452	Gm5276	4.7072	-1.25061	0.000451105
ENSMUSG00000105471	A430073D23Rik	1.98421	2.88114	2.3771e-05
ENSMUSG00000105710	Gm43859	4.69419	-1.11305	0.000334059
ENSMUSG00000105827	Hist2h2bb	1.0763	-2.02816	0.00149761
ENSMUSG00000105848	Gm42683	1.46614	3.78448	6.51635e-06
ENSMUSG00000105891	A230001M10Rik	174.816	1.27846	2.19011e-09
ENSMUSG00000105948	Gm43089	8.01861	2.60485	4.43793e-07
ENSMUSG00000105966	Gm43242	27.5169	-1.94448	4.3308e-13
ENSMUSG00000105987	AI506816	77.1109	-2.39026	9.11015e-54
ENSMUSG00000105995	Gm43554	1.65194	-4.00692	1.77631e-07
ENSMUSG00000106028	Gm8493	16.5223	1.60464	4.23582e-09
ENSMUSG00000106087	Gm43609	26.8425	-6.51008	1.56143e-25
ENSMUSG00000106106	CT010467.1	38.5704	1.14666	0.00059933
ENSMUSG00000106218	Gm43713	8.98856	-4.53394	2.22257e-10
ENSMUSG00000106290	Gm43429	2.69363	-2.98965	4.5792e-06
ENSMUSG00000106475	Gm43011	4.55943	1.48446	0.000306706
ENSMUSG00000106525	Gm42695	1.98012	-1.65296	0.0015525
ENSMUSG00000106534	Gm6366	2.66021	6.17768	1.28569e-13
ENSMUSG00000106583	4930447N08Rik	7.43384	-1.93142	3.66737e-06
ENSMUSG00000106664	Gm17936	4.87472	2.42361	4.64762e-08
ENSMUSG00000106755	Tpi-rs11	5.30438	-1.66958	2.6494e-05
ENSMUSG00000106885	Eif3s6-ps4	6.62338	4.59133	1.52206e-19
ENSMUSG00000106990	Gm42547	422.756	-1.03323	2.67077e-22
ENSMUSG00000106993	Gm43417	0.972958	1.26877	0.00542661
ENSMUSG00000107108	Gm9936	62.3328	6.40115	3.09701e-121
ENSMUSG00000107145	Gm43442	1.91457	-1.44126	0.00230926
ENSMUSG00000107237	Gm29926	1.16631	1.13543	0.00666503
ENSMUSG00000107327	Gm7478	7.90654	5.09075	1.4932e-07
ENSMUSG00000107412	Gm20383	24.3167	-1.65978	7.73957e-08
ENSMUSG00000107496	4933431M02Rik	2.31832	3.03225	6.45416e-06
ENSMUSG00000107524	Gm44136	27.9201	4.09946	5.01055e-32
ENSMUSG00000107622	4930512J16Rik	8.7942	-2.46587	1.04924e-10
ENSMUSG00000107690	Gm44044	0.855409	-1.1531	0.00914079
ENSMUSG00000107892	Gm44524	3.43684	3.71448	2.20938e-07
ENSMUSG00000108040	Gm43900	2.42311	-1.36718	0.000827429
ENSMUSG00000108132	Gm44175	3.1322	-3.28503	2.47824e-06
ENSMUSG00000108234	Gm44428	1.99554	2.32112	0.000390611
ENSMUSG00000108237	Gm19757	4.31203	2.15488	0.00324164
ENSMUSG00000108352	Usf2-ps1	4.38983	5.7703	7.48816e-06
ENSMUSG00000108373	Gm45168	5.25722	-2.4158	1.95621e-06
ENSMUSG00000108393	Gm32633	12.3733	-2.02227	4.23536e-08
ENSMUSG00000108444	Klk2-ps	1.5652	-1.2607	0.00581875
ENSMUSG00000108503	Gm20949	0.875594	3.47355	2.53536e-05
ENSMUSG00000108518	Gm5587	3.18889	-4.61794	1.72996e-08
ENSMUSG00000108614	2610306O10Rik	1.52478	2.76266	8.06123e-05
ENSMUSG00000108658	NA	41.432	3.06344	9.16701e-49
ENSMUSG00000108688	Gm44985	35.4968	1.79391	1.769e-11
ENSMUSG00000108756	Gm44894	1.0342	1.66016	0.00348428
ENSMUSG00000108801	Gm39090	9.74559	1.18716	7.27107e-06
ENSMUSG00000108866	Gm35082	5.4178	-4.83315	1.57507e-10
ENSMUSG00000108900	Ccdc194	1.72178	4.06252	4.58641e-06
ENSMUSG00000108994	Gm31663	5.96773	-1.79208	3.59215e-06
ENSMUSG00000109002	Gm38405	4.84381	-1.84512	5.32856e-06
ENSMUSG00000109008	Gm44899	22.9517	-1.97072	4.24262e-14
ENSMUSG00000109038	Gm45120	9.1079	-2.241	3.34596e-11
ENSMUSG00000109052	Gm45012	1.76391	4.41716	1.36702e-08
ENSMUSG00000109123	Gm39059	5.37135	-4.27304	2.39053e-12
ENSMUSG00000109149	Gm19656	2.79807	-2.4361	4.12751e-05
ENSMUSG00000109284	B230311B06Rik	36.0293	-1.51069	8.51077e-13
ENSMUSG00000109332	Gm44742	137.793	-2.46082	8.68781e-51
ENSMUSG00000109392	Gm5737	3.44244	-2.30576	1.78115e-05
ENSMUSG00000109435	Gm7067	8.83543	-1.68814	8.63101e-07
ENSMUSG00000109561	Ankrd31	4.10387	1.39912	0.00133865
ENSMUSG00000109632	Gm31479	8.43869	-2.13179	5.54672e-09
ENSMUSG00000109645	Gm45246	8.22837	-3.71109	7.93894e-18
ENSMUSG00000109674	Gm45470	60.73	-1.32966	1.09739e-13
ENSMUSG00000109812	Gm45640	37.0178	-5.05022	2.4453e-23
ENSMUSG00000109814	Gm45847	158.064	2.22586	1.28595e-34
ENSMUSG00000109882	Gm18706	10.3446	1.8277	9.02852e-11
ENSMUSG00000109953	5430430B14Rik	1.85564	-2.8925	2.0818e-05
ENSMUSG00000109975	Gm19196	48.4598	-1.21146	7.93659e-07
ENSMUSG00000110052	1700020G03Rik	4.44585	1.13639	0.000554992
ENSMUSG00000110105	Gm45844	51.5446	3.71029	3.17431e-57
ENSMUSG00000110126	Gm9347	11.1161	6.68555	1.79787e-13
ENSMUSG00000110298	Gm8189	14.3374	2.69563	6.71985e-17
ENSMUSG00000110308	Gm45516	2.82821	-1.35059	0.00319794
ENSMUSG00000110386	Gm42031	7.11646	3.69216	1.18752e-11
ENSMUSG00000110419	AW046200	33.4098	1.58348	2.65068e-17
ENSMUSG00000110426	Gm45757	1.0279	-2.73633	0.00072073
ENSMUSG00000110444	Gm10033	455.434	-1.10088	8.70346e-40
ENSMUSG00000110462	Gm35572	5.62267	-3.99386	9.17417e-09
ENSMUSG00000110537	Gm4316	5.46625	-4.44662	5.02111e-08
ENSMUSG00000110554	Gm35256	8.46949	-4.65699	3.65355e-13
ENSMUSG00000110562	Gm9204	7.67105	-1.67956	1.55176e-06
ENSMUSG00000110618	Gm39822	6.26712	2.66805	2.69449e-05
ENSMUSG00000110636	Gm39397	1.81543	1.24225	0.00347934
ENSMUSG00000110664	Aprt-ps	7.56274	-4.72352	3.39703e-12
ENSMUSG00000110716	Gm39271	6.70235	4.32781	1.72237e-13
ENSMUSG00000110814	Gm38661	4.32914	-2.17763	4.5433e-05
ENSMUSG00000110834	Gm39469	39.6694	-1.41472	9.97079e-16
ENSMUSG00000110862	Gm35835	16.251	1.96669	8.02785e-11
ENSMUSG00000110928	Gm48114	4.37837	-1.52748	0.000158996
ENSMUSG00000110935	Gm8834	3.02155	-1.78351	0.000536738
ENSMUSG00000111107	Gm48737	7.13574	1.06252	0.000925891
ENSMUSG00000111118	Gm6545	46.0496	1.24774	3.90139e-10
ENSMUSG00000111232	A730043L09Rik	4.44818	1.76836	6.51767e-05
ENSMUSG00000111548	Gm8162	6.80757	6.0455	5.79903e-12
ENSMUSG00000111554	Gm232	3.67253	3.21488	5.42955e-07
ENSMUSG00000111761	9230112J17Rik	43.8703	2.89302	4.68991e-34
ENSMUSG00000111792	Gm33858	14.0807	2.22255	2.39128e-13
ENSMUSG00000111854	Gm48740	1.44517	1.78922	0.0011605
ENSMUSG00000111874	Gm36539	3.7357	-1.53143	0.000697173
ENSMUSG00000111875	Gm5425	7.23704	-4.87775	5.54676e-14
ENSMUSG00000111883	Gm31182	6.05997	-1.19926	0.000464393
ENSMUSG00000111901	Gm6150	3.07247	1.64299	0.000490613
ENSMUSG00000111971	Gm48678	146.13	-1.81448	6.86758e-11
ENSMUSG00000112099	Gm8960	31.4412	4.20587	1.4916e-20
ENSMUSG00000112112	Gm48508	35.3266	-2.92723	2.96554e-17
ENSMUSG00000112276	5033421B08Rik	13.2221	2.02093	7.64754e-09
ENSMUSG00000112639	A730063M14Rik	31.0636	1.26861	3.41468e-16
ENSMUSG00000112640	Gm32687	7.11785	-2.78235	8.20325e-06
ENSMUSG00000112693	Gm5512	6.36392	-4.00871	8.1724e-14
ENSMUSG00000112907	Gm47015	131.696	10.3998	3.00838e-53
ENSMUSG00000112937	Gm17746	4.0771	-1.8094	2.11103e-05
ENSMUSG00000112969	Gm48496	4.06883	4.33635	6.00019e-08
ENSMUSG00000112980	D430020J02Rik	99.5393	2.06438	2.53444e-43
ENSMUSG00000113047	Gm47469	132.031	-2.63818	1.46418e-46
ENSMUSG00000113061	Gm11361	1.29084	-1.33643	0.00404563
ENSMUSG00000113186	A330076C08Rik	140.266	3.33907	5.4187e-48
ENSMUSG00000113255	Tes3-ps	12.329	-3.81601	2.95007e-23
ENSMUSG00000113396	Gm33467	4.21227	-1.54303	0.000402571
ENSMUSG00000113439	Gm49382	1.449	2.369	0.00224627
ENSMUSG00000113495	Gm19792	9.76905	2.95896	1.53914e-12
ENSMUSG00000113519	Gm47541	4.80346	-4.27042	1.35376e-11
ENSMUSG00000113570	Gm5953	1.38364	3.69836	7.40359e-06
ENSMUSG00000113600	Gm7868	18.9986	5.75744	1.24434e-40
ENSMUSG00000113626	Gm7240	21.1171	3.955	5.98208e-10
ENSMUSG00000113666	Gm35725	9.56733	1.14909	0.000118076
ENSMUSG00000113725	Gm48358	5.01787	3.93395	6.24576e-13
ENSMUSG00000113768	Gm9237	1.22817	-2.85623	8.65166e-05
ENSMUSG00000113807	Gm6888	2.99211	5.35927	3.93204e-08
ENSMUSG00000114133	Gm20075	59.8453	1.09254	1.62314e-06
ENSMUSG00000114158	Gm49372	0.749187	1.75351	0.00453868

## Sheet: DBA(3m) vs. (BL3m)
ensembl	external_gene_name	baseMean	log2FoldChange	padj
ENSMUSG00000000094	Tbx4	7.59731	-4.32183	1.66761e-11
ENSMUSG00000000318	Clec10a	14.9712	1.25631	3.93394e-08
ENSMUSG00000000544	Gpa33	7.57234	5.12377	4.2141e-23
ENSMUSG00000000560	Gabra2	3142.1	1.10413	2.79986e-14
ENSMUSG00000000792	Slc5a5	667.485	-1.02579	4.16206e-16
ENSMUSG00000001988	Npas1	256.539	1.17676	2.04097e-11
ENSMUSG00000002324	Rec8	258.593	-3.04526	3.89934e-14
ENSMUSG00000003882	Il7r	19.706	1.53121	4.05073e-09
ENSMUSG00000004552	Ctse	6.13729	5.17416	2.52038e-12
ENSMUSG00000005202	Shbg	3.75795	3.61005	9.6935e-10
ENSMUSG00000005474	Myl10	7.35737	5.77211	1.05905e-14
ENSMUSG00000005628	Tmod4	20.3703	2.04132	5.45236e-13
ENSMUSG00000005681	Apoa2	18.5837	-5.09758	5.44388e-23
ENSMUSG00000006154	Eps8l1	111.918	-2.36068	6.58474e-11
ENSMUSG00000006216	Clcnkb	2.65589	4.65784	3.82533e-09
ENSMUSG00000007035	Msh5	34.7004	2.4655	9.79655e-33
ENSMUSG00000007107	Atp1a4	8.94169	2.8872	3.17083e-12
ENSMUSG00000007946	Phox2a	1.32153	1.49765	0.00361636
ENSMUSG00000008028	1700008O03Rik	46.1754	1.33621	1.42999e-15
ENSMUSG00000009596	Taf7l	2.2276	1.27349	0.00156299
ENSMUSG00000009628	Tex15	78.7387	-1.2631	5.90265e-07
ENSMUSG00000009900	Wnt3a	1.48295	3.05727	9.71383e-05
ENSMUSG00000010651	Acaa1b	29.3955	2.37833	1.0679e-20
ENSMUSG00000011263	Exoc3l2	14.8433	3.3739	3.82559e-24
ENSMUSG00000014503	Pkd2l2	16.3222	-1.13422	2.24454e-08
ENSMUSG00000015812	Gnrh1	38.2466	1.33888	3.59633e-07
ENSMUSG00000015852	Fcrls	289.512	-2.1764	1.87895e-74
ENSMUSG00000017002	Slpi	24.6851	2.05083	3.76481e-14
ENSMUSG00000018924	Alox15	4.62631	2.79072	2.28154e-05
ENSMUSG00000018927	Ccl6	47.6872	1.75643	1.92584e-25
ENSMUSG00000019102	Aldh3a1	22.7851	2.53787	3.70845e-11
ENSMUSG00000019232	Etnppl	3224.13	-1.79489	2.1331e-40
ENSMUSG00000020216	Jsrp1	19.9899	1.40466	2.50043e-05
ENSMUSG00000020415	Pttg1	335.487	-2.45303	4.68305e-33
ENSMUSG00000020475	Pgam2	38.0525	1.12511	7.07498e-06
ENSMUSG00000020581	Agr2	1.64669	3.39576	0.000107409
ENSMUSG00000020622	Nt5c1b	1.11442	4.30391	1.63936e-06
ENSMUSG00000020629	Adi1	1368.47	1.13774	4.15875e-28
ENSMUSG00000021492	F12	20.4635	1.01129	2.01376e-06
ENSMUSG00000021675	F2rl2	54.8341	-1.0245	5.37505e-06
ENSMUSG00000021880	Rnase6	21.617	-4.41221	1.51355e-32
ENSMUSG00000022468	Endou	137.25	-2.47093	8.36373e-27
ENSMUSG00000022667	Cd200r1	8.68032	2.1449	6.40671e-14
ENSMUSG00000022863	Btg3	8.42153	-2.17252	1.53813e-07
ENSMUSG00000023236	Scg5	9377.61	1.27423	4.94493e-51
ENSMUSG00000023577	Iqcf3	4.40525	5.17883	5.49379e-15
ENSMUSG00000023764	Sfi1	914.467	1.4834	2.88834e-46
ENSMUSG00000023918	Adgrf4	46.1269	-1.81811	5.6312e-34
ENSMUSG00000023995	Tspo2	2.21227	-1.11045	0.00556929
ENSMUSG00000024026	Glo1	3296.05	1.05329	6.56803e-23
ENSMUSG00000024114	Prss41	117.97	4.76785	7.85852e-68
ENSMUSG00000024121	Atp6v0c	858.305	-2.1405	4.13421e-14
ENSMUSG00000024306	Ccdc178	1.44632	2.7343	9.59279e-05
ENSMUSG00000024330	Col11a2	987.443	1.27859	3.08504e-16
ENSMUSG00000024481	Lvrn	15.2216	4.20565	1.09627e-23
ENSMUSG00000024863	Mbl2	4.02611	3.18395	2.14044e-06
ENSMUSG00000024903	Lao1	2.70863	-3.44693	8.18442e-06
ENSMUSG00000025328	Padi3	1.19525	1.8108	0.00196698
ENSMUSG00000025480	Syce1	13.6351	2.11995	6.9827e-10
ENSMUSG00000025573	6030468B19Rik	2.93885	1.33394	0.00119912
ENSMUSG00000025808	Ccdc7a	4.40683	6.01522	4.28337e-06
ENSMUSG00000026285	Pdcd1	8.0013	1.41669	0.000124357
ENSMUSG00000026355	Mcm6	212.951	-1.81636	1.34114e-26
ENSMUSG00000026414	Tnnt2	114.565	-5.69374	1.15223e-64
ENSMUSG00000026418	Tnni1	110.869	-3.04533	3.26706e-49
ENSMUSG00000026535	Ifi202b	6.86918	4.20157	9.19893e-13
ENSMUSG00000026564	Dusp27	76.0726	-1.5591	9.38752e-06
ENSMUSG00000026574	Dpt	5.53058	2.13995	5.8204e-08
ENSMUSG00000026602	Nphs2	12.7265	1.19509	0.00330409
ENSMUSG00000026697	Myoc	214.64	-4.68761	6.12859e-31
ENSMUSG00000026822	Lcn2	11.5598	-3.71064	1.60488e-06
ENSMUSG00000026896	Ifih1	124.551	-1.19078	1.17165e-18
ENSMUSG00000027171	Prrg4	47.0881	-2.77068	2.44653e-12
ENSMUSG00000027208	Fgf7	54.4848	-2.22301	2.14577e-37
ENSMUSG00000027236	Eif3j1	418.688	-1.07435	1.27885e-23
ENSMUSG00000027249	F2	3.45884	3.16869	3.13409e-08
ENSMUSG00000027315	Spint1	52.847	-1.9033	1.86997e-08
ENSMUSG00000027318	Adam33	77.2342	2.24284	7.07626e-18
ENSMUSG00000027377	Mall	26.1235	-1.59804	1.52368e-10
ENSMUSG00000027386	Fbln7	48.1495	-1.0305	1.26687e-06
ENSMUSG00000027718	Il21	5.6886	2.94325	6.15889e-10
ENSMUSG00000028116	Myoz2	4.71064	2.42277	1.08827e-08
ENSMUSG00000028393	Alad	972.512	2.07241	4.89381e-69
ENSMUSG00000028573	Fggy	289.826	-7.60935	3.32433e-128
ENSMUSG00000028575	Eqtn	22.1769	-6.73912	3.49639e-27
ENSMUSG00000028602	Tnfrsf8	142.183	-1.93228	2.78975e-13
ENSMUSG00000028619	Tceanc2	514.709	-2.49088	0
ENSMUSG00000028716	Pdzk1ip1	11.3067	1.5254	2.53812e-06
ENSMUSG00000028836	Slc30a2	28.5836	1.21148	0.000346617
ENSMUSG00000028973	Abcb8	1666.51	1.45994	2.18914e-121
ENSMUSG00000028989	Angptl7	18.411	1.47331	3.50266e-10
ENSMUSG00000029019	Nppb	2.55596	-1.2914	0.00319345
ENSMUSG00000029298	Gbp9	134.483	-1.32676	6.87632e-18
ENSMUSG00000029322	Plac8	2.87617	1.28505	0.00157926
ENSMUSG00000029369	Afm	1.68118	-3.65214	6.23818e-07
ENSMUSG00000029526	1700123K08Rik	6.01877	3.15138	3.61932e-07
ENSMUSG00000029816	Gpnmb	37.3397	-3.70111	3.49639e-27
ENSMUSG00000030344	Akap3	15.6498	-1.05392	1.47873e-06
ENSMUSG00000030359	Pzp	1.85004	1.86886	0.000906943
ENSMUSG00000030483	Cyp2b10	2.18431	3.7427	0.000200384
ENSMUSG00000030532	Hddc3	754.92	1.92064	4.25803e-109
ENSMUSG00000030670	Cyp2r1	5.51255	-2.88734	5.15984e-07
ENSMUSG00000030761	Myo7a	454.677	-3.79904	1.27747e-54
ENSMUSG00000030792	Dkkl1	17.5388	1.06481	0.000181878
ENSMUSG00000030825	Hsd17b14	7.49773	1.30063	4.15906e-06
ENSMUSG00000030834	Abcc6	63.8312	1.01735	5.39867e-10
ENSMUSG00000030838	Ush1c	94.1581	2.81418	3.15645e-24
ENSMUSG00000031073	Fgf15	12.5751	2.57961	1.79228e-15
ENSMUSG00000031362	Xlr4c	2.27959	1.47166	0.00230574
ENSMUSG00000031389	Arhgap4	244.693	1.57754	1.85506e-38
ENSMUSG00000031552	Adam18	9.37897	-1.32479	2.41217e-05
ENSMUSG00000031594	Fgl1	9.88039	-4.6591	8.30774e-12
ENSMUSG00000031613	Hpgd	117.871	-1.26385	2.81099e-30
ENSMUSG00000031780	Ccl17	23.7556	1.96348	8.17553e-25
ENSMUSG00000031803	B3gnt3	15.8866	-1.78776	7.92474e-11
ENSMUSG00000031849	Comp	12.3558	2.8763	3.9693e-13
ENSMUSG00000032021	Crtam	7.96616	1.26707	7.16645e-05
ENSMUSG00000032068	Plet1	8.86912	-1.19077	0.000100653
ENSMUSG00000032303	Chrna3	157.685	-1.49823	3.41612e-06
ENSMUSG00000032311	Nrg4	23.1473	-3.52643	3.34071e-24
ENSMUSG00000032346	Ooep	12.3385	-3.57869	3.4308e-19
ENSMUSG00000032363	Adamts7	20.9677	1.5507	8.07784e-10
ENSMUSG00000032377	Plscr4	246.392	-1.21751	3.82036e-35
ENSMUSG00000032425	Zfp949	1074.81	1.51644	2.87082e-65
ENSMUSG00000032494	Tdgf1	18.6831	-1.9537	6.82727e-20
ENSMUSG00000032889	Gm6685	18.3876	4.78448	3.09466e-25
ENSMUSG00000032921	Odf4	24.5582	-2.81414	5.29643e-21
ENSMUSG00000033170	Card10	580	1.8565	1.4174e-43
ENSMUSG00000033177	Tmprss7	79.2802	1.93565	5.88896e-64
ENSMUSG00000033268	Duox1	10.5419	2.00593	2.17332e-08
ENSMUSG00000033450	Tagap	43.0136	1.67437	1.19326e-13
ENSMUSG00000033488	Cryzl2	251.681	-2.86697	8.89492e-170
ENSMUSG00000033498	Strc	13.0957	-2.61786	2.13363e-09
ENSMUSG00000033770	Clcnka	1.09626	1.21333	0.00718693
ENSMUSG00000033813	Tcea1	562.763	-1.12482	7.93126e-41
ENSMUSG00000033826	Dnah8	117.04	1.21209	2.40669e-16
ENSMUSG00000034023	Fancd2	91.433	-1.32142	2.47293e-10
ENSMUSG00000034282	Evpl	252.845	-1.13774	4.83163e-08
ENSMUSG00000034681	Rnps1	1024.67	-1.03927	1.25052e-60
ENSMUSG00000034686	Prr7	170.866	1.66024	1.97816e-12
ENSMUSG00000034845	Plvap	249.071	1.38911	5.07566e-23
ENSMUSG00000034906	Ncaph	59.3314	2.17893	3.93846e-56
ENSMUSG00000035041	Creb3l3	17.2186	1.11288	2.1806e-07
ENSMUSG00000035208	Slfn8	39.0146	1.74697	2.11229e-15
ENSMUSG00000035298	Klhl35	21.2434	1.02779	1.35549e-07
ENSMUSG00000035448	Ccr3	0.854919	-2.03417	0.000998065
ENSMUSG00000035459	Stab2	549.789	5.96591	2.38768e-229
ENSMUSG00000035560	Wdr20rt	2.52394	3.43088	1.67509e-06
ENSMUSG00000035831	Krt25	20.4291	1.17	8.17908e-06
ENSMUSG00000036168	Ccdc38	4.77702	-2.02118	1.13797e-06
ENSMUSG00000036322	H2-Ea-ps	9.73839	7.32292	1.03694e-25
ENSMUSG00000037053	Azgp1	0.812172	-1.17609	0.00932946
ENSMUSG00000037578	Pkd2l1	127.586	-2.88744	5.6312e-34
ENSMUSG00000037847	Nmrk1	136.322	-1.38439	2.61053e-36
ENSMUSG00000038045	Sult6b1	7.23837	2.26958	4.84816e-12
ENSMUSG00000038141	Tmem181a	612.059	-1.02023	6.24353e-21
ENSMUSG00000038167	Plekhg6	7.33437	1.39099	0.000122963
ENSMUSG00000038204	Asb10	5.61131	1.29643	9.49093e-05
ENSMUSG00000038216	Pnmt	1.76935	1.6975	0.00221761
ENSMUSG00000038217	Tlcd2	10.4294	1.88181	2.03563e-11
ENSMUSG00000038242	Aox4	50.0367	-2.58496	2.15697e-10
ENSMUSG00000038276	Asic3	12.5061	-2.27966	9.51577e-11
ENSMUSG00000038352	Arl5c	27.9752	1.7814	1.87331e-19
ENSMUSG00000038422	Hdhd3	204.194	1.89293	6.29509e-77
ENSMUSG00000038572	Bpifb5	2.19629	3.27695	1.07804e-06
ENSMUSG00000038704	Aspdh	90.8295	1.18218	5.62942e-16
ENSMUSG00000038843	Gcnt1	116.166	-1.03375	5.82451e-15
ENSMUSG00000039013	Siglecf	22.2874	2.31074	9.34175e-23
ENSMUSG00000039278	Pcsk1n	6472.02	1.73094	1.48003e-12
ENSMUSG00000039981	Zc3h12d	10.2374	2.6011	1.38394e-11
ENSMUSG00000039997	Ifi203	46.1079	-1.96542	9.88354e-22
ENSMUSG00000040084	Bub1b	66.9382	-3.24891	2.97186e-13
ENSMUSG00000040113	Mettl11b	5.41021	-2.17985	8.76778e-05
ENSMUSG00000040170	Fmo2	163.803	1.21877	4.31731e-06
ENSMUSG00000040264	Gbp2b	24.3128	4.10202	2.27516e-06
ENSMUSG00000040340	Tex45	4.83766	1.0097	0.00151097
ENSMUSG00000040441	Slc26a10	91.324	1.80803	6.15991e-32
ENSMUSG00000040505	Abcg5	2.56489	-1.79823	0.00116275
ENSMUSG00000040629	Mael	24.9686	2.03695	3.17417e-07
ENSMUSG00000040650	Cyp2b23	1.13799	2.90026	0.0010585
ENSMUSG00000040714	Klc3	59.0059	2.30922	3.21539e-25
ENSMUSG00000040752	Myh6	53.4732	5.02094	3.87545e-34
ENSMUSG00000040794	C1qtnf4	16.5374	3.42053	4.77733e-06
ENSMUSG00000040829	Zmynd15	11.9443	-1.39133	5.99005e-07
ENSMUSG00000040852	Plekhh2	467.235	-1.24245	9.36265e-39
ENSMUSG00000040899	Ccr6	29.2949	6.92602	3.37919e-23
ENSMUSG00000040919	4930505A04Rik	3.85555	-2.40685	0.000126661
ENSMUSG00000040966	Slc22a2	8.02104	2.52749	6.05246e-05
ENSMUSG00000040987	Mill2	77.9314	1.36575	2.73129e-17
ENSMUSG00000041144	Dnah7b	306.999	-1.72803	3.41518e-13
ENSMUSG00000041449	Serpina3h	6.88699	3.91524	1.09437e-13
ENSMUSG00000041596	Nlrp5-ps	37.8092	1.10696	0.000256675
ENSMUSG00000041735	Gm13178	2.66822	5.80609	4.68936e-12
ENSMUSG00000041737	Tmem45b	2.28174	-2.34651	0.000451326
ENSMUSG00000042268	Slc26a9	2.39567	1.96149	0.000417033
ENSMUSG00000042377	Fam83g	7.76439	2.29038	8.27502e-11
ENSMUSG00000042385	Gzmk	27.7077	2.16772	2.25571e-13
ENSMUSG00000042436	Mfap4	28.5545	1.69818	3.20801e-07
ENSMUSG00000042641	Rgsl1	36.5413	-1.67073	4.85721e-09
ENSMUSG00000042861	Kcna10	3.09192	-2.29514	9.21892e-06
ENSMUSG00000043122	A530016L24Rik	4.52688	3.93266	3.26627e-09
ENSMUSG00000043192	Gm1840	242.2	3.45971	3.66652e-57
ENSMUSG00000043263	Ifi209	4.05892	-1.11533	0.00228861
ENSMUSG00000043424	Eif3j2	77.6984	4.51589	6.03763e-27
ENSMUSG00000043747	1520401A03Rik	10.5108	-2.94188	1.58653e-17
ENSMUSG00000044083	Efcab8	6.08716	4.07825	3.70895e-16
ENSMUSG00000044243	Bhlha9	17.5096	1.43696	7.38957e-08
ENSMUSG00000044338	Aplnr	19.458	2.31535	9.82493e-15
ENSMUSG00000044534	Ackr2	12.9175	1.98971	2.56883e-09
ENSMUSG00000044573	Acp1	712.743	-1.34874	5.61243e-27
ENSMUSG00000044678	Ly6k	2.65321	3.78513	6.69153e-08
ENSMUSG00000044783	Hjurp	3208.8	-1.86426	3.47691e-92
ENSMUSG00000045004	Spata21	5.74923	-1.9862	1.10551e-06
ENSMUSG00000045392	Olfr1033	3.52065	-5.14088	4.53694e-13
ENSMUSG00000045464	2810002D19Rik	103.361	-1.44782	6.31917e-32
ENSMUSG00000045744	Bricd5	32.9318	2.47242	1.9479e-32
ENSMUSG00000045868	Gvin1	2.16679	-4.73347	2.30081e-11
ENSMUSG00000046006	Gapt	0.972122	2.24471	0.000843277
ENSMUSG00000046056	Sbsn	151.865	-3.48565	2.85611e-84
ENSMUSG00000046101	Mcmdc2	32.2135	-3.9079	3.16691e-28
ENSMUSG00000046152	Fut10	233.632	-1.37716	3.39352e-31
ENSMUSG00000046229	Scand1	154.497	1.81398	2.14017e-09
ENSMUSG00000046561	Arsj	67.2855	-1.3494	1.66343e-12
ENSMUSG00000046721	Rpl14-ps1	139.2	2.90658	1.00115e-19
ENSMUSG00000046748	Tmem45a2	3.09745	1.74891	8.95989e-05
ENSMUSG00000046764	A530053G22Rik	9.59427	-2.89488	9.51784e-10
ENSMUSG00000046774	8030474K03Rik	1.44151	1.36042	0.00597341
ENSMUSG00000047502	Mroh7	529.985	1.64357	5.77913e-19
ENSMUSG00000047515	BC049715	35.4028	1.39391	4.63576e-11
ENSMUSG00000047641	Krt87	4.67574	1.41133	0.000311064
ENSMUSG00000047676	Rpsa-ps10	265.524	8.61276	4.67771e-157
ENSMUSG00000047828	A730018C14Rik	7.4073	-2.97847	1.80727e-10
ENSMUSG00000048001	Hes5	240.813	1.01671	5.60201e-10
ENSMUSG00000048544	5930422O12Rik	15.5525	-2.324	1.36512e-20
ENSMUSG00000048758	Rpl29	567.009	-1.11322	2.3452e-18
ENSMUSG00000048856	Slc25a47	82.8061	-1.08421	7.73259e-18
ENSMUSG00000048967	Yjefn3	90.6554	1.13399	1.88844e-07
ENSMUSG00000048992	Prss32	7.35829	5.25134	2.66541e-15
ENSMUSG00000049123	Catsperg2	75.1232	3.46884	3.88778e-29
ENSMUSG00000049130	C5ar1	11.9268	-1.05057	4.08024e-05
ENSMUSG00000049404	Rarres1	33.3108	1.18135	1.48285e-08
ENSMUSG00000049620	Prss33	8.05903	4.52562	1.54176e-17
ENSMUSG00000050211	Pla2g4e	656.94	2.35789	5.38436e-36
ENSMUSG00000050550	Gm11868	44.8695	5.91177	7.59257e-62
ENSMUSG00000050994	Adgb	80.1782	-1.54297	0.000182721
ENSMUSG00000051062	Fbll1	664.854	1.05424	1.35963e-12
ENSMUSG00000051113	Fam71e1	157.685	1.7279	2.00401e-67
ENSMUSG00000051237	9230109A22Rik	4.19093	3.49816	1.6287e-09
ENSMUSG00000051498	Tlr6	25.5779	1.47888	1.31283e-17
ENSMUSG00000051805	A530095I07Rik	2.32902	-2.3487	0.000204433
ENSMUSG00000051985	Igfn1	21.4318	1.58262	0.000760735
ENSMUSG00000052234	Epx	15.0828	-5.05757	2.29162e-15
ENSMUSG00000052270	Fpr2	35.0269	2.91304	5.30463e-27
ENSMUSG00000052396	Mogat2	1.0424	1.76684	0.00205892
ENSMUSG00000052407	Ccdc171	85.5913	-1.34719	6.28475e-22
ENSMUSG00000052631	Sh2d6	39.1241	1.10898	3.78152e-13
ENSMUSG00000052912	Smarca5-ps	1.71871	2.01351	0.000319435
ENSMUSG00000053182	Gm609	10.3806	-5.21744	1.03171e-14
ENSMUSG00000053472	Gm13534	1.23561	5.0205	2.60983e-08
ENSMUSG00000053541	Gm4759	2.04849	1.96647	0.000762087
ENSMUSG00000053835	H2-T24	73.8242	1.41967	1.12607e-20
ENSMUSG00000054128	H2-T3	1.98494	1.87371	0.00143636
ENSMUSG00000054418	2900041M22Rik	13.0179	-1.7559	2.18331e-09
ENSMUSG00000054594	Oscar	68.5034	-4.07373	1.58252e-39
ENSMUSG00000055177	Cstl1	7.76833	1.42431	2.3688e-06
ENSMUSG00000055826	Tescl	3.31389	5.56011	4.24052e-10
ENSMUSG00000056023	Gm9989	9.50418	-3.02272	8.10053e-08
ENSMUSG00000056032	BC018473	12.953	-5.72576	1.38815e-15
ENSMUSG00000056133	Unc93a2	0.787013	1.03188	0.0130531
ENSMUSG00000056144	Trim34a	35.988	-2.30056	3.25387e-32
ENSMUSG00000056155	Nanos3	15.8521	1.32219	2.47054e-09
ENSMUSG00000056569	Mpz	4.82212	1.10881	0.00269973
ENSMUSG00000056592	Zfp658	396.66	1.31931	2.74487e-27
ENSMUSG00000057072	Spata45	1.54399	3.23124	1.38556e-05
ENSMUSG00000057092	Fxyd3	6.04354	1.26679	5.87188e-05
ENSMUSG00000057246	BC051142	104.524	-1.99968	1.42824e-46
ENSMUSG00000057596	Trim30d	51.894	-2.96875	8.85013e-31
ENSMUSG00000057710	9630041A04Rik	1.67464	2.70065	0.000221317
ENSMUSG00000057802	Gm10030	27.8041	1.7038	2.30525e-18
ENSMUSG00000057899	Adgrf2	33.9342	-1.50197	5.91203e-16
ENSMUSG00000058126	Tpm3-rs7	165.87	6.28834	6.26434e-46
ENSMUSG00000058246	Gm10037	85.0807	-1.98406	1.57495e-38
ENSMUSG00000058581	Gm5801	9.08425	3.35848	1.62017e-20
ENSMUSG00000058586	Serhl	225.319	1.29632	9.19714e-31
ENSMUSG00000058809	Hspd1-ps3	14.7709	-1.32855	1.32835e-08
ENSMUSG00000058818	Pirb	11.5973	1.13256	1.84454e-06
ENSMUSG00000058900	Rsl1	62.3314	-1.20851	2.96527e-16
ENSMUSG00000059040	Eno1b	376.899	9.00748	1.86173e-149
ENSMUSG00000059244	Gm10062	6.09435	-1.5289	1.23262e-05
ENSMUSG00000059422	Gm8116	2.4718	2.03374	0.000155163
ENSMUSG00000059481	Plg	9.86814	1.75531	6.75474e-11
ENSMUSG00000059565	Gm5292	5.66288	6.98163	4.41806e-17
ENSMUSG00000059994	Fcrl1	5.55264	-4.48779	4.48958e-12
ENSMUSG00000060030	Olfr317	1.6628	1.03373	0.0111882
ENSMUSG00000060183	Cxcl11	2.23581	1.75472	0.00182767
ENSMUSG00000060204	Gm5868	6.41532	-2.32033	6.08627e-07
ENSMUSG00000060224	Pyroxd2	119.252	1.42428	1.3791e-17
ENSMUSG00000060441	Trim5	9.29424	-3.56689	1.46898e-11
ENSMUSG00000060461	Dppa5a	3.04029	-4.07882	2.27878e-09
ENSMUSG00000061062	Gm10093	35.1213	3.28082	4.50772e-42
ENSMUSG00000061728	Btnl7-ps	9.18071	-1.564	3.95079e-05
ENSMUSG00000061815	Rufy4	41.9663	3.64184	3.01919e-31
ENSMUSG00000061897	Gm14292	13.8106	3.3326	1.68865e-16
ENSMUSG00000062132	Arhgap33os	12.7592	1.08576	0.000918396
ENSMUSG00000062310	Glrp1	6.86398	1.52572	3.28758e-05
ENSMUSG00000062822	4833420G17Rik	1034.19	-1.62406	4.44055e-167
ENSMUSG00000062939	Stat4	5.77728	1.39917	6.47725e-05
ENSMUSG00000063245	Zfp993	5.85216	2.07393	4.41009e-09
ENSMUSG00000063253	Scoc	2209.94	-1.33281	7.05509e-52
ENSMUSG00000063696	Gm8730	74.2681	7.72542	1.29588e-22
ENSMUSG00000063935	Zar1	19.5105	-2.06759	1.82386e-12
ENSMUSG00000064023	Klk8	35.2128	1.06977	2.83788e-09
ENSMUSG00000064193	Gm4735	70.782	5.30735	1.11085e-48
ENSMUSG00000064330	Pde6h	7.12343	-1.19352	0.000386635
ENSMUSG00000064338	mt-Tv	0.806669	3.49681	8.49031e-05
ENSMUSG00000064360	mt-Nd3	5.84733	-6.03616	6.24768e-13
ENSMUSG00000064945	Rny3	12.1708	1.85953	2.11076e-05
ENSMUSG00000065374	Gm22738	0.909597	2.05737	0.00346805
ENSMUSG00000065485	Mir219a-2	7.10613	1.92367	1.01441e-05
ENSMUSG00000065987	Cd209b	4.85756	3.00024	4.58823e-09
ENSMUSG00000066058	Cldn19	18.4163	-3.72066	3.50685e-16
ENSMUSG00000066180	Gm10155	1.60536	2.11233	0.000502124
ENSMUSG00000066258	Trim12a	55.3917	-8.73424	2.57294e-47
ENSMUSG00000066361	Serpina3c	4.14717	1.58286	2.51083e-05
ENSMUSG00000066362	Rps13-ps1	8.94992	10.7134	1.24701e-08
ENSMUSG00000066553	Gm6969	237.436	5.82854	8.94432e-79
ENSMUSG00000066797	Zfp648	6.31902	-1.1453	0.00105133
ENSMUSG00000066800	Rnasel	325.041	-1.6541	5.41507e-43
ENSMUSG00000067189	Gm7335	94.0675	5.19865	1.03122e-28
ENSMUSG00000067203	H2-K2	25.1649	-2.83546	3.17633e-16
ENSMUSG00000067206	Lrrc66	2.64673	2.6203	2.9933e-05
ENSMUSG00000067235	H2-Q10	23.1674	1.90446	4.86417e-11
ENSMUSG00000067547	Gm7666	23.9215	2.04556	4.62799e-20
ENSMUSG00000067771	Gm14685	0.586359	-1.65267	0.00369648
ENSMUSG00000067869	Tcea1-ps1	20.556	2.36783	2.31587e-19
ENSMUSG00000068299	Nat8f4	316.453	-2.96435	1.39891e-141
ENSMUSG00000068758	Il3ra	65.6164	2.07805	1.57533e-24
ENSMUSG00000068877	Selenbp2	6.87491	4.29268	1.80342e-14
ENSMUSG00000069041	Slc25a31	16.367	3.99814	1.77719e-16
ENSMUSG00000069117	Gm10260	485.165	10.0422	2.44364e-44
ENSMUSG00000069588	Gm11733	13.0087	2.09482	1.95593e-15
ENSMUSG00000069755	Zfp125	182.5	-8.12124	8.45725e-54
ENSMUSG00000069917	Hba-a2	11.056	-3.06406	0.000126158
ENSMUSG00000069919	Hba-a1	42.5491	1.93024	0.000596115
ENSMUSG00000070291	Ddx43	7.32746	1.17861	3.63265e-05
ENSMUSG00000070390	Nlrp1b	19.594	-1.98956	4.67192e-13
ENSMUSG00000070504	Fcrl6	1.67572	1.19838	0.00719305
ENSMUSG00000070564	Ntn5	13.4394	2.6418	9.90196e-05
ENSMUSG00000070605	Zfp992	21.0096	2.99893	1.35593e-25
ENSMUSG00000070729	Gm12966	18.7697	-1.19427	3.16866e-09
ENSMUSG00000070858	Gm1673	232.869	1.66862	2.27703e-10
ENSMUSG00000071068	Treml2	10.6539	-2.58092	3.96857e-08
ENSMUSG00000071178	Serpina1b	19.0987	8.84297	3.24409e-34
ENSMUSG00000071230	Npw	3.28488	1.49624	0.00155592
ENSMUSG00000071470	Ccnb1ip1	17.7422	7.37083	3.41379e-32
ENSMUSG00000071984	Fndc1	564.02	1.12298	7.63004e-10
ENSMUSG00000072115	Ang	24.1749	-1.90328	1.75601e-19
ENSMUSG00000072324	Gm8420	9.9952	7.01692	1.51451e-08
ENSMUSG00000072492	Gm10364	17.5247	1.23306	8.90612e-08
ENSMUSG00000072494	Ppp1r3e	205.301	-1.23421	7.84439e-46
ENSMUSG00000072572	Slc39a2	220.569	-2.12151	1.83321e-75
ENSMUSG00000072620	Slfn2	24.6041	-1.47423	1.55454e-08
ENSMUSG00000072621	Slfn10-ps	4.34015	2.14171	2.88265e-08
ENSMUSG00000072849	Serpina1e	1.39576	4.30209	7.25513e-07
ENSMUSG00000072955	Tmsb15l	7.13369	-2.26547	1.17149e-08
ENSMUSG00000072982	9230009I02Rik	1.02881	-1.93164	0.00123318
ENSMUSG00000073063	Hbq1b	3.85164	3.16801	1.42391e-09
ENSMUSG00000073079	Srp54a	49.8301	-2.26864	1.20842e-09
ENSMUSG00000073164	2410018L13Rik	11.8033	-4.20401	3.80809e-13
ENSMUSG00000073179	Gm10478	12.721	-6.03564	1.76671e-21
ENSMUSG00000073197	5730507C01Rik	6.41299	-3.41428	7.13927e-07
ENSMUSG00000073402	Gm8909	11.1389	5.76635	4.99431e-21
ENSMUSG00000073403	Gm10499	24.8854	7.42505	1.04436e-29
ENSMUSG00000073405	H2-T-ps	19.7842	-1.95541	1.63576e-09
ENSMUSG00000073406	H2-Bl	53.0024	-3.8669	1.38959e-20
ENSMUSG00000073407	Gm6034	11.1981	2.65924	8.12196e-09
ENSMUSG00000073437	D330041H03Rik	132.882	1.42318	6.42857e-34
ENSMUSG00000073489	Ifi204	7.02289	-1.20867	0.000569738
ENSMUSG00000073532	Gm7276	14.5703	1.14336	4.17582e-06
ENSMUSG00000073607	Gm10548	14.1056	-4.91188	1.79632e-13
ENSMUSG00000073609	D2hgdh	211.926	-1.13225	9.10817e-47
ENSMUSG00000073643	Wdfy1	1770.57	1.56015	3.57832e-181
ENSMUSG00000073647	Gm10557	106.362	1.31726	5.51279e-18
ENSMUSG00000073728	Tmem51os1	11.3067	2.71801	2.01102e-24
ENSMUSG00000073733	Rsg1	44.6382	-1.58016	1.58316e-27
ENSMUSG00000073737	Gm10566	5.88844	-2.14557	6.21086e-08
ENSMUSG00000073877	Gm13306	8.70583	-4.32625	2.937e-10
ENSMUSG00000073902	Gm1966	3.68547	-2.88108	4.32715e-06
ENSMUSG00000073929	Trim30e-ps1	11.436	-6.06624	7.28938e-21
ENSMUSG00000073998	Olfr520	0.815508	3.1433	0.000230704
ENSMUSG00000074064	Mlycd	943.773	2.14689	8.3867e-158
ENSMUSG00000074252	Gm10654	88.9357	-6.5493	6.09047e-36
ENSMUSG00000074269	Rec114	20.6493	1.83695	5.28614e-12
ENSMUSG00000074280	Gm6166	265.56	8.18717	3.6041e-65
ENSMUSG00000074361	C5ar2	9.60125	-2.9194	4.48958e-12
ENSMUSG00000074384	AI429214	105.294	1.2846	2.40605e-23
ENSMUSG00000074479	Gm10704	48.4413	6.55642	2.52543e-31
ENSMUSG00000074553	Eif1-ps1	1.95877	-3.32283	1.56586e-06
ENSMUSG00000074635	3110070M22Rik	21.8264	-1.90143	2.0273e-13
ENSMUSG00000074715	Ccl28	89.0477	-3.6127	2.79414e-16
ENSMUSG00000074758	Gm5535	80.8749	1.6858	8.45509e-31
ENSMUSG00000075276	Gm13653	0.966731	1.5477	0.00297948
ENSMUSG00000075391	Gm13443	165.262	4.42717	1.76075e-133
ENSMUSG00000075514	Gm13375	207.318	1.35049	3.38294e-31
ENSMUSG00000076436	Oxct2a	1.34252	1.03151	0.00993045
ENSMUSG00000076612	Ighg2c	2.87707	-3.65395	7.51743e-07
ENSMUSG00000076758	Trav1	1.12289	3.02584	0.000272943
ENSMUSG00000077681	Gm22496	3.50618	6.2664	6.6351e-16
ENSMUSG00000078160	Gm16503	38.8937	-4.1311	1.98997e-34
ENSMUSG00000078249	Hmga1b	150.773	6.65466	2.39484e-48
ENSMUSG00000078480	Mrpl48-ps	35.8672	3.9576	3.20149e-81
ENSMUSG00000078486	Perm1	24.7172	-1.71142	7.09605e-11
ENSMUSG00000078495	Zfp984	50.9785	-5.25418	2.88528e-36
ENSMUSG00000078496	Zfp982	32.3114	-2.62626	1.24494e-35
ENSMUSG00000078502	Gm13212	2.35373	2.36236	4.5869e-05
ENSMUSG00000078503	Zfp990	17.1604	2.39985	2.46484e-05
ENSMUSG00000078521	Aunip	5.93698	-1.13524	0.000141431
ENSMUSG00000078552	Dcdc2b	78.5283	-2.16147	4.71538e-29
ENSMUSG00000078636	Gm7336	1.76579	-1.284	0.00422811
ENSMUSG00000078648	Gm17546	8.21381	1.34703	1.03066e-05
ENSMUSG00000078721	Fam205a1	3.76212	-3.94163	6.63762e-09
ENSMUSG00000078866	Zfp970	208.33	-7.41763	3.86443e-62
ENSMUSG00000078867	Gm14418	37.9723	-5.48644	7.89235e-28
ENSMUSG00000079012	Serpina3m	16.4923	7.62264	1.09344e-13
ENSMUSG00000079014	Serpina3i	5.88044	1.49556	6.35277e-05
ENSMUSG00000079015	Serpina1c	1.24709	2.59898	0.00180021
ENSMUSG00000079103	Tgm7	14.4873	-3.2998	2.19419e-19
ENSMUSG00000079137	Rpl27-ps1	1.23077	-1.63543	0.00196262
ENSMUSG00000079139	Gm4204	143.914	2.5838	5.79768e-30
ENSMUSG00000079223	Gm8778	5.15044	5.2493	4.07802e-13
ENSMUSG00000079491	H2-T10	64.4239	1.6725	3.03406e-16
ENSMUSG00000079492	Gm11127	2.08978	5.0447	7.85692e-11
ENSMUSG00000079494	Nat8f5	31.2734	-3.14115	1.44269e-30
ENSMUSG00000079501	Gm5138	3.3958	-1.19311	0.00340669
ENSMUSG00000079547	H2-DMb1	20.645	-1.37425	4.73072e-08
ENSMUSG00000079575	Rbpj-ps3	19.4395	3.18147	1.43967e-30
ENSMUSG00000079685	Ulbp1	12.8536	1.99959	1.80529e-13
ENSMUSG00000079845	Xlr4a	8.64061	-1.18316	0.00167081
ENSMUSG00000079941	Gm11273	61.5885	5.21434	2.4398e-33
ENSMUSG00000080242	Atp6v0c-ps2	803.103	7.46687	3.7808e-93
ENSMUSG00000080768	Gm12219	4.7056	-1.19463	0.00421252
ENSMUSG00000080775	Gm6368	15.1841	-1.1527	6.83364e-07
ENSMUSG00000080811	Gm14513	61.4983	9.29351	1.10307e-41
ENSMUSG00000080832	M6pr-ps	2.1537	-1.19236	0.00367072
ENSMUSG00000080880	Gm14278	1.63531	2.20856	9.54227e-05
ENSMUSG00000080893	Gm15920	273.403	6.50581	1.02681e-231
ENSMUSG00000081096	Gm12691	6.99881	-1.73727	5.59794e-06
ENSMUSG00000081098	Gm12220	1.66801	3.55722	0.00076577
ENSMUSG00000081123	NA	8.1767	3.28324	3.2318e-20
ENSMUSG00000081128	Gm13328	16.1326	5.24651	3.96519e-16
ENSMUSG00000081226	Gm8802	7.42638	6.54686	9.0933e-17
ENSMUSG00000081281	Gm6274	3.84946	-1.31304	0.000423936
ENSMUSG00000081303	Gm16011	5.22791	-3.87027	2.32039e-08
ENSMUSG00000081355	Gm15264	6.00192	4.0499	5.31802e-18
ENSMUSG00000081434	Gm14165	3.73688	5.25216	5.01843e-12
ENSMUSG00000081470	Gm14131	4.19024	3.55205	8.43775e-14
ENSMUSG00000081553	Ccdc50-ps	1.78536	2.01759	0.000285752
ENSMUSG00000081613	Gm12109	2.09952	2.44423	0.00017145
ENSMUSG00000081640	Rplp0-ps1	0.607357	2.14969	0.00297508
ENSMUSG00000081666	Gm11677	2.50418	4.13059	4.20836e-07
ENSMUSG00000081732	Gm15495	1.09116	-1.43135	0.00388419
ENSMUSG00000081788	Gm5898	44.9762	3.61666	7.82094e-29
ENSMUSG00000081999	Gm13461	6.87843	-1.92609	4.36031e-07
ENSMUSG00000082016	Pgam1-ps2	3.12051	-1.66499	0.000331996
ENSMUSG00000082049	Gm12105	2.41622	2.45807	0.000286471
ENSMUSG00000082100	Glns-ps1	88.5808	3.56953	5.49209e-24
ENSMUSG00000082145	Gm12312	22.8099	5.52271	4.35083e-23
ENSMUSG00000082190	Gm13641	0.656156	1.05209	0.012657
ENSMUSG00000082192	Gm14719	54.9147	6.88991	2.72694e-37
ENSMUSG00000082277	Gm15807	0.957643	1.03746	0.0180832
ENSMUSG00000082286	Pisd-ps1	437.925	1.00415	2.96955e-13
ENSMUSG00000082319	Gm8822	203.521	4.83686	2.60211e-60
ENSMUSG00000082431	Tdpx-ps1	135.72	5.26688	1.97981e-51
ENSMUSG00000082454	Gm12183	53.7247	-1.1572	5.77128e-18
ENSMUSG00000082491	Gm5909	11.0475	1.49642	6.54529e-07
ENSMUSG00000082815	Gm5678	24.2963	5.81814	5.82016e-28
ENSMUSG00000082816	Gm11953	16.6554	-1.46836	1.32129e-06
ENSMUSG00000082908	Gm13736	60.3629	5.50498	2.52355e-48
ENSMUSG00000082935	Gm7658	11.6973	1.4531	6.18459e-10
ENSMUSG00000082978	Rpsa-ps11	12.2752	-5.79013	9.22387e-21
ENSMUSG00000083064	Gm7785	13.3141	1.66968	4.96361e-12
ENSMUSG00000083083	Gm15382	3.16555	-1.74895	4.8371e-05
ENSMUSG00000083193	4930595D18Rik	6.20048	1.78211	1.12672e-06
ENSMUSG00000083218	Gm16425	12.1616	1.87797	9.6935e-10
ENSMUSG00000083240	Gm13453	13.4567	6.16185	8.68696e-24
ENSMUSG00000083280	Gm11838	2.42729	-1.42204	0.00127634
ENSMUSG00000083353	Gm12540	4.56766	-3.22084	1.68426e-08
ENSMUSG00000083623	Gm7224	26.3292	6.19552	1.97218e-31
ENSMUSG00000083773	Gm13394	1889.19	8.6095	1.94554e-58
ENSMUSG00000083816	Gm13033	12.9274	-1.46718	1.13666e-07
ENSMUSG00000083819	Gm11977	7.37361	2.66303	6.21085e-12
ENSMUSG00000083856	Gm13886	30.9014	2.413	1.4032e-50
ENSMUSG00000083879	Gm14038	26.9922	4.16336	1.09478e-36
ENSMUSG00000083902	Gm15975	4.43433	1.81595	3.10456e-06
ENSMUSG00000084020	Wsb2-ps	37.8943	3.83619	1.38331e-19
ENSMUSG00000084088	Gm12941	24.2271	-1.14312	1.24856e-06
ENSMUSG00000084203	Gm15593	7.63823	-2.94941	1.66343e-12
ENSMUSG00000084215	Gm11814	27.1844	7.09453	5.80461e-23
ENSMUSG00000084306	Gm11743	9.59122	1.10097	9.75796e-05
ENSMUSG00000084329	Gm6733	9.926	1.31229	1.72738e-05
ENSMUSG00000084349	Rpl3-ps1	224.351	4.59901	2.5418e-50
ENSMUSG00000084350	Znf41-ps	10.3877	-2.41977	1.53973e-07
ENSMUSG00000084378	Gm15238	5.88725	5.41283	7.53653e-10
ENSMUSG00000084403	Rps15a-ps8	15.5001	7.77358	1.14064e-13
ENSMUSG00000084413	Gm12017	5.81883	-1.10024	0.000443619
ENSMUSG00000084648	Gm24378	0.636948	1.13009	0.0115098
ENSMUSG00000084754	Gm12532	4.20135	-3.17729	7.15401e-08
ENSMUSG00000084826	AI847159	15.3542	3.77157	1.31708e-37
ENSMUSG00000084890	A830036E02Rik	310.79	-3.98948	1.47893e-19
ENSMUSG00000084929	Foxo6os	20.4719	-1.94317	7.5083e-11
ENSMUSG00000084938	BB557941	2.58676	-1.30164	0.0011552
ENSMUSG00000084939	Gm830	1.29048	-1.15549	0.00704539
ENSMUSG00000085071	Gm14066	19.8644	1.02484	6.2693e-05
ENSMUSG00000085105	Gm12758	20.9995	-1.35765	4.16524e-06
ENSMUSG00000085110	Gm13920	3.76522	3.25969	3.95061e-11
ENSMUSG00000085171	D830026I12Rik	4.10546	-4.40558	2.56776e-11
ENSMUSG00000085235	Gm12576	9.89107	-5.94118	6.98955e-19
ENSMUSG00000085249	Gm12847	3.45693	-1.32468	0.00121747
ENSMUSG00000085331	Gm11274	7.78559	-1.46741	3.98618e-06
ENSMUSG00000085360	Arhgap27os2	14.0411	1.66871	2.59455e-06
ENSMUSG00000085417	Gm13919	0.850501	2.70814	0.000331616
ENSMUSG00000085445	Gm16348	3.1973	-3.92142	3.83197e-08
ENSMUSG00000085601	Gm4969	18.8292	-1.04713	6.51081e-07
ENSMUSG00000085642	3110053B16Rik	87.0246	-5.35773	8.93286e-40
ENSMUSG00000085658	Gm15704	16.3527	-3.99132	2.27498e-22
ENSMUSG00000085666	Gm9855	28.4254	8.53787	2.40574e-41
ENSMUSG00000085682	Gm14267	5.27649	2.85527	2.16095e-12
ENSMUSG00000085705	Gm16046	8.79709	-3.24091	2.14488e-14
ENSMUSG00000085763	Smc2os	10.0078	-2.95707	2.05957e-13
ENSMUSG00000085773	Gm16233	8.68498	-4.47578	1.05097e-12
ENSMUSG00000085833	Gm13003	10.3318	-2.70017	5.35369e-12
ENSMUSG00000085882	2610507I01Rik	128.621	-2.42993	1.43734e-39
ENSMUSG00000085887	Arhgap27os3	6.3436	3.1191	1.96314e-14
ENSMUSG00000085980	Gm12408	30.4363	1.35445	6.20985e-06
ENSMUSG00000086175	Gm15802	1.3068	2.83096	9.7865e-05
ENSMUSG00000086188	Gm15169	9.56631	-5.10899	2.82402e-12
ENSMUSG00000086189	Gm15462	8.18617	-1.29186	3.33641e-05
ENSMUSG00000086191	Zfp652os	35.0733	1.22384	1.75791e-10
ENSMUSG00000086267	Gm12496	3.44927	3.24782	7.31172e-10
ENSMUSG00000086272	BC039966	59.2595	-1.40213	3.6284e-08
ENSMUSG00000086296	D030055H07Rik	20.4293	1.5359	3.68303e-10
ENSMUSG00000086321	Gm11413	10.9118	-2.89787	5.10482e-13
ENSMUSG00000086326	Gm13200	10.0529	4.2859	1.38997e-15
ENSMUSG00000086369	E330017L17Rik	7.09846	-2.77056	1.67509e-06
ENSMUSG00000086384	Banf2os	3.84902	3.2558	6.43458e-11
ENSMUSG00000086421	Gm14091	4.24597	1.57416	9.43402e-05
ENSMUSG00000086477	Gm15506	151.984	1.6499	8.86356e-96
ENSMUSG00000086513	9130208D14Rik	3.15564	2.84747	2.77928e-07
ENSMUSG00000086593	Gm16548	3.9258	-4.45712	3.00789e-11
ENSMUSG00000086600	C030005K06Rik	93.4401	-1.3962	9.74406e-15
ENSMUSG00000086604	Gm15510	28.2993	-4.21062	4.11019e-41
ENSMUSG00000086652	Gm14029	19.5476	4.76386	5.73416e-56
ENSMUSG00000086697	4933427G23Rik	17.3959	-5.08548	7.17714e-16
ENSMUSG00000086773	Gm16192	1.37874	-2.48048	0.00024634
ENSMUSG00000086788	1700029M20Rik	2.0291	1.62104	0.00153466
ENSMUSG00000086822	5330413P13Rik	56.1261	-1.01073	2.23551e-05
ENSMUSG00000086862	Gm13546	1.18183	-2.37315	0.000476421
ENSMUSG00000086938	4930481A15Rik	30.2735	-3.90106	2.73138e-19
ENSMUSG00000086943	4732414G09Rik	22.7365	1.07194	2.58951e-09
ENSMUSG00000086962	Gm12248	1.15851	3.40312	1.92778e-05
ENSMUSG00000087002	Gm16277	1.92862	-1.26603	0.00308175
ENSMUSG00000087040	Gm14033	8.99934	-1.60747	2.11614e-06
ENSMUSG00000087095	Emx2os	30.4397	-1.39074	9.52566e-08
ENSMUSG00000087151	Gm14022	10.4133	1.61194	5.05897e-11
ENSMUSG00000087166	L1td1	24.4545	-3.78089	3.50905e-11
ENSMUSG00000087298	Gm9392	6.58455	1.97663	7.09583e-11
ENSMUSG00000087334	AW495222	38.743	-1.5086	1.42565e-18
ENSMUSG00000087343	1700021N21Rik	7.889	1.99134	1.28514e-09
ENSMUSG00000087387	Gm15420	2.70828	3.4061	2.7336e-08
ENSMUSG00000087456	Gm16322	1.83165	-2.21312	0.000429361
ENSMUSG00000087460	4930401O12Rik	1.50145	4.36588	1.18379e-06
ENSMUSG00000087611	4930458D05Rik	26.6339	-3.26172	2.05838e-18
ENSMUSG00000087627	A230059L01Rik	1.38359	-3.50608	2.41334e-06
ENSMUSG00000087629	Gm12246	1.46522	2.99091	3.4958e-05
ENSMUSG00000087675	Gm11762	11.5392	1.24548	2.42585e-06
ENSMUSG00000087692	Gm11940	15.0168	1.92016	2.12604e-13
ENSMUSG00000087694	A530058N18Rik	196.513	-1.46778	1.49447e-38
ENSMUSG00000087703	Gm15650	0.865526	1.17534	0.0109831
ENSMUSG00000088071	Gm22818	1.42112	1.34672	0.00551114
ENSMUSG00000088248	Mir1969	3.41626	-3.82	2.79825e-08
ENSMUSG00000088595	Gm24601	8.5245	1.63691	0.000152761
ENSMUSG00000089607	Gm22500	1.10915	-1.17042	0.00710739
ENSMUSG00000089679	Gm16299	20.9832	-2.12078	8.21656e-08
ENSMUSG00000089714	Gm16092	27.3674	5.42219	4.71712e-26
ENSMUSG00000089791	Gm3555	10.385	4.67176	1.44512e-13
ENSMUSG00000089948	Far2os1	2.10713	-2.86211	2.71831e-05
ENSMUSG00000089991	Gm16332	3.54055	1.83594	0.000229205
ENSMUSG00000090075	Gm16251	3.63043	1.42523	0.000495125
ENSMUSG00000090101	Snhg9	6.69104	2.02423	4.09838e-09
ENSMUSG00000090215	Trim34b	10.6454	5.50862	1.45863e-18
ENSMUSG00000090272	Mndal	20.4817	-5.10888	1.67908e-22
ENSMUSG00000090358	Gm2822	3.3826	-2.78368	2.56451e-05
ENSMUSG00000090461	Iltifb	4.72757	-4.48109	2.61539e-10
ENSMUSG00000091020	Gm5828	23.0503	4.3009	2.39484e-48
ENSMUSG00000091071	1700030C10Rik	6.45126	-4.10595	2.0907e-07
ENSMUSG00000091177	Gm15494	49.76	3.25583	6.92408e-62
ENSMUSG00000091230	Gm6970	10.7927	-1.45273	1.52066e-06
ENSMUSG00000091329	1700112D23Rik	8.48531	-1.45349	2.95992e-06
ENSMUSG00000091373	Gm8810	2.62868	5.74755	4.44801e-12
ENSMUSG00000091402	Rd3l	29.4156	-1.85182	1.37454e-06
ENSMUSG00000091408	Gm6728	15.476	4.08674	9.22342e-32
ENSMUSG00000091476	Catspere2	265.986	-1.17907	1.48159e-21
ENSMUSG00000091553	Serpina3e-ps	5.13603	6.58806	2.50677e-15
ENSMUSG00000091594	Gm17067	1.89611	5.27107	1.2053e-10
ENSMUSG00000091697	Eif3s6-ps2	16.0418	3.3925	2.099e-13
ENSMUSG00000091705	H2-Q2	174.97	-2.76511	2.71144e-10
ENSMUSG00000091866	Gm6257	11.1021	5.03321	5.92636e-20
ENSMUSG00000091900	Gm4353	15.093	3.22022	2.02359e-15
ENSMUSG00000092074	Dynlt1a	21.5821	-2.9841	2.92639e-15
ENSMUSG00000092097	Gm5819	2.93633	3.78103	6.7726e-08
ENSMUSG00000092164	Rergl	1.26047	4.09228	1.39851e-05
ENSMUSG00000092219	Gm20443	3.2844	4.26473	8.0983e-10
ENSMUSG00000092225	Gm2381	1.09438	3.10581	0.000210775
ENSMUSG00000092247	Gm20426	2.24875	3.55308	1.71856e-06
ENSMUSG00000092274	Neat1	4726.52	-2.85307	2.07815e-120
ENSMUSG00000092349	Platr17	5.19101	-3.30177	3.21199e-07
ENSMUSG00000092353	Gm20539	5.58355	-1.46186	2.23298e-05
ENSMUSG00000092368	A930015D03Rik	91.0667	2.29777	8.47756e-83
ENSMUSG00000092375	A730060N03Rik	110.742	1.90337	8.5548e-51
ENSMUSG00000092397	C130080G10Rik	7.66326	2.05872	2.45005e-11
ENSMUSG00000092438	Gm18734	5.97974	5.09053	3.7501e-14
ENSMUSG00000092444	Gm18733	24.9893	8.23747	6.6881e-33
ENSMUSG00000092448	Gm20387	42.768	-2.79637	4.44578e-21
ENSMUSG00000092528	Nlrp1c-ps	9.09794	-3.77716	1.32705e-08
ENSMUSG00000092552	Gm4287	1.4942	3.9355	9.02635e-06
ENSMUSG00000092592	Gm20449	8.51822	-3.43345	2.62598e-10
ENSMUSG00000092805	Gm26461	2.75277	-1.32765	0.00184918
ENSMUSG00000092837	Rpph1	16.6458	1.22519	0.00218149
ENSMUSG00000092887	Snord53	3.96538	-4.44464	3.12798e-09
ENSMUSG00000093447	Gm5139	4.20075	-2.15455	1.3975e-06
ENSMUSG00000093483	AA465934	195.178	1.19449	4.69965e-12
ENSMUSG00000093805	Gal3st2b	2.07866	4.00648	3.28801e-08
ENSMUSG00000093846	Gm4425	4.78649	3.14332	8.13633e-14
ENSMUSG00000093880	Tmem181c-ps	115.214	6.77374	8.7235e-29
ENSMUSG00000093908	Gm5784	16.8343	-1.20207	0.000413077
ENSMUSG00000093954	Gm16867	6.90496	-4.92947	4.07802e-13
ENSMUSG00000093994	Gm26498	7.44998	-4.83843	4.46124e-14
ENSMUSG00000094095	Gm25648	1.80864	4.78965	5.64236e-09
ENSMUSG00000094497	Gm8210	0.769564	2.91819	0.000400735
ENSMUSG00000094622	Gm3055	20.8789	-5.46912	1.76671e-21
ENSMUSG00000094685	Gm5900	10.7515	3.35221	5.34305e-16
ENSMUSG00000094724	Rnaset2b	12.7211	-2.58198	2.31596e-16
ENSMUSG00000094786	Gm14403	140.831	-5.17575	1.61551e-61
ENSMUSG00000094828	Trav3-3	3.11373	3.55108	2.67766e-08
ENSMUSG00000094966	Trav9-2	1.78484	3.67358	3.79751e-07
ENSMUSG00000095098	Ccdc85b	558.651	1.92763	4.99936e-11
ENSMUSG00000095134	Mid1-ps1	1.83949	-3.42484	1.97189e-06
ENSMUSG00000095205	Snord93	1.34482	3.24526	6.28336e-05
ENSMUSG00000095477	Gm25076	3.4605	1.93087	5.60231e-05
ENSMUSG00000095524	Gm15682	1.50323	4.26138	2.787e-07
ENSMUSG00000095687	Rnaset2a	35.3239	1.24142	1.29493e-13
ENSMUSG00000095713	Gm26466	1.10775	-1.29771	0.00510603
ENSMUSG00000096035	Odaph	4.79921	2.3552	1.35552e-07
ENSMUSG00000096349	Gm22513	2.11534	-4.28861	7.56774e-07
ENSMUSG00000096351	Samd11	265.9	1.54179	8.03821e-27
ENSMUSG00000096403	Gm9825	125.961	4.50202	3.19058e-99
ENSMUSG00000096446	Gm8104	21.4716	-6.53283	1.05834e-22
ENSMUSG00000096574	Gm2956	1.04379	-2.1725	0.00176675
ENSMUSG00000096617	Gm5559	2.70657	-2.63646	5.57254e-05
ENSMUSG00000096718	Zfp781	7.09225	-2.14814	6.26809e-07
ENSMUSG00000096795	Zfp433	5.61748	-1.31179	0.000810782
ENSMUSG00000096862	Gm13301	2.21434	-2.77008	8.34518e-05
ENSMUSG00000096921	Gm26822	97.3535	4.87741	1.31419e-07
ENSMUSG00000096950	Gm9530	7.973	1.69393	1.81906e-07
ENSMUSG00000096999	Gm26793	32.2188	3.77689	8.50487e-42
ENSMUSG00000097045	Gm26641	6.77177	-4.76923	9.89165e-13
ENSMUSG00000097068	Gm26760	4.72123	-2.38157	3.66283e-07
ENSMUSG00000097073	9430037G07Rik	44.8169	-7.53362	1.5798e-34
ENSMUSG00000097098	9330111N05Rik	28.7679	-1.90547	1.53752e-10
ENSMUSG00000097177	9330159M07Rik	46.7651	-1.76278	8.59591e-25
ENSMUSG00000097237	Gm26519	7.28753	-2.26226	8.05428e-08
ENSMUSG00000097303	3110083C13Rik	25.4708	1.45637	2.68271e-15
ENSMUSG00000097304	Rpl31-ps15	4.93757	4.86601	2.04761e-13
ENSMUSG00000097346	Gm26619	8.41951	2.5365	1.07429e-06
ENSMUSG00000097360	9430065F17Rik	16.7067	-2.60256	2.93141e-15
ENSMUSG00000097381	A230087F16Rik	55.3791	-3.05534	1.7507e-19
ENSMUSG00000097386	9130213A22Rik	25.3652	1.68545	1.95384e-24
ENSMUSG00000097429	Gm26520	4.15078	1.25967	0.000207584
ENSMUSG00000097431	Gm26782	439.626	-1.7889	2.58539e-19
ENSMUSG00000097433	Gm26781	8.62688	1.49555	1.99876e-07
ENSMUSG00000097458	Gm26697	9.60882	-1.241	3.22518e-05
ENSMUSG00000097554	Gm26825	5.92218	4.78884	1.99916e-09
ENSMUSG00000097574	C920006O11Rik	59.4433	-2.23838	4.76579e-43
ENSMUSG00000097595	1500002F19Rik	9.66641	1.96104	1.35582e-12
ENSMUSG00000097635	Gm26826	18.4373	-1.00479	4.52634e-06
ENSMUSG00000097644	Gm26862	5.03059	1.66869	8.91195e-06
ENSMUSG00000097662	Gm2093	4.68092	4.91297	4.39315e-11
ENSMUSG00000097716	1700026J14Rik	3.1884	-2.7736	8.96519e-06
ENSMUSG00000097757	Gm17518	7.1527	-5.01985	3.53315e-15
ENSMUSG00000097828	6430562O15Rik	2.29963	-1.01463	0.00558062
ENSMUSG00000097891	Gm3650	11.6406	6.84105	6.39067e-25
ENSMUSG00000097906	Gm9625	41.0618	3.14821	6.96263e-25
ENSMUSG00000097958	Gm8492	4.67871	-1.29469	0.000314708
ENSMUSG00000097959	Gm6931	3.00989	-1.76593	0.000255055
ENSMUSG00000097971	Gm26917	308.586	1.5987	6.16464e-09
ENSMUSG00000097973	Gm4929	7.65622	-1.66875	2.14159e-06
ENSMUSG00000098002	Gm9658	5.8887	-1.46604	1.81388e-05
ENSMUSG00000098008	A930001A20Rik	5.34128	1.79025	1.81118e-06
ENSMUSG00000098011	Gm21232	8.97873	-2.39614	2.02689e-06
ENSMUSG00000098017	Gm5342	2.52671	-1.39587	0.000666127
ENSMUSG00000098021	Gm9522	17.7928	1.21869	8.46291e-07
ENSMUSG00000098050	Gm5345	11.085	-3.75643	1.3645e-16
ENSMUSG00000098111	Gm4654	4.25215	-1.55976	0.000485237
ENSMUSG00000098116	Gm7191	4.62885	-1.64644	3.53991e-06
ENSMUSG00000098142	Gm7507	8.01745	-1.32519	5.55498e-05
ENSMUSG00000098158	Gm4804	23.1975	-2.90967	3.72253e-22
ENSMUSG00000098175	Gm7545	2.57089	-2.16517	0.000223815
ENSMUSG00000098192	Gm3534	7.56012	-1.82219	3.39179e-06
ENSMUSG00000098219	Gm7481	6.94089	-1.58256	7.04542e-06
ENSMUSG00000098488	Pla2g4b	39.9425	-1.59215	1.75601e-19
ENSMUSG00000098679	Mir7688	1.4471	-2.16386	0.00161692
ENSMUSG00000098758	7630403G23Rik	5.85456	-5.0258	7.47956e-11
ENSMUSG00000098912	1500004A13Rik	1165.31	-8.84261	7.8207e-249
ENSMUSG00000098977	Gm27196	2.7573	-3.02758	6.0564e-06
ENSMUSG00000099137	Gm10603	3.97338	-1.02362	0.00403232
ENSMUSG00000099294	Gm11214	2.28376	-1.19358	0.00282686
ENSMUSG00000099342	Gm18180	4.80531	3.06072	1.84547e-09
ENSMUSG00000099375	Gm28187	8.36634	1.67595	1.07185e-05
ENSMUSG00000099413	Gm17767	3.98404	-2.72117	7.51572e-07
ENSMUSG00000099474	1700097N02Rik	2.02373	2.35452	0.000249034
ENSMUSG00000099624	Gm7889	5.72762	6.01566	2.13115e-20
ENSMUSG00000099759	1700030C10Rik	16.0865	-5.75522	3.04992e-15
ENSMUSG00000099760	Gm28800	64.1066	1.2016	3.28158e-17
ENSMUSG00000099964	Gm29514	86.273	-1.2284	6.14428e-26
ENSMUSG00000100039	Gm28959	8.23405	-2.21047	7.55068e-09
ENSMUSG00000100174	Gm28719	4.71653	1.27795	0.000385253
ENSMUSG00000100183	Gm28512	15.7929	-2.99734	1.6952e-14
ENSMUSG00000100362	Gm1833	1.38696	3.62542	0.000156972
ENSMUSG00000100583	Gm29443	17.4017	-3.02377	2.13493e-16
ENSMUSG00000100615	Gm5511	4.59706	-1.00505	0.00102572
ENSMUSG00000100671	Gm28322	17.5323	-4.00071	8.26394e-15
ENSMUSG00000100769	Gm28893	1.96026	4.65743	1.00137e-09
ENSMUSG00000100801	Gm15459	2254.45	3.24769	5.64707e-85
ENSMUSG00000100811	Gm29083	8.25288	-2.39882	1.50053e-09
ENSMUSG00000100826	Snhg14	3414.85	-1.19607	3.68103e-22
ENSMUSG00000100837	1700063D05Rik	62.0958	-3.0798	7.22944e-36
ENSMUSG00000100929	Gm28064	8.846	-1.27565	9.58352e-05
ENSMUSG00000100967	Gm29666	129.205	-1.34608	1.56833e-20
ENSMUSG00000101166	Gm28496	11.4738	-4.36286	8.79341e-12
ENSMUSG00000101249	Gm29216	5.00663	-1.0415	0.00489094
ENSMUSG00000101304	Plet1os	3.3098	-2.22437	1.64652e-05
ENSMUSG00000101316	Gm12663	34.0239	2.72877	1.27921e-26
ENSMUSG00000101337	Dnah7c	47.9361	-2.54337	1.57108e-16
ENSMUSG00000101431	Gm7901	8.24656	3.469	1.80522e-09
ENSMUSG00000101639	Gm8597	3.43086	3.78269	2.33216e-07
ENSMUSG00000101795	Gm5835	25.1953	-1.41414	1.46042e-15
ENSMUSG00000101828	NA	20.627	2.88708	6.32221e-24
ENSMUSG00000101903	Gm29291	3.36359	1.96876	8.72564e-06
ENSMUSG00000101939	Gm28438	67.8378	6.45667	6.98947e-19
ENSMUSG00000102060	1700061E17Rik	4.77944	1.83032	1.05645e-07
ENSMUSG00000102189	Gm37194	55.4622	1.90014	1.14241e-06
ENSMUSG00000102259	Gm38230	2.15249	1.17871	0.00498597
ENSMUSG00000102274	Gm4855	1.17062	2.13321	0.000999539
ENSMUSG00000102321	Gm37792	7.35565	-2.73871	2.41971e-05
ENSMUSG00000102323	Gm37790	8.45076	-1.28213	6.77304e-05
ENSMUSG00000102348	Gm10568	13.6156	-5.77195	3.74156e-20
ENSMUSG00000102374	Gm38387	25.1099	-1.70876	9.6388e-12
ENSMUSG00000102483	Catspere1	95.6127	-1.442	0.00135147
ENSMUSG00000102496	Gm36989	122.331	-1.56153	3.85351e-12
ENSMUSG00000102715	Gm6209	1.90284	-1.43104	0.00183682
ENSMUSG00000102742	Pcdhga11	236.121	-1.89781	1.51953e-36
ENSMUSG00000102923	Gm31728	3.80821	-3.22643	1.38965e-06
ENSMUSG00000103056	Gm38268	1.59549	2.09933	0.000534232
ENSMUSG00000103081	Pcdhgb8	87.2401	2.3321	1.42923e-58
ENSMUSG00000103088	Pcdhgb6	269.903	-1.58166	8.34515e-47
ENSMUSG00000103119	Gm37583	4.50169	-2.16339	1.06469e-05
ENSMUSG00000103227	Gm37733	5.73306	1.63594	8.75508e-05
ENSMUSG00000103260	Gm8146	1.75176	1.83353	0.0012874
ENSMUSG00000103442	Pcdha1	40.0371	1.6625	1.14615e-12
ENSMUSG00000103451	Gm33973	0.903497	-1.22841	0.00643614
ENSMUSG00000103581	Gm37833	1.60936	4.04643	2.6591e-06
ENSMUSG00000103583	Gm38325	3.94193	-2.12339	0.000148133
ENSMUSG00000103634	3110062G12Rik	1.56752	-1.55377	0.00297811
ENSMUSG00000103659	Gm32569	6.44605	-2.55262	1.053e-07
ENSMUSG00000103706	6820402A03Rik	1.29885	-1.72136	0.0028882
ENSMUSG00000103723	Gm37095	8.42442	1.81362	4.59513e-08
ENSMUSG00000103756	Gm37285	5.68008	-1.75796	5.16399e-06
ENSMUSG00000103847	Gm20056	8.82679	1.83367	7.20862e-09
ENSMUSG00000103916	Gm38071	2.55662	2.58636	7.97569e-05
ENSMUSG00000103964	Gm8407	18.0571	1.93927	5.85472e-10
ENSMUSG00000104093	A330015K06Rik	109.936	-1.89418	2.68804e-15
ENSMUSG00000104117	Gm20743	15.0782	-2.16359	5.86606e-13
ENSMUSG00000104220	4930578I07Rik	0.999752	2.86669	0.000572453
ENSMUSG00000104222	Gm7292	15.73	-1.21466	0.00159413
ENSMUSG00000104264	Gm18529	2.90846	1.73403	0.000203173
ENSMUSG00000104282	Gm37460	11.9486	-2.68382	1.7249e-16
ENSMUSG00000104293	Gm38043	2.55935	-1.65859	0.00090952
ENSMUSG00000104411	Gm30340	30.0129	-2.09775	1.04019e-17
ENSMUSG00000104420	E230020A03Rik	2.53805	-2.85148	3.69078e-06
ENSMUSG00000104467	Gm37660	5.65869	1.29138	0.000270327
ENSMUSG00000104557	Gm36520	3.33566	-4.25911	2.88228e-09
ENSMUSG00000104569	Gm43054	15.8769	-1.93021	4.16158e-14
ENSMUSG00000104676	Gm42777	2.80767	-1.54865	0.00266564
ENSMUSG00000104682	Gm42636	22.3758	1.36111	1.87245e-12
ENSMUSG00000104776	Gm43691	1.85242	5.25763	3.36499e-12
ENSMUSG00000104833	Gm42489	18.8771	1.33144	1.03276e-10
ENSMUSG00000104973	A530041M06Rik	16.702	1.41585	5.0049e-08
ENSMUSG00000105057	Gm40190	2.32407	4.1089	6.50404e-09
ENSMUSG00000105063	Gm43488	50.0303	1.43241	1.4878e-11
ENSMUSG00000105331	Gm29865	5.90703	-3.8331	1.71173e-09
ENSMUSG00000105336	AU022133	4.15994	1.44105	0.000237152
ENSMUSG00000105402	Gm3716	17.2456	3.76616	5.38261e-33
ENSMUSG00000105452	Gm5276	4.7072	-1.28957	0.000295044
ENSMUSG00000105454	Gm43830	1.61024	3.46782	1.41785e-05
ENSMUSG00000105471	A430073D23Rik	1.98421	1.06014	0.00406529
ENSMUSG00000105516	Gm36823	7.8637	-5.76543	3.874e-16
ENSMUSG00000105703	Gm43305	22.3949	-6.89901	5.17489e-20
ENSMUSG00000105758	Mirlet7e	3.35698	2.50812	8.22659e-07
ENSMUSG00000105822	Gm42969	4.60669	2.24267	5.85475e-06
ENSMUSG00000105848	Gm42683	1.46614	2.94673	0.000138489
ENSMUSG00000105948	Gm43089	8.01861	-1.15613	4.38068e-05
ENSMUSG00000105987	AI506816	77.1109	-1.88052	5.38261e-33
ENSMUSG00000106062	Gm43820	6.88357	1.29597	0.000146502
ENSMUSG00000106087	Gm43609	26.8425	-6.41452	4.98462e-25
ENSMUSG00000106106	CT010467.1	38.5704	1.30619	0.000199127
ENSMUSG00000106239	Gm9260	2.61575	3.68137	4.60988e-07
ENSMUSG00000106290	Gm43429	2.69363	-1.73941	0.00104583
ENSMUSG00000106365	Gm43568	4.18347	-1.30479	0.000180618
ENSMUSG00000106406	Mir7682	1.05082	-2.54448	0.000240949
ENSMUSG00000106430	Gm42460	4.85697	-2.19479	2.26962e-06
ENSMUSG00000106485	3830422I06Rik	1.19144	-1.13022	0.00922417
ENSMUSG00000106534	Gm6366	2.66021	6.00338	3.9693e-13
ENSMUSG00000106583	4930447N08Rik	7.43384	-1.71947	2.08196e-05
ENSMUSG00000106664	Gm17936	4.87472	2.68852	4.17246e-09
ENSMUSG00000106755	Tpi-rs11	5.30438	-1.31014	0.000261318
ENSMUSG00000106885	Eif3s6-ps4	6.62338	5.47681	3.01814e-18
ENSMUSG00000106962	Gm43633	10.398	1.19714	1.60207e-05
ENSMUSG00000106990	Gm42547	422.756	-1.03056	1.30436e-22
ENSMUSG00000106993	Gm43417	0.972958	1.60965	0.00292711
ENSMUSG00000107017	Gm43196	12.3709	1.17894	3.35691e-06
ENSMUSG00000107060	Gm38901	5.49825	-1.48185	0.000253794
ENSMUSG00000107108	Gm9936	62.3328	4.91009	4.25223e-112
ENSMUSG00000107145	Gm43442	1.91457	-1.32897	0.00317678
ENSMUSG00000107237	Gm29926	1.16631	2.08339	0.0012102
ENSMUSG00000107327	Gm7478	7.90654	6.37075	2.62622e-10
ENSMUSG00000107385	C330024D21Rik	14.738	5.44858	1.6802e-19
ENSMUSG00000107496	4933431M02Rik	2.31832	3.6706	8.95354e-07
ENSMUSG00000107640	Gm38804	2.84627	-3.40612	8.55808e-07
ENSMUSG00000107642	Tas2r141-ps4	3.17692	1.45393	0.000617717
ENSMUSG00000107658	Gm44958	8.25104	4.59435	4.51387e-16
ENSMUSG00000107676	Gm44178	2.02706	-1.81716	0.00053386
ENSMUSG00000107677	Olfr316	2.27223	-1.56014	0.00548029
ENSMUSG00000107734	Gm30055	5.43364	-3.31543	3.41412e-08
ENSMUSG00000107756	Gm44164	35.0063	-2.23084	7.7554e-12
ENSMUSG00000107838	Gm45769	52.8601	-1.77674	1.76688e-16
ENSMUSG00000107927	Gm44090	2.55593	-2.04574	0.00023782
ENSMUSG00000108068	Gm44075	1.91222	4.35592	4.66706e-09
ENSMUSG00000108132	Gm44175	3.1322	-3.17969	5.7898e-06
ENSMUSG00000108352	Usf2-ps1	4.38983	5.85317	4.81311e-06
ENSMUSG00000108373	Gm45168	5.25722	-1.65294	0.000282491
ENSMUSG00000108383	Gm6567	3.06539	2.86071	4.59142e-06
ENSMUSG00000108393	Gm32633	12.3733	-2.2324	1.1028e-09
ENSMUSG00000108444	Klk2-ps	1.5652	-1.30131	0.00594498
ENSMUSG00000108503	Gm20949	0.875594	3.02495	0.000140768
ENSMUSG00000108555	Gm18310	31.4864	-3.67886	6.72834e-51
ENSMUSG00000108608	Gm6916	25.2509	7.52636	2.50382e-35
ENSMUSG00000108658	NA	41.432	1.68908	6.59719e-19
ENSMUSG00000108756	Gm44894	1.0342	1.1237	0.0108389
ENSMUSG00000108900	Ccdc194	1.72178	4.0443	5.3896e-06
ENSMUSG00000108926	Gm10988	15.7737	1.37454	1.55535e-08
ENSMUSG00000109008	Gm44899	22.9517	-2.09462	4.50083e-16
ENSMUSG00000109052	Gm45012	1.76391	1.02919	0.00500245
ENSMUSG00000109123	Gm39059	5.37135	-1.01346	0.00627448
ENSMUSG00000109149	Gm19656	2.79807	-1.4696	0.00171818
ENSMUSG00000109150	Gm45793	24.31	-6.18237	1.36942e-16
ENSMUSG00000109163	3110009M11Rik	3.58153	-2.01007	3.72519e-05
ENSMUSG00000109244	Gm44751	11.4169	1.8789	3.58134e-12
ENSMUSG00000109284	B230311B06Rik	36.0293	-1.66068	1.29084e-15
ENSMUSG00000109332	Gm44742	137.793	-2.26772	3.70726e-43
ENSMUSG00000109370	Gm44675	16.1681	3.79559	3.45342e-14
ENSMUSG00000109435	Gm7067	8.83543	-1.99071	4.48051e-09
ENSMUSG00000109505	Gm44677	10.1831	-3.54611	2.95849e-09
ENSMUSG00000109561	Ankrd31	4.10387	1.80824	0.000296325
ENSMUSG00000109602	Gm31597	1.28331	-3.1462	2.66012e-05
ENSMUSG00000109632	Gm31479	8.43869	-1.90365	1.54125e-07
ENSMUSG00000109674	Gm45470	60.73	-1.35037	2.14488e-14
ENSMUSG00000109675	Nxpe1-ps	2.97918	1.999	3.52289e-05
ENSMUSG00000109704	Gm38414	10.999	1.3884	1.77363e-05
ENSMUSG00000109714	Gm35021	63.886	3.06228	2.56496e-24
ENSMUSG00000109716	Gm42196	3.44278	1.12153	0.0021127
ENSMUSG00000109731	Gm45425	3.59193	-5.08519	8.92176e-14
ENSMUSG00000109812	Gm45640	37.0178	-4.87273	6.17418e-22
ENSMUSG00000109819	B930018H19Rik	14.0468	-4.08877	1.09569e-16
ENSMUSG00000109875	Gm45456	1.60928	3.32073	9.38562e-06
ENSMUSG00000109882	Gm18706	10.3446	1.74778	2.46949e-10
ENSMUSG00000109953	5430430B14Rik	1.85564	-3.30999	2.28315e-06
ENSMUSG00000109975	Gm19196	48.4598	-2.10681	1.05425e-17
ENSMUSG00000110052	1700020G03Rik	4.44585	1.98773	1.48389e-06
ENSMUSG00000110120	Gm45251	1.85194	-2.47203	0.000204389
ENSMUSG00000110126	Gm9347	11.1161	7.185	1.3699e-15
ENSMUSG00000110236	Gm40493	3.69671	-3.49207	1.65358e-07
ENSMUSG00000110276	Gm45330	11.3685	2.57768	2.42163e-14
ENSMUSG00000110298	Gm8189	14.3374	2.32399	8.43775e-14
ENSMUSG00000110308	Gm45516	2.82821	-2.84966	1.92201e-05
ENSMUSG00000110331	Nudc-ps1	167.246	5.89657	3.22098e-158
ENSMUSG00000110341	Gm45424	12.5612	-6.03749	9.22387e-21
ENSMUSG00000110386	Gm42031	7.11646	1.22771	0.000576571
ENSMUSG00000110444	Gm10033	455.434	-1.06115	1.68466e-37
ENSMUSG00000110462	Gm35572	5.62267	-4.56643	3.28078e-11
ENSMUSG00000110554	Gm35256	8.46949	-4.85586	1.94619e-14
ENSMUSG00000110562	Gm9204	7.67105	-2.11079	1.10951e-09
ENSMUSG00000110569	Gm18860	32.3206	4.30787	2.2347e-58
ENSMUSG00000110598	Gm45854	13.9521	-5.8	1.80979e-17
ENSMUSG00000110618	Gm39822	6.26712	1.72283	0.000787806
ENSMUSG00000110633	Gm32122	14.6346	-2.2413	8.65018e-09
ENSMUSG00000110636	Gm39397	1.81543	1.21036	0.00370694
ENSMUSG00000110664	Aprt-ps	7.56274	-5.2518	3.06901e-15
ENSMUSG00000110669	Gm10060	38.3233	2.43669	1.33864e-16
ENSMUSG00000110721	Gm47231	3.80472	3.56608	1.4808e-08
ENSMUSG00000110727	Gm48784	4.5698	-3.16869	5.3755e-07
ENSMUSG00000110774	Gm39318	9.96726	3.11211	1.44695e-18
ENSMUSG00000110814	Gm38661	4.32914	-1.14212	0.00320109
ENSMUSG00000110834	Gm39469	39.6694	-1.44985	7.51765e-17
ENSMUSG00000110862	Gm35835	16.251	1.96759	5.31613e-11
ENSMUSG00000110924	Gm40518	6.43387	-4.90262	1.50809e-11
ENSMUSG00000110935	Gm8834	3.02155	-2.51163	1.86441e-05
ENSMUSG00000110982	Gm48565	1.62684	-4.19176	4.84123e-07
ENSMUSG00000111107	Gm48737	7.13574	3.32398	9.31862e-12
ENSMUSG00000111162	Gm7293	11.3571	-3.86031	8.84742e-21
ENSMUSG00000111176	Gm47233	6.53768	5.955	5.1339e-18
ENSMUSG00000111348	Gm19531	23.5768	-1.2153	9.29679e-08
ENSMUSG00000111465	Gm47113	105.896	2.18903	2.9508e-48
ENSMUSG00000111504	Gm48284	20.4908	2.6998	2.43599e-23
ENSMUSG00000111548	Gm8162	6.80757	6.33575	2.98477e-13
ENSMUSG00000111554	Gm232	3.67253	3.59379	7.62363e-08
ENSMUSG00000111722	Gm47270	18.2045	-1.25262	1.47501e-10
ENSMUSG00000111792	Gm33858	14.0807	2.27127	5.9763e-14
ENSMUSG00000111834	Gm40020	2.51337	2.41039	6.41167e-05
ENSMUSG00000111854	Gm48740	1.44517	3.51066	1.67928e-05
ENSMUSG00000111858	Gm48277	1.20575	2.28852	0.000448608
ENSMUSG00000111874	Gm36539	3.7357	-1.59324	0.000487936
ENSMUSG00000111971	Gm48678	146.13	-1.69222	8.49265e-10
ENSMUSG00000112003	Gm4864	5.84228	6.00478	2.01581e-20
ENSMUSG00000112112	Gm48508	35.3266	-3.18688	3.51005e-20
ENSMUSG00000112259	Gm17980	3.0924	2.08983	0.00133737
ENSMUSG00000112532	Gm36283	4.44019	-3.97221	4.37738e-09
ENSMUSG00000112618	Gm48835	7.11816	-1.11179	0.000182303
ENSMUSG00000112639	A730063M14Rik	31.0636	1.33464	4.81284e-18
ENSMUSG00000112640	Gm32687	7.11785	-4.28874	2.47146e-11
ENSMUSG00000112847	Gm47573	45.1114	1.00788	1.47265e-09
ENSMUSG00000112907	Gm47015	131.696	9.23643	9.8594e-72
ENSMUSG00000112937	Gm17746	4.0771	1.6683	0.00131297
ENSMUSG00000112969	Gm48496	4.06883	4.96971	8.74288e-09
ENSMUSG00000112980	D430020J02Rik	99.5393	1.47028	1.63166e-23
ENSMUSG00000113029	Gm40578	116.654	-1.38156	4.52744e-24
ENSMUSG00000113061	Gm11361	1.29084	-1.51963	0.00280602
ENSMUSG00000113093	Gm36862	1.99021	1.1824	0.00550442
ENSMUSG00000113120	E330035G20Rik	1.2613	-3.35198	2.05782e-05
ENSMUSG00000113126	Gm47588	6.18745	-2.45001	3.09558e-08
ENSMUSG00000113157	Gm48693	9.97877	-2.96554	2.66706e-13
ENSMUSG00000113174	Gm9292	8.23238	3.70466	3.91547e-20
ENSMUSG00000113263	Gm4811	4.65915	1.82793	8.43279e-05
ENSMUSG00000113299	Gm35618	5.56402	-1.26642	0.000432385
ENSMUSG00000113332	Gm9259	9.57759	7.31058	4.93487e-24
ENSMUSG00000113396	Gm33467	4.21227	-1.38575	0.000715846
ENSMUSG00000113416	Gm49328	8.31661	1.93074	3.04726e-09
ENSMUSG00000113424	Gm48161	10.4674	3.07796	9.84525e-12
ENSMUSG00000113439	Gm49382	1.449	3.31129	0.000961278
ENSMUSG00000113555	Gm10095	6.86652	-2.23369	3.94432e-07
ENSMUSG00000113586	Gm48606	9.81745	3.99186	7.91595e-18
ENSMUSG00000113592	Gm7093	1.92526	4.84517	5.72501e-11
ENSMUSG00000113600	Gm7868	18.9986	6.65065	7.79569e-35
ENSMUSG00000113626	Gm7240	21.1171	-1.20027	0.000308716
ENSMUSG00000113632	Gm47446	5.41821	-4.65332	2.23706e-11
ENSMUSG00000113637	Gm7049	37.3468	3.33991	7.59065e-75
ENSMUSG00000113642	Gm49329	87.5027	2.37077	3.91015e-60
ENSMUSG00000113691	Gm38699	1.95024	2.07224	0.000770537
ENSMUSG00000113725	Gm48358	5.01787	3.08959	4.20677e-10
ENSMUSG00000113769	5033406O09Rik	22.4422	-1.49511	3.3407e-07
ENSMUSG00000113807	Gm6888	2.99211	5.19326	7.29126e-08
ENSMUSG00000113814	Gm9255	2.59192	-1.09597	0.00561573
ENSMUSG00000113866	Gm47450	0.853561	-2.50418	0.000508724
ENSMUSG00000113918	Gm6566	3.01752	-2.15178	5.13072e-05
ENSMUSG00000113992	Gm9158	1.13132	3.90729	3.35515e-05
ENSMUSG00000114024	Gm46336	0.675016	1.135	0.0103878
ENSMUSG00000114041	Gm9269	23.5069	1.19605	5.31153e-10
ENSMUSG00000114067	Gm47065	2.07435	3.35959	5.46481e-06
ENSMUSG00000114133	Gm20075	59.8453	6.11967	2.14439e-68
ENSMUSG00000114158	Gm49372	0.749187	2.15864	0.00355683
ENSMUSG00000114189	9330199G10Rik	19.0624	-1.31877	4.58549e-07
